# Supplementary material for: Urolithin A alleviates cell senescence by inhibiting ferroptosis and enhances corneal epithelial wound healing
Source: Front Med (Lausanne). 2024 Sep 16;11:1441196. doi: 10.3389/fmed.2024.1441196 (PMC11439666; doi:10.3389/fmed.2024.1441196)
Supplement: Supplementary file 1 [file Data_Sheet_1.zip]

Archive with 29 entries (23 files):
- RNA-seq data/
- RNA-seq data/.DS_Store
- __MACOSX/RNA-seq data/._.DS_Store
- RNA-seq data/01.expldiff_identification/
- RNA-seq data/02.expldiff_visualisation/
- RNA-seq data/03.expldiff_enrichment_KEGG/
- RNA-seq data/01.expldiff_identification/.DS_Store
- __MACOSX/RNA-seq data/01.expldiff_identification/._.DS_Store
- RNA-seq data/01.expldiff_identification/Group.HS_vs_CTRL.detranscript_analysis.annot.xls
- RNA-seq data/01.expldiff_identification/Group.HS_vs_CTRL.detranscript_all.annot.xls
- __MACOSX/RNA-seq data/01.expldiff_identification/._Group.HS_vs_CTRL.detranscript_all.annot.xls
- RNA-seq data/02.expldiff_visualisation/Group.HS_vs_CTRL.VolcanoPlot.pdf
- RNA-seq data/02.expldiff_visualisation/Group.HS_vs_CTRL.VolcanoPlot.png
- RNA-seq data/02.expldiff_visualisation/.DS_Store
- __MACOSX/RNA-seq data/02.expldiff_visualisation/._.DS_Store
- RNA-seq data/03.expldiff_enrichment_KEGG/Group.HS_vs_CTRL.de_all.KEGG_ALL.xls
- __MACOSX/RNA-seq data/03.expldiff_enrichment_KEGG/._Group.HS_vs_CTRL.de_all.KEGG_ALL.xls
- RNA-seq data/03.expldiff_enrichment_KEGG/.DS_Store
- __MACOSX/RNA-seq data/03.expldiff_enrichment_KEGG/._.DS_Store
- RNA-seq data/03.expldiff_enrichment_KEGG/dotplot/
- RNA-seq data/03.expldiff_enrichment_KEGG/barplot/
- RNA-seq data/03.expldiff_enrichment_KEGG/dotplot/.DS_Store
- __MACOSX/RNA-seq data/03.expldiff_enrichment_KEGG/dotplot/._.DS_Store
- RNA-seq data/03.expldiff_enrichment_KEGG/dotplot/Group.HS_vs_CTRL.de_all.KEGG_ALL.dotplot.pdf
- RNA-seq data/03.expldiff_enrichment_KEGG/dotplot/Group.HS_vs_CTRL.de_all.KEGG_ALL.dotplot.png
- RNA-seq data/03.expldiff_enrichment_KEGG/barplot/.DS_Store
- __MACOSX/RNA-seq data/03.expldiff_enrichment_KEGG/barplot/._.DS_Store
- RNA-seq data/03.expldiff_enrichment_KEGG/barplot/Group.HS_vs_CTRL.de_all.KEGG_ALL.barplot.pdf
- RNA-seq data/03.expldiff_enrichment_KEGG/barplot/Group.HS_vs_CTRL.de_all.KEGG_ALL.barplot.png
