# Supplementary material for: Urolithin A alleviates cell senescence by inhibiting ferroptosis and enhances corneal epithelial wound healing
Source: Front Med (Lausanne). 2024 Sep 16;11:1441196. doi: 10.3389/fmed.2024.1441196 (PMC11439666; doi:10.3389/fmed.2024.1441196)
Supplement: Supplementary file 1 [file Data_Sheet_1.zip › RNA-seq data/01.expldiff_identification/Group.HS_vs_CTRL.detranscript_analysis.annot.xls]

transcript_id	expression_B	expression_A	log2FC(B/A)	pval	padj	regulate	significant	fpkm_B-1	fpkm_B-2	fpkm_B-3	fpkm_A-1	fpkm_A-2	fpkm_A-3	chr	start	end	strand	gene_id	gene_name	gene_biotype	transcript_biotype	GO_biological_process	GO_cellular_component	GO_molecular_function	KEGG_genes	KEGG_pathways	transcript_length	NR_tophit_name	NR_tophit_description	Swissprot_tophit_name	Swissprot_tophit_description	String_tophit_name	String_tophit_description	COG	KOG	NOG	Pfam
ENST00000000233	100.459979977996	63.8005820326836	0.654896895989349	0.2148105813422	0.416709311210208	up	no	81.3155630159474	65.8915865300226	154.172790388017	80.9721618193375	37.3954350767322	73.0341492019811	7	127588411	127591700	+	ENSG00000004059	ARF5	protein_coding	protein_coding	GO:0006890|retrograde vesicle-mediated transport, Golgi to endoplasmic reticulum; GO:0007264|small GTPase mediated signal transduction; GO:0015031|protein transport	GO:0005794|Golgi apparatus; GO:0005886|plasma membrane; GO:0048471|perinuclear region of cytoplasm; GO:0070062|extracellular exosome	GO:0003924|GTPase activity; GO:0005525|GTP binding	ko:K07940|ARF5	ko04144|Endocytosis	1032	BAG59555.1	BAG59555.1 unnamed protein product [Homo sapiens]	sp|P84085|ARF5_HUMAN	sp|P84085|ARF5_HUMAN ADP-ribosylation factor 5 OS=Homo sapiens GN=ARF5 PE=1 SV=2	_	_	_	_	_	PF00025.18|Arf|ADP-ribosylation factor family|ENST00000000233|m.1935:36-205;PF08477.10|Roc|Ras of Complex, Roc, domain of DAPkinase|ENST00000000233|m.1935:48-158;PF09439.7|SRPRB|Signal recognition particle receptor beta subunit|ENST00000000233|m.1935:45-172;PF00071.19|Ras|Ras family|ENST00000000233|m.1935:49-169;PF04670.9|Gtr1_RagA|Gtr1/RagA G protein conserved region|ENST00000000233|m.1935:48-17…
ENST00000000412	39.0857664317168	42.3345908530013	-0.115165299107224	0.828459287839432	0.927995628454524	down	no	38.1252552680923	43.6168787769894	35.5151652500687	68.375097725239	28.7621226459975	29.8665521877674	12	8940361	8949645	-	ENSG00000003056	M6PR	protein_coding	protein_coding	GO:0006898|receptor-mediated endocytosis; GO:0008333|endosome to lysosome transport; GO:0033299|secretion of lysosomal enzymes; GO:0061024|membrane organization	GO:0005765|lysosomal membrane; GO:0005768|endosome; GO:0005770|late endosome; GO:0005802|trans-Golgi network; GO:0005886|plasma membrane; GO:0005887|integral component of plasma membrane; GO:0016020|membrane; GO:0030133|transport vesicle; GO:0030665|clathrin-coated vesicle membrane; GO:0032588|trans-Golgi network membrane; GO:0048471|perinuclear region of cytoplasm	GO:0004888|transmembrane signaling receptor activity; GO:0005537|mannose binding; GO:0015578|mannose transmembrane transporter activity; GO:1905394|retromer complex binding	ko:K10089|M6PR	ko04142|Lysosome; ko04145|Phagosome	2450	NP_002346.1	NP_002346.1 cation-dependent mannose-6-phosphate receptor isoform 1 precursor [Homo sapiens]	sp|P20645|MPRD_HUMAN	sp|P20645|MPRD_HUMAN Cation-dependent mannose-6-phosphate receptor OS=Homo sapiens GN=M6PR PE=1 SV=1	_	_	_	_	_	PF02157.12|Man-6-P_recep|Mannose-6-phosphate receptor|ENST00000000412|m.7958:1-277;PF09451.7|ATG27|Autophagy-related protein 27|ENST00000000412|m.7958:90-245
ENST00000000442	2.60408138461517	1.29783980854581	0.999118215100466	0.361033907785049	0.590840401758014	up	no	0.810392672151073	1.15251033390402	5.84934114779043	2.2188886075547	1.39634936761586	0.278281450466871	11	64305524	64316743	+	ENSG00000173153	ESRRA	protein_coding	protein_coding	GO:0006355|regulation of transcription, DNA-templated; GO:0006367|transcription initiation from RNA polymerase II promoter; GO:0007005|mitochondrion organization; GO:0032355|response to estradiol; GO:0042127|regulation of cell population proliferation; GO:0045667|regulation of osteoblast differentiation; GO:0045670|regulation of osteoclast differentiation; GO:0045944|positive regulation of transc…	GO:0001650|fibrillar center; GO:0005634|nucleus; GO:0005654|nucleoplasm; GO:0015630|microtubule cytoskeleton; GO:0045171|intercellular bridge	GO:0000978|RNA polymerase II proximal promoter sequence-specific DNA binding; GO:0001227|DNA-binding transcription repressor activity, RNA polymerase II-specific; GO:0001228|DNA-binding transcription activator activity, RNA polymerase II-specific; GO:0003677|DNA binding; GO:0003707|steroid hormone receptor activity; GO:0004879|nuclear receptor activity; GO:0005496|steroid binding; GO:0008270|zinc…	ko:K08552|NR3B1,ESRRA	--	2274	XP_004394051.2	XP_004394051.2 PREDICTED: steroid hormone receptor ERR1 isoform X1 [Odobenus rosmarus divergens]	sp|P11474|ERR1_HUMAN	sp|P11474|ERR1_HUMAN Steroid hormone receptor ERR1 OS=Homo sapiens GN=ESRRA PE=1 SV=3	9615.ENSCAFP00000021334	Steroid hormone receptor ERR1 (Estrogen-related receptor, alpha)(ERR-alpha)(Nuclear receptor [...]	_	KOG3575	_	PF00104.27|Hormone_recep|Ligand-binding domain of nuclear hormone receptor|ENST00000000442|m.9714:301-475;PF00105.15|zf-C4|Zinc finger, C4 type (two domains)|ENST00000000442|m.9714:153-221
ENST00000001008	98.7696532956932	89.7108087135668	0.138771280588281	9.00684681493569e-06	7.34416042189739e-05	up	no	100.335758442226	97.3999077583844	98.5732936864691	90.2606456117789	90.3130624248412	88.5587181040804	12	2794970	2805423	+	ENSG00000004478	FKBP4	protein_coding	protein_coding	GO:0006457|protein folding; GO:0006463|steroid hormone receptor complex assembly; GO:0006825|copper ion transport; GO:0007566|embryo implantation; GO:0010977|negative regulation of neuron projection development; GO:0030521|androgen receptor signaling pathway; GO:0030850|prostate gland development; GO:0031111|negative regulation of microtubule polymerization or depolymerization; GO:0031115|negativ…	GO:0005654|nucleoplasm; GO:0005737|cytoplasm; GO:0005739|mitochondrion; GO:0005829|cytosol; GO:0005874|microtubule; GO:0032991|protein-containing complex; GO:0043025|neuronal cell body; GO:0044295|axonal growth cone; GO:0048471|perinuclear region of cytoplasm; GO:0070062|extracellular exosome	GO:0003723|RNA binding; GO:0003755|peptidyl-prolyl cis-trans isomerase activity; GO:0005524|ATP binding; GO:0005525|GTP binding; GO:0005528|FK506 binding; GO:0030674|protein binding, bridging; GO:0031072|heat shock protein binding; GO:0032767|copper-dependent protein binding; GO:0035259|glucocorticoid receptor binding; GO:0048156|tau protein binding; GO:0051219|phosphoprotein binding	ko:K09571|FKBP4_5	ko04915|Estrogen signaling pathway	3715	NP_002005.1	NP_002005.1 peptidyl-prolyl cis-trans isomerase FKBP4 [Homo sapiens]	sp|Q02790|FKBP4_HUMAN	sp|Q02790|FKBP4_HUMAN Peptidyl-prolyl cis-trans isomerase FKBP4 OS=Homo sapiens GN=FKBP4 PE=1 SV=3	9606.ENSP00000001008	FK506 binding protein 4, 59kDa; Component of unactivated mammalian steroid receptor complexe [...]	COG0457;COG0545	KOG0543	_	PF00254.25|FKBP_C|FKBP-type peptidyl-prolyl cis-trans isomerase|ENST00000001008|m.6650:44-134;PF00254.25|FKBP_C|FKBP-type peptidyl-prolyl cis-trans isomerase|ENST00000001008|m.6650:162-249;PF00515.25|TPR_1|Tetratricopeptide repeat|ENST00000001008|m.6650:321-352;PF07719.14|TPR_2|Tetratricopeptide repeat|ENST00000001008|m.6650:354-386;PF13181.3|TPR_8|Tetratricopeptide repeat|ENST00000001008|m.6650:…
ENST00000001146	0.870959025154039	0.628024421888725	0.465463270998285	0.0128168032451771	0.0462518043937483	up	no	0.851229292658155	0.977295077952371	0.784352704851591	0.596817397421227	0.636635868774175	0.650619999470774	2	72129238	72147862	-	ENSG00000003137	CYP26B1	protein_coding	protein_coding	GO:0001709|cell fate determination; GO:0001768|establishment of T cell polarity; GO:0006766|vitamin metabolic process; GO:0006805|xenobiotic metabolic process; GO:0006954|inflammatory response; GO:0007140|male meiotic nuclear division; GO:0007283|spermatogenesis; GO:0009954|proximal/distal pattern formation; GO:0010628|positive regulation of gene expression; GO:0016125|sterol metabolic process; G…	GO:0005737|cytoplasm; GO:0005789|endoplasmic reticulum membrane; GO:0031090|organelle membrane	GO:0001972|retinoic acid binding; GO:0005506|iron ion binding; GO:0008401|retinoic acid 4-hydroxylase activity; GO:0016709|oxidoreductase activity, acting on paired donors, with incorporation or reduction of molecular oxygen, NAD(P)H as one donor, and incorporation of one atom of oxygen; GO:0020037|heme binding	ko:K12664|CYP26B	ko00830|Retinol metabolism; ko01100|Metabolic pathways	4556	NP_063938.1	NP_063938.1 cytochrome P450 26B1 isoform 1 [Homo sapiens]	sp|Q9NR63|CP26B_HUMAN	sp|Q9NR63|CP26B_HUMAN Cytochrome P450 26B1 OS=Homo sapiens GN=CYP26B1 PE=1 SV=1	9606.ENSP00000001146	cytochrome P450, family 26, subfamily B, polypeptide 1; Plays a key role in retinoic acid me [...]	COG2124	KOG0157	_	PF00067.19|p450|Cytochrome P450|ENST00000001146|m.3588:82-475
ENST00000002125	4.90666562175702	5.03704815438764	-0.0377596095653208	0.960368509550331	0.985352646978527	down	no	3.57665350416815	5.85808351392914	5.28525984717377	7.02082499844303	5.11657877693012	2.97374068778977	2	37231658	37249160	+	ENSG00000003509	NDUFAF7	protein_coding	protein_coding	GO:0019918|peptidyl-arginine methylation, to symmetrical-dimethyl arginine; GO:0032981|mitochondrial respiratory chain complex I assembly; GO:0046034|ATP metabolic process	GO:0005615|extracellular space; GO:0005739|mitochondrion; GO:0005759|mitochondrial matrix	GO:0008168|methyltransferase activity; GO:0019899|enzyme binding; GO:0035243|protein-arginine omega-N symmetric methyltransferase activity	ko:K18164|NDUFAF7	--	2184	NP_653337.1	NP_653337.1 protein arginine methyltransferase NDUFAF7, mitochondrial isoform 1 [Homo sapiens]	sp|Q7L592|NDUF7_HUMAN	sp|Q7L592|NDUF7_HUMAN Protein arginine methyltransferase NDUFAF7, mitochondrial OS=Homo sapiens GN=NDUFAF7 PE=1 SV=1	9606.ENSP00000002125	Protein midA homolog, mitochondrial Precursor	COG1565	KOG2901	_	PF02636.14|Methyltransf_28|Putative S-adenosyl-L-methionine-dependent methyltransferase|ENST00000002125|m.1345:100-353
ENST00000002165	97.2651425132461	67.8531759791329	0.51944223943981	3.15777778803929e-15	9.1404413897674e-14	up	no	99.4907208795017	99.1111187399268	93.1935879203097	66.007330834246	70.7030051822152	66.8491919209375	6	143494812	143511720	-	ENSG00000001036	FUCA2	protein_coding	protein_coding	GO:0006004|fucose metabolic process; GO:0009617|response to bacterium; GO:0016139|glycoside catabolic process; GO:0043312|neutrophil degranulation; GO:0043687|post-translational protein modification; GO:0044267|cellular protein metabolic process; GO:2000535|regulation of entry of bacterium into host cell	GO:0005576|extracellular region; GO:0005615|extracellular space; GO:0005788|endoplasmic reticulum lumen; GO:0035578|azurophil granule lumen; GO:0070062|extracellular exosome	GO:0004560|alpha-L-fucosidase activity	ko:K01206|FUCA	ko00511|Other glycan degradation	2385	NP_114409.2	NP_114409.2 plasma alpha-L-fucosidase precursor [Homo sapiens]	sp|Q9BTY2|FUCO2_HUMAN	sp|Q9BTY2|FUCO2_HUMAN Plasma alpha-L-fucosidase OS=Homo sapiens GN=FUCA2 PE=1 SV=2	9606.ENSP00000002165	fucosidase, alpha-L- 2, plasma; Alpha-L-fucosidase is responsible for hydrolyzing the alpha- [...]	COG3669	KOG3340	_	PF01120.14|Alpha_L_fucos|Alpha-L-fucosidase|ENST00000002165|m.542:57-393;PF16757.2|Fucosidase_C|Alpha-L-fucosidase C-terminal domain|ENST00000002165|m.542:404-492
ENST00000002501	22.4425256528791	6.42465829208954	1.80294229851297	3.46647574153276e-06	3.03667202194994e-05	up	yes	24.7357432163299	20.1897981228064	22.402035619501	9.06675729904423	6.22217363607733	3.98504394114707	16	90004871	90019456	-	ENSG00000003249	DBNDD1	protein_coding	protein_coding	GO:0031175|neuron projection development	GO:0030672|synaptic vesicle membrane	--	--	--	2056	XP_004058235.2	XP_004058235.2 PREDICTED: dysbindin domain-containing protein 1 isoform X1 [Gorilla gorilla gorilla]	sp|Q9H9R9|DBND1_HUMAN	sp|Q9H9R9|DBND1_HUMAN Dysbindin domain-containing protein 1 OS=Homo sapiens GN=DBNDD1 PE=1 SV=2	9544.ENSMMUP00000000536	dysbindin (dystrobrevin binding protein 1) domain containing 1	_	_	NOG83737	PF04440.13|Dysbindin|Dysbindin (Dystrobrevin binding protein 1)|ENST00000002501|m.5174:54-188
ENST00000002596	2.00695423304917	0.313394748629153	2.64081019071118	3.34416849851356e-14	8.49523546359638e-13	up	yes	2.25110502120471	2.03877395722387	1.73098372071892	0.250565000301894	0.243059750123057	0.446559495462509	4	11393150	11428894	-	ENSG00000002587	HS3ST1	protein_coding	protein_coding	GO:0006024|glycosaminoglycan biosynthetic process	GO:0005796|Golgi lumen; GO:0016021|integral component of membrane	GO:0008146|sulfotransferase activity; GO:0008467|[heparan sulfate]-glucosamine 3-sulfotransferase 1 activity	ko:K01024|HS3ST1	ko00534|Glycosaminoglycan biosynthesis - heparan sulfate / heparin	7160	NP_005105.1	NP_005105.1 heparan sulfate glucosamine 3-O-sulfotransferase 1 precursor [Homo sapiens]	sp|O14792|HS3S1_HUMAN	sp|O14792|HS3S1_HUMAN Heparan sulfate glucosamine 3-O-sulfotransferase 1 OS=Homo sapiens GN=HS3ST1 PE=1 SV=1	9606.ENSP00000002596	heparan sulfate (glucosamine) 3-O-sulfotransferase 1; Rate limiting enzyme for synthesis of [...]	_	KOG3704	_	PF00685.24|Sulfotransfer_1|Sulfotransferase domain|ENST00000002596|m.8047:55-294;PF13469.3|Sulfotransfer_3|Sulfotransferase family|ENST00000002596|m.8047:107-238
ENST00000002829	2.44644644718606	1.91788242090567	0.349555721222832	0.228267761573134	0.435006910643576	up	no	2.87479162428682	2.69541283900695	1.76913487826441	1.57762344329947	2.10767875772446	2.06834506169309	3	50155324	50189075	+	ENSG00000001617	SEMA3F	protein_coding	protein_coding	GO:0007411|axon guidance; GO:0021612|facial nerve structural organization; GO:0021637|trigeminal nerve structural organization; GO:0021675|nerve development; GO:0021785|branchiomotor neuron axon guidance; GO:0036486|ventral trunk neural crest cell migration; GO:0048843|negative regulation of axon extension involved in axon guidance; GO:0048846|axon extension involved in axon guidance; GO:0061549|…	GO:0005615|extracellular space	GO:0038191|neuropilin binding; GO:0045499|chemorepellent activity	ko:K06840|SEMA3	ko04360|Axon guidance	3607	NP_004177.3	NP_004177.3 semaphorin-3F isoform 1 precursor [Homo sapiens]	sp|Q13275|SEM3F_HUMAN	sp|Q13275|SEM3F_HUMAN Semaphorin-3F OS=Homo sapiens GN=SEMA3F PE=2 SV=2	9606.ENSP00000002829	sema domain, immunoglobulin domain (Ig), short basic domain, secreted, (semaphorin) 3F; May [...]	_	KOG3611	_	PF01403.16|Sema|Sema domain|ENST00000002829|m.8312:60-526
ENST00000003100	30.0010968081746	23.8907050385403	0.328442869330309	0.00907121275702338	0.0348271905578889	up	no	26.9121521152761	31.6106582111164	31.4804800981312	22.5233017753544	24.7737536956409	24.3750596446256	7	92112153	92134477	-	ENSG00000001630	CYP51A1	protein_coding	protein_coding	GO:0006694|steroid biosynthetic process; GO:0006695|cholesterol biosynthetic process; GO:0016125|sterol metabolic process; GO:0033488|cholesterol biosynthetic process via 24,25-dihydrolanosterol; GO:0045540|regulation of cholesterol biosynthetic process	GO:0005783|endoplasmic reticulum; GO:0005789|endoplasmic reticulum membrane; GO:0005886|plasma membrane; GO:0016020|membrane; GO:0016021|integral component of membrane; GO:0031090|organelle membrane	GO:0005506|iron ion binding; GO:0008398|sterol 14-demethylase activity; GO:0020037|heme binding	ko:K05917|CYP51	ko00100|Steroid biosynthesis; ko01100|Metabolic pathways	3155	NP_000777.1	NP_000777.1 lanosterol 14-alpha demethylase isoform 1 precursor [Homo sapiens]	sp|Q16850|CP51A_HUMAN	sp|Q16850|CP51A_HUMAN Lanosterol 14-alpha demethylase OS=Homo sapiens GN=CYP51A1 PE=1 SV=3	9606.ENSP00000003100	cytochrome P450, family 51, subfamily A, polypeptide 1; Catalyzes C14-demethylation of lanos [...]	COG2124	KOG0684	_	PF00067.19|p450|Cytochrome P450|ENST00000003100|m.8034:71-498
ENST00000003583	3.82226779509599	3.44057855303063	0.151360102143675	0.64955444596283	0.825991565285501	up	no	4.21656367469199	4.6192480904137	2.63099162018228	3.50399492609679	2.62831988981958	4.18942084317553	1	24357005	24413725	-	ENSG00000001460	STPG1	protein_coding	protein_coding	GO:0043065|positive regulation of apoptotic process; GO:0090073|positive regulation of protein homodimerization activity; GO:1902110|positive regulation of mitochondrial membrane permeability involved in apoptotic process	GO:0005622|intracellular; GO:0005634|nucleus; GO:0005739|mitochondrion	--	--	--	2544	XP_011540705.1	XP_011540705.1 O(6)-methylguanine-induced apoptosis 2 isoform X1 [Homo sapiens]	sp|Q5TH74|STPG1_HUMAN	sp|Q5TH74|STPG1_HUMAN O(6)-methylguanine-induced apoptosis 2 OS=Homo sapiens GN=STPG1 PE=1 SV=1	_	_	_	_	_	PF07004.9|SHIPPO-rpt|Sperm-tail PG-rich repeat|ENST00000003583|m.4104:140-158;PF07004.9|SHIPPO-rpt|Sperm-tail PG-rich repeat|ENST00000003583|m.4104:178-195;PF07004.9|SHIPPO-rpt|Sperm-tail PG-rich repeat|ENST00000003583|m.4104:220-236;PF07004.9|SHIPPO-rpt|Sperm-tail PG-rich repeat|ENST00000003583|m.4104:259-269
ENST00000005178	0.140894410571103	0.292735462569439	-1.00451831645369	0.115916620407359	0.266248932225327	down	no	0.0534670326041306	0.14869036225498	0.220525836854198	0.342517693414627	0.313711050062118	0.221977644231572	7	95583499	95596516	-	ENSG00000004799	PDK4	protein_coding	protein_coding	GO:0006006|glucose metabolic process; GO:0006885|regulation of pH; GO:0008286|insulin receptor signaling pathway; GO:0009267|cellular response to starvation; GO:0010510|regulation of acetyl-CoA biosynthetic process from pyruvate; GO:0010565|regulation of cellular ketone metabolic process; GO:0010906|regulation of glucose metabolic process; GO:0042304|regulation of fatty acid biosynthetic process;…	GO:0005739|mitochondrion; GO:0005743|mitochondrial inner membrane; GO:0005759|mitochondrial matrix	GO:0004672|protein kinase activity; GO:0004740|pyruvate dehydrogenase (acetyl-transferring) kinase activity; GO:0005524|ATP binding	ko:K00898|PDK2_3_4	--	3601	NP_002603.1	NP_002603.1 pyruvate dehydrogenase kinase, isozyme 4 [Homo sapiens]	sp|Q16654|PDK4_HUMAN	sp|Q16654|PDK4_HUMAN [Pyruvate dehydrogenase (acetyl-transferring)] kinase isozyme 4, mitochondrial OS=Homo sapiens GN=PDK4 PE=1 SV=1	9606.ENSP00000005178	pyruvate dehydrogenase kinase, isozyme 4; Inhibits the mitochondrial pyruvate dehydrogenase [...]	COG0642	KOG0787	_	PF10436.6|BCDHK_Adom3|Mitochondrial branched-chain alpha-ketoacid dehydrogenase kinase|ENST00000005178|m.8404:108-269;PF02518.23|HATPase_c|Histidine kinase-, DNA gyrase B-, and HSP90-like ATPase|ENST00000005178|m.8404:319-439
ENST00000005180	7.34355520169522	0.140235350329455	5.61314569055089	0.000110142831203141	0.000729427686759648	up	yes	7.99091736788916	8.00926196729361	6.0304862699029	0	0	0.420706050988364	7	75769538	75772211	-	ENSG00000006606	CCL26	protein_coding	protein_coding	GO:0001938|positive regulation of endothelial cell proliferation; GO:0002548|monocyte chemotaxis; GO:0006935|chemotaxis; GO:0006954|inflammatory response; GO:0007165|signal transduction; GO:0007186|G protein-coupled receptor signaling pathway; GO:0007267|cell-cell signaling; GO:0010243|response to organonitrogen compound; GO:0010818|T cell chemotaxis; GO:0030335|positive regulation of cell migrat…	GO:0005615|extracellular space	GO:0008009|chemokine activity; GO:0031728|CCR3 chemokine receptor binding; GO:0048018|receptor ligand activity	ko:K21096|CCL26	ko04060|Cytokine-cytokine receptor interaction; ko04062|Chemokine signaling pathway	475	XP_016867160.1	XP_016867160.1 C-C motif chemokine 26 isoform X1 [Homo sapiens]	sp|Q9Y258|CCL26_HUMAN	sp|Q9Y258|CCL26_HUMAN C-C motif chemokine 26 OS=Homo sapiens GN=CCL26 PE=1 SV=1	9606.ENSP00000005180	chemokine (C-C motif) ligand 26; Chemotactic for eosinophils and basophils. Binds to CCR3	_	_	NOG69247	PF00048.17|IL8|Small cytokines (intecrine/chemokine), interleukin-8 like|ENST00000005180|m.7274:43-97
ENST00000005257	29.1339313465363	38.3408070420197	-0.396061435972041	0.00419166039787762	0.0181465184552132	down	no	26.2219961131098	31.7500942848899	29.4297036416091	38.9751857585219	36.3598009827226	39.6874343848146	7	39623572	39708120	+	ENSG00000006451	RALA	protein_coding	protein_coding	GO:0001843|neural tube closure; GO:0006887|exocytosis; GO:0006935|chemotaxis; GO:0007049|cell cycle; GO:0007165|signal transduction; GO:0007265|Ras protein signal transduction; GO:0016032|viral process; GO:0017157|regulation of exocytosis; GO:0031532|actin cytoskeleton reorganization; GO:0035722|interleukin-12-mediated signaling pathway; GO:0051301|cell division; GO:0051491|positive regulation of…	GO:0005886|plasma membrane; GO:0005925|focal adhesion; GO:0009986|cell surface; GO:0030496|midbody; GO:0030659|cytoplasmic vesicle membrane; GO:0032154|cleavage furrow; GO:0043209|myelin sheath; GO:0070062|extracellular exosome	GO:0003924|GTPase activity; GO:0005525|GTP binding; GO:0017022|myosin binding; GO:0019003|GDP binding; GO:0031625|ubiquitin protein ligase binding; GO:0031755|Edg-2 lysophosphatidic acid receptor binding; GO:0051117|ATPase binding	ko:K07834|RALA	ko04014|Ras signaling pathway; ko04015|Rap1 signaling pathway; ko04072|Phospholipase D signaling pathway; ko05200|Pathways in cancer; ko05212|Pancreatic cancer	2787	XP_006143062.1	XP_006143062.1 PREDICTED: ras-related protein Ral-A isoform X1 [Tupaia chinensis]	sp|P11233|RALA_HUMAN	sp|P11233|RALA_HUMAN Ras-related protein Ral-A OS=Homo sapiens GN=RALA PE=1 SV=1	9544.ENSMMUP00000021130	v-ral simian leukemia viral oncogene homolog A (ras related)	COG1100	KOG0395	_	PF00071.19|Ras|Ras family|ENST00000005257|m.4911:16-176;PF08477.10|Roc|Ras of Complex, Roc, domain of DAPkinase|ENST00000005257|m.4911:16-130;PF00025.18|Arf|ADP-ribosylation factor family|ENST00000005257|m.4911:15-163
ENST00000005259	0.0823730979712923	0.455120331299081	-2.33205934565394	0.0221379552392822	0.0725534498020178	down	no	0.188972649955807	0.0484038759044806	0.00974276805358942	0.28888999734223	0.618815267207772	0.457655729347241	7	107580246	107620478	+	ENSG00000075790	BCAP29	protein_coding	protein_coding	GO:0001649|osteoblast differentiation; GO:0006886|intracellular protein transport; GO:0006888|endoplasmic reticulum to Golgi vesicle-mediated transport; GO:0006915|apoptotic process; GO:0070973|protein localization to endoplasmic reticulum exit site	GO:0005789|endoplasmic reticulum membrane; GO:0016020|membrane; GO:0016021|integral component of membrane	--	--	--	2911	NP_061332.2	NP_061332.2 B-cell receptor-associated protein 29 isoform b [Homo sapiens]	sp|Q9UHQ4|BAP29_HUMAN	sp|Q9UHQ4|BAP29_HUMAN B-cell receptor-associated protein 29 OS=Homo sapiens GN=BCAP29 PE=1 SV=2	_	_	_	_	_	PF05529.9|Bap31|B-cell receptor-associated protein 31-like|ENST00000005259|m.1143:24-243
ENST00000005260	10.0995277491468	12.4157030753374	-0.297611879594527	9.46672942208792e-05	0.000635980081362694	down	no	10.2624850791364	9.65644443153201	10.3796537367721	12.2663855300398	12.5812448292224	12.3994788667501	7	98291650	98401090	-	ENSG00000006453	BAIAP2L1	protein_coding	protein_coding	GO:0007009|plasma membrane organization; GO:0008286|insulin receptor signaling pathway; GO:0009617|response to bacterium; GO:0030838|positive regulation of actin filament polymerization; GO:0046626|regulation of insulin receptor signaling pathway; GO:0051017|actin filament bundle assembly; GO:0051764|actin crosslink formation; GO:2000251|positive regulation of actin cytoskeleton reorganization	GO:0005654|nucleoplasm; GO:0005829|cytosol; GO:0005856|cytoskeleton; GO:0005886|plasma membrane; GO:0005913|cell-cell adherens junction; GO:0070062|extracellular exosome	GO:0003779|actin binding; GO:0070064|proline-rich region binding; GO:0098641|cadherin binding involved in cell-cell adhesion	ko:K20127|BAIAP2L	--	3645	NP_061330.2	NP_061330.2 brain-specific angiogenesis inhibitor 1-associated protein 2-like protein 1 [Homo sapiens]	sp|Q9UHR4|BI2L1_HUMAN	sp|Q9UHR4|BI2L1_HUMAN Brain-specific angiogenesis inhibitor 1-associated protein 2-like protein 1 OS=Homo sapiens GN=BAIAP2L1 PE=1 SV=2	9606.ENSP00000005260	BAI1-associated protein 2-like 1; May function as adapter protein (Potential). Involved in t [...]	_	_	NOG39326	PF08397.8|IMD|IRSp53/MIM homology domain|ENST00000005260|m.8543:95-315;PF14604.3|SH3_9|Variant SH3 domain|ENST00000005260|m.8543:426-477;PF07653.14|SH3_2|Variant SH3 domain|ENST00000005260|m.8543:423-475
ENST00000005286	51.7151805705339	15.5764559337885	1.73057385281105	3.01640496585699e-07	3.11785356336339e-06	up	yes	60.423991247748	47.5914335384156	47.1301169254382	12.6788230199456	12.3442886162013	21.7062561652186	11	60924481	60937159	+	ENSG00000006118	TMEM132A	protein_coding	protein_coding	GO:0043687|post-translational protein modification; GO:0044267|cellular protein metabolic process	GO:0000139|Golgi membrane; GO:0005783|endoplasmic reticulum; GO:0005788|endoplasmic reticulum lumen; GO:0005789|endoplasmic reticulum membrane; GO:0005794|Golgi apparatus; GO:0016021|integral component of membrane; GO:0070062|extracellular exosome	--	ko:K17599|TMEM132	--	3480	NP_060340.2	NP_060340.2 transmembrane protein 132A isoform a precursor [Homo sapiens]	sp|Q24JP5|T132A_HUMAN	sp|Q24JP5|T132A_HUMAN Transmembrane protein 132A OS=Homo sapiens GN=TMEM132A PE=1 SV=1	9606.ENSP00000005286	transmembrane protein 132A; May play a role in embryonic and postnatal development of the br [...]	_	KOG4789	_	PF16070.2|TMEM132|Transmembrane protein family 132|ENST00000005286|m.8265:459-801;PF15705.2|TMEM132D_N|Mature oligodendrocyte transmembrane protein, TMEM132D, N-term|ENST00000005286|m.8265:101-219;PF15706.2|TMEM132D_C|Mature oligodendrocyte transmembrane protein, TMEM132D, C-term|ENST00000005286|m.8265:872-955
ENST00000005340	27.8676060051122	26.2390223047265	0.086842986975288	0.453011355555348	0.679253366082802	up	no	30.7348936539198	25.5219986099533	27.3459257514636	24.927717667622	25.352866866269	28.4364823802885	17	7225342	7234517	-	ENSG00000004975	DVL2	protein_coding	protein_coding	GO:0001843|neural tube closure; GO:0001934|positive regulation of protein phosphorylation; GO:0003151|outflow tract morphogenesis; GO:0006366|transcription by RNA polymerase II; GO:0007379|segment specification; GO:0007507|heart development; GO:0016055|Wnt signaling pathway; GO:0022007|convergent extension involved in neural plate elongation; GO:0034613|cellular protein localization; GO:0035329|h…	GO:0005634|nucleus; GO:0005654|nucleoplasm; GO:0005737|cytoplasm; GO:0005829|cytosol; GO:0016235|aggresome; GO:0016328|lateral plasma membrane; GO:0016604|nuclear body; GO:0031410|cytoplasmic vesicle; GO:0045177|apical part of cell; GO:0045334|clathrin-coated endocytic vesicle	GO:0005109|frizzled binding; GO:0019901|protein kinase binding; GO:0019904|protein domain specific binding; GO:0030674|protein binding, bridging; GO:0042802|identical protein binding; GO:0043621|protein self-association; GO:0048365|Rac GTPase binding	ko:K02353|DVL	ko04150|mTOR signaling pathway; ko04310|Wnt signaling pathway; ko04330|Notch signaling pathway; ko04390|Hippo signaling pathway; ko04550|Signaling pathways regulating pluripotency of stem cells; ko04916|Melanogenesis; ko05166|HTLV-I infection; ko05200|Pathways in cancer; ko05217|Basal cell carcinoma; ko05224|Breast cancer	2989	XP_003810156.1	XP_003810156.1 segment polarity protein dishevelled homolog DVL-2 isoform X1 [Pan paniscus]	sp|O14641|DVL2_HUMAN	sp|O14641|DVL2_HUMAN Segment polarity protein dishevelled homolog DVL-2 OS=Homo sapiens GN=DVL2 PE=1 SV=1	9598.ENSPTRP00000014781	dishevelled, dsh homolog 2 (Drosophila)	_	KOG3571	_	PF12316.5|Dsh_C|Segment polarity protein dishevelled (Dsh) C terminal|ENST00000005340|m.7073:515-726;PF02377.12|Dishevelled|Dishevelled specific domain|ENST00000005340|m.7073:119-263;PF00778.14|DIX|DIX domain|ENST00000005340|m.7073:13-90;PF00595.21|PDZ|PDZ domain (Also known as DHR or GLGF)|ENST00000005340|m.7073:268-342;PF00610.18|DEP|Domain found in Dishevelled, Egl-10, and Pleckstrin (DEP)|ENS…
ENST00000005374	2.0034243301585	0.657473888715434	1.59286794756361	0.330299091096395	0.558015997167249	up	no	3.78459847534072	0.0546138305263345	2.17106068460844	1.46678857371494	0.473359937680154	0.0322731547512068	7	30496623	30504841	-	ENSG00000006625	GGCT	protein_coding	protein_coding	GO:0001836|release of cytochrome c from mitochondria; GO:0006750|glutathione biosynthetic process	GO:0005829|cytosol; GO:0070062|extracellular exosome	GO:0003839|gamma-glutamylcyclotransferase activity; GO:0042803|protein homodimerization activity	ko:K00682|GGCT	ko00480|Glutathione metabolism	1032	NP_001186745.1	NP_001186745.1 gamma-glutamylcyclotransferase isoform 3 [Homo sapiens]	sp|O75223|GGCT_HUMAN	sp|O75223|GGCT_HUMAN Gamma-glutamylcyclotransferase OS=Homo sapiens GN=GGCT PE=1 SV=1	_	_	_	_	_	_
ENST00000005386	1.20772172214819	16.137891479408	-3.72908940993598	9.93293744890389e-07	9.49602697172552e-06	down	yes	0.405696710962972	0.772875697082057	2.44459275839953	15.8152193207374	15.473437068641	17.1250180488455	12	47661249	47706030	-	ENSG00000005175	RPAP3	protein_coding	protein_coding	--	GO:0097255|R2TP complex	--	--	--	4339	NP_078880.2	NP_078880.2 RNA polymerase II-associated protein 3 isoform 1 [Homo sapiens]	sp|Q9H6T3|RPAP3_HUMAN	sp|Q9H6T3|RPAP3_HUMAN RNA polymerase II-associated protein 3 OS=Homo sapiens GN=RPAP3 PE=1 SV=2	9606.ENSP00000005386	RNA polymerase II associated protein 3; Forms an interface between the RNA polymerase II enz [...]	COG0457	KOG4648	_	PF00515.25|TPR_1|Tetratricopeptide repeat|ENST00000005386|m.554:133-165;PF00515.25|TPR_1|Tetratricopeptide repeat|ENST00000005386|m.554:202-234;PF07719.14|TPR_2|Tetratricopeptide repeat|ENST00000005386|m.554:134-166;PF07719.14|TPR_2|Tetratricopeptide repeat|ENST00000005386|m.554:202-234;PF13877.3|RPAP3_C|Potential Monad-binding region of RPAP3|ENST00000005386|m.554:546-636;PF13181.3|TPR_8|Tetratr…
ENST00000005558	1.69022956416289	1.10777515697817	0.605099535525139	1	1	up	no	0	5.07068869248868	0	0	0	3.32332547093452	7	112423144	112475527	+	ENSG00000006652	IFRD1	protein_coding	protein_coding	GO:0007518|myoblast fate determination; GO:0014706|striated muscle tissue development; GO:0030517|negative regulation of axon extension; GO:0043403|skeletal muscle tissue regeneration; GO:0048671|negative regulation of collateral sprouting	GO:0005634|nucleus; GO:0005737|cytoplasm	--	--	--	1834	NP_001541.2	NP_001541.2 interferon-related developmental regulator 1 isoform 1 [Homo sapiens]	sp|O00458|IFRD1_HUMAN	sp|O00458|IFRD1_HUMAN Interferon-related developmental regulator 1 OS=Homo sapiens GN=IFRD1 PE=1 SV=4	9606.ENSP00000005558	interferon-related developmental regulator 1; Could play a role in regulating gene activity [...]	_	KOG2842	_	PF05004.10|IFRD|Interferon-related developmental regulator (IFRD)|ENST00000005558|m.1420:42-347;PF04836.9|IFRD_C|Interferon-related protein conserved region|ENST00000005558|m.1420:392-445
ENST00000006015	0.996193254921975	1.04309447917101	-0.0657274510773142	0.89589680243045	0.959052588849981	down	no	1.02022928096879	1.2670244983854	0.701325985411735	1.38636891793114	1.00666579478177	0.736248724800106	7	27181157	27185232	-	ENSG00000005073	HOXA11	protein_coding	protein_coding	GO:0001501|skeletal system development; GO:0001656|metanephros development; GO:0001658|branching involved in ureteric bud morphogenesis; GO:0001759|organ induction; GO:0006351|transcription, DNA-templated; GO:0007275|multicellular organism development; GO:0007283|spermatogenesis; GO:0007338|single fertilization; GO:0007501|mesodermal cell fate specification; GO:0008584|male gonad development; GO:…	GO:0005654|nucleoplasm; GO:0005667|transcription factor complex; GO:0032991|protein-containing complex; GO:0032993|protein-DNA complex	GO:0043565|sequence-specific DNA binding	ko:K09296|HOX_11	--	2669	NP_005514.1	NP_005514.1 homeobox protein Hox-A11 [Homo sapiens]	sp|P31270|HXA11_HUMAN	sp|P31270|HXA11_HUMAN Homeobox protein Hox-A11 OS=Homo sapiens GN=HOXA11 PE=2 SV=2	9606.ENSP00000006015	homeobox A11; Sequence-specific transcription factor which is part of a developmental regula [...]	_	KOG0487	_	PF12045.5|DUF3528|Protein of unknown function (DUF3528)|ENST00000006015|m.4166:25-161;PF00046.26|Homeobox|Homeobox domain|ENST00000006015|m.4166:242-298
ENST00000006275	8.52222223648123	6.84951770844236	0.314814399341052	0.22417861595078	0.429492963799126	up	no	8.61025122816034	9.41691693463024	7.5394985466531	6.19837114877246	8.72334742296283	5.62683455359178	19	45162928	45178237	-	ENSG00000007255	TRAPPC6A	protein_coding	protein_coding	GO:0006888|endoplasmic reticulum to Golgi vesicle-mediated transport; GO:0048208|COPII vesicle coating; GO:0061024|membrane organization; GO:1903232|melanosome assembly	GO:0000139|Golgi membrane; GO:0005783|endoplasmic reticulum; GO:0005801|cis-Golgi network; GO:0005802|trans-Golgi network; GO:0005829|cytosol; GO:0030008|TRAPP complex	GO:0017112|Rab guanyl-nucleotide exchange factor activity	ko:K20304|TRAPPC6,TRS33	--	805	NP_077013.1	NP_077013.1 trafficking protein particle complex subunit 6A isoform 1 [Homo sapiens]	sp|O75865|TPC6A_HUMAN	sp|O75865|TPC6A_HUMAN Trafficking protein particle complex subunit 6A OS=Homo sapiens GN=TRAPPC6A PE=1 SV=2	9606.ENSP00000006275	trafficking protein particle complex 6A; May play a role in vesicular transport during the b [...]	_	KOG3316	_	PF04051.13|TRAPP|Transport protein particle (TRAPP) component|ENST00000006275|m.4535:13-174
ENST00000006658	5.06678172878297	3.05338297320457	0.728788495356153	0.293542398498549	0.516716444883592	up	no	5.80590845702114	4.21534176208273	5.17909496724504	5.98100272882733	1.8893962432803	1.28974994750609	17	50547174	50555852	+	ENSG00000006282	SPATA20	protein_coding	protein_coding	GO:0007275|multicellular organism development; GO:0007283|spermatogenesis; GO:0030154|cell differentiation	GO:0005576|extracellular region	GO:0003824|catalytic activity	--	--	2634	NP_073738.2	NP_073738.2 spermatogenesis-associated protein 20 isoform 1 precursor [Homo sapiens]	sp|Q8TB22|SPT20_HUMAN	sp|Q8TB22|SPT20_HUMAN Spermatogenesis-associated protein 20 OS=Homo sapiens GN=SPATA20 PE=2 SV=3	9606.ENSP00000006658	spermatogenesis associated 20; May play a role in fertility regulation (By similarity)	COG1331	KOG2244	_	PF03190.12|Thioredox_DsbH|Protein of unknown function, DUF255|ENST00000006658|m.4659:90-250;PF13899.3|Thioredoxin_7|Thioredoxin-like|ENST00000006658|m.4659:109-173;PF07221.8|GlcNAc_2-epim|N-acylglucosamine 2-epimerase (GlcNAc 2-epimerase)|ENST00000006658|m.4659:307-422
ENST00000006777	18.4927059437773	10.6551134920627	0.794836956220612	3.07673020628458e-05	0.000227648926143323	up	no	15.5824200877635	18.1922128464933	21.7034848970752	10.685046700846	10.52022520416	10.7600685711821	7	75879034	75888926	+	ENSG00000005486	RHBDD2	protein_coding	protein_coding	--	GO:0000139|Golgi membrane; GO:0005634|nucleus; GO:0005654|nucleoplasm; GO:0005794|Golgi apparatus; GO:0016021|integral component of membrane; GO:0048471|perinuclear region of cytoplasm	GO:0004252|serine-type endopeptidase activity	ko:K09652|RHBDD2,RHBDL7	--	1721	EAW71773.1	EAW71773.1 rhomboid domain containing 2, isoform CRA_a [Homo sapiens]	sp|Q6NTF9|RHBD2_HUMAN	sp|Q6NTF9|RHBD2_HUMAN Rhomboid domain-containing protein 2 OS=Homo sapiens GN=RHBDD2 PE=2 SV=2	9598.ENSPTRP00000033031	rhomboid domain containing 2	_	KOG2632	_	PF01694.19|Rhomboid|Rhomboid family|ENST00000006777|m.7286:72-218
ENST00000007264	0.66632259548632	0.355653222243153	0.887235478511462	0.390965542012537	0.62057685159795	up	no	0.134301607427089	0.756806889813171	1.1078592892187	0.725436449543477	0.17889677332248	0.162626443863503	16	784974	788381	-	ENSG00000007376	RPUSD1	protein_coding	protein_coding	GO:0000455|enzyme-directed rRNA pseudouridine synthesis; GO:0031119|tRNA pseudouridine synthesis	--	GO:0003723|RNA binding; GO:0009982|pseudouridine synthase activity	--	--	2048	NP_478072.1	NP_478072.1 RNA pseudouridylate synthase domain-containing protein 1 isoform 1 [Homo sapiens]	sp|Q9UJJ7|RUSD1_HUMAN	sp|Q9UJJ7|RUSD1_HUMAN RNA pseudouridylate synthase domain-containing protein 1 OS=Homo sapiens GN=RPUSD1 PE=1 SV=1	9606.ENSP00000007264	RNA pseudouridylate synthase domain containing 1	COG0564	KOG1919	_	PF00849.19|PseudoU_synth_2|RNA pseudouridylate synthase|ENST00000007264|m.3838:62-226
ENST00000007390	154.076252652459	94.3889240409323	0.706895831523314	0.000138002705330311	0.000893925229986834	up	no	166.257309699677	152.618484812033	143.352963445667	110.784156936164	92.2007356960923	80.1818794905405	16	1349240	1351878	-	ENSG00000007520	TSR3	protein_coding	protein_coding	GO:0000154|rRNA modification; GO:0030490|maturation of SSU-rRNA	GO:0005829|cytosol	GO:0016740|transferase activity	ko:K09140|TSR3	--	1210	XP_004056990.2	XP_004056990.2 PREDICTED: ribosome biogenesis protein TSR3 homolog [Gorilla gorilla gorilla]	sp|Q9UJK0|TSR3_HUMAN	sp|Q9UJK0|TSR3_HUMAN Ribosome biogenesis protein TSR3 homolog OS=Homo sapiens GN=TSR3 PE=1 SV=1	9606.ENSP00000007390	UPF0293 protein C16orf42	COG2042	KOG3154	_	PF04034.10|DUF367|Domain of unknown function (DUF367)|ENST00000007390|m.4103:120-246;PF04068.12|RLI|Possible Fer4-like domain in RNase L inhibitor, RLI|ENST00000007390|m.4103:84-115
ENST00000007414	1.7774406041634	1.05510995037377	0.746892936296106	0.403438039977817	0.632465956501593	up	no	2.18448308884026	2.81499715553533	0.332841568114615	1.42301977348036	1.23326800357389	0.50904207406707	17	47807372	47821794	-	ENSG00000006025	OSBPL7	protein_coding	protein_coding	GO:0006699|bile acid biosynthetic process; GO:0010506|regulation of autophagy; GO:0071397|cellular response to cholesterol; GO:1901800|positive regulation of proteasomal protein catabolic process	GO:0005776|autophagosome; GO:0005789|endoplasmic reticulum membrane; GO:0005829|cytosol; GO:0005886|plasma membrane; GO:0097038|perinuclear endoplasmic reticulum	GO:0015248|sterol transporter activity; GO:0015485|cholesterol binding	ko:K20463|OSBPL3_6_7,ORP3_6_7	--	3664	NP_665741.1	NP_665741.1 oxysterol-binding protein-related protein 7 [Homo sapiens]	sp|Q9BZF2|OSBL7_HUMAN	sp|Q9BZF2|OSBL7_HUMAN Oxysterol-binding protein-related protein 7 OS=Homo sapiens GN=OSBPL7 PE=1 SV=1	9606.ENSP00000007414	oxysterol binding protein-like 7	_	KOG1737	_	PF01237.15|Oxysterol_BP|Oxysterol-binding protein|ENST00000007414|m.3899:478-825;PF15409.3|PH_8|Pleckstrin homology domain|ENST00000007414|m.3899:52-138;PF00169.26|PH|PH domain|ENST00000007414|m.3899:51-139
ENST00000007510	0.283705078686372	0.411712757007981	-0.521892451819072	0.288379686682019	0.51052281970851	down	no	0.208562496239714	0.407947243278971	0.234605496540431	0.367146527182936	0.301669068739868	0.56632267510114	19	35775564	35788822	+	ENSG00000004777	ARHGAP33	protein_coding	protein_coding	GO:0007264|small GTPase mediated signal transduction; GO:0015031|protein transport; GO:0051056|regulation of small GTPase mediated signal transduction	GO:0005829|cytosol; GO:0005886|plasma membrane; GO:0005938|cell cortex; GO:0015629|actin cytoskeleton; GO:0032991|protein-containing complex	GO:0005096|GTPase activator activity; GO:0019901|protein kinase binding; GO:0035091|phosphatidylinositol binding	ko:K17933|ARHGAP33,SNX26	--	4352	NP_001353107.1	NP_001353107.1 rho GTPase-activating protein 33 isoform 3 [Homo sapiens]	sp|O14559|RHG33_HUMAN	sp|O14559|RHG33_HUMAN Rho GTPase-activating protein 33 OS=Homo sapiens GN=ARHGAP33 PE=1 SV=2	_	_	_	_	_	PF00620.24|RhoGAP|RhoGAP domain|ENST00000007510|m.1417:329-475;PF14604.3|SH3_9|Variant SH3 domain|ENST00000007510|m.1417:193-244;PF07653.14|SH3_2|Variant SH3 domain|ENST00000007510|m.1417:193-244;PF00018.25|SH3_1|SH3 domain|ENST00000007510|m.1417:197-240
ENST00000007516	197.05089302479	155.91028445516	0.337832872481287	3.73041869695136e-09	5.06899431687821e-08	up	no	193.031114678772	200.01966394511	198.101900450488	159.803245291223	155.321496483596	152.60611159066	16	23581014	23596316	-	ENSG00000004779	NDUFAB1	protein_coding	protein_coding	GO:0006633|fatty acid biosynthetic process; GO:0032981|mitochondrial respiratory chain complex I assembly; GO:0055114|oxidation-reduction process	GO:0005747|mitochondrial respiratory chain complex I	--	ko:K03955|NDUFAB1	ko00190|Oxidative phosphorylation; ko01100|Metabolic pathways; ko04723|Retrograde endocannabinoid signaling; ko04932|Non-alcoholic fatty liver disease (NAFLD); ko05010|Alzheimer's disease; ko05012|Parkinson's disease; ko05016|Huntington's disease	665	AAC05814.1	AAC05814.1 Acyl carrier protein, Mitochondrial (ACP) (5'partial), partial [Homo sapiens]	sp|Q0MQC2|ACPM_GORGO	sp|Q0MQC2|ACPM_GORGO Acyl carrier protein, mitochondrial OS=Gorilla gorilla gorilla GN=NDUFAB1 PE=2 SV=1	9598.ENSPTRP00000013471	Acyl carrier protein, mitochondrial Precursor (ACP)(NADH-ubiquinone oxidoreductase 9.6 kDa s [...]	COG0236	KOG1748	_	PF00550.22|PP-binding|Phosphopantetheine attachment site|ENST00000007516|m.7956:100-156
ENST00000007722	8.04982744313801	1.30280411622407	2.61809728424567	0.3325382281023	0.560242804375466	up	no	12.4954362127634	4.82878650870332	6.82525960794732	3.90841234867222	0	0	17	50056440	50089729	+	ENSG00000005884	ITGA3	protein_coding	protein_coding	GO:0001764|neuron migration; GO:0007160|cell-matrix adhesion; GO:0007229|integrin-mediated signaling pathway; GO:0007507|heart development; GO:0007613|memory; GO:0010628|positive regulation of gene expression; GO:0010634|positive regulation of epithelial cell migration; GO:0010811|positive regulation of cell-substrate adhesion; GO:0010976|positive regulation of neuron projection development; GO:0…	GO:0005886|plasma membrane; GO:0005925|focal adhesion; GO:0008305|integrin complex; GO:0009897|external side of plasma membrane; GO:0009986|cell surface; GO:0016323|basolateral plasma membrane; GO:0030426|growth cone; GO:0031527|filopodium membrane; GO:0034667|integrin alpha3-beta1 complex; GO:0043235|receptor complex; GO:0048471|perinuclear region of cytoplasm; GO:0060076|excitatory synapse; GO:…	GO:0001968|fibronectin binding; GO:0002020|protease binding; GO:0005178|integrin binding; GO:0005518|collagen binding; GO:0019904|protein domain specific binding; GO:0043236|laminin binding; GO:0046872|metal ion binding; GO:0046982|protein heterodimerization activity	ko:K06482|ITGA3,CD49c	ko04151|PI3K-Akt signaling pathway; ko04510|Focal adhesion; ko04512|ECM-receptor interaction; ko04640|Hematopoietic cell lineage; ko04810|Regulation of actin cytoskeleton; ko05200|Pathways in cancer; ko05222|Small cell lung cancer; ko05410|Hypertrophic cardiomyopathy (HCM); ko05412|Arrhythmogenic right ventricular cardiomyopathy (ARVC); ko05414|Dilated cardiomyopathy	3665	PNJ66181.1	PNJ66181.1 ITGA3 isoform 5 [Pongo abelii]	sp|P26006|ITA3_HUMAN	sp|P26006|ITA3_HUMAN Integrin alpha-3 OS=Homo sapiens GN=ITGA3 PE=1 SV=5	9606.ENSP00000007722	integrin, alpha 3 (antigen CD49C, alpha 3 subunit of VLA-3 receptor); Integrin alpha-3/beta- [...]	_	KOG3637	_	PF08441.9|Integrin_alpha2|Integrin alpha|ENST00000007722|m.4432:462-916;PF01839.20|FG-GAP|FG-GAP repeat|ENST00000007722|m.4432:307-345;PF01839.20|FG-GAP|FG-GAP repeat|ENST00000007722|m.4432:372-402;PF13517.3|VCBS|Repeat domain in Vibrio, Colwellia, Bradyrhizobium and Shewanella|ENST00000007722|m.4432:315-389
ENST00000008180	2.11919811352862	2.02389368476905	0.0660659242103014	0.855931400695083	0.940830652647671	up	no	2.5785908626001	1.22756996342147	2.55143351456429	2.15017870465031	1.61910615047416	2.30239619918269	16	3065631	3069819	+	ENSG00000008517	IL32	protein_coding	protein_coding	GO:0006952|defense response; GO:0006955|immune response; GO:0007155|cell adhesion	GO:0005615|extracellular space; GO:0005829|cytosol; GO:0016020|membrane	GO:0005125|cytokine activity	--	--	1056	NP_001012652.1	NP_001012652.1 interleukin-32 isoform C [Homo sapiens]	sp|P24001|IL32_HUMAN	sp|P24001|IL32_HUMAN Interleukin-32 OS=Homo sapiens GN=IL32 PE=1 SV=3	9606.ENSP00000324742	interleukin 32; Cytokine that may play a role in innate and adaptive immune responses. It in [...]	_	_	NOG257507	PF15225.3|IL32|Interleukin 32|ENST00000008180|m.5439:76-172
ENST00000008527	7.72312941594526	9.99457024214839	-0.371534933703921	0.00252546701097953	0.0117275822018713	down	no	7.87303269732606	7.39661782940927	7.89973772110044	9.7037315127796	9.35270174825527	10.9272774654103	12	106991364	107093549	-	ENSG00000008405	CRY1	protein_coding	protein_coding	GO:0000122|negative regulation of transcription by RNA polymerase II; GO:0006094|gluconeogenesis; GO:0006351|transcription, DNA-templated; GO:0006975|DNA damage induced protein phosphorylation; GO:0009785|blue light signaling pathway; GO:0018298|protein-chromophore linkage; GO:0019915|lipid storage; GO:0031397|negative regulation of protein ubiquitination; GO:0032868|response to insulin; GO:00329…	GO:0005634|nucleus; GO:0005739|mitochondrion	GO:0000166|nucleotide binding; GO:0001046|core promoter sequence-specific DNA binding; GO:0001047|core promoter binding; GO:0003677|DNA binding; GO:0003690|double-stranded DNA binding; GO:0008134|transcription factor binding; GO:0009882|blue light photoreceptor activity; GO:0019901|protein kinase binding; GO:0019902|phosphatase binding; GO:0035257|nuclear hormone receptor binding; GO:0042826|hist…	ko:K02295|CRY	ko04710|Circadian rhythm	2987	NP_004066.1	NP_004066.1 cryptochrome-1 [Homo sapiens]	sp|Q16526|CRY1_HUMAN	sp|Q16526|CRY1_HUMAN Cryptochrome-1 OS=Homo sapiens GN=CRY1 PE=1 SV=1	9606.ENSP00000008527	cryptochrome 1 (photolyase-like); Blue light-dependent regulator of the circadian feedback l [...]	COG0415	KOG0133	_	PF03441.11|FAD_binding_7|FAD binding domain of DNA photolyase|ENST00000008527|m.6329:288-486;PF00875.15|DNA_photolyase|DNA photolyase|ENST00000008527|m.6329:5-158
ENST00000009041	11.7908259357926	9.80367031135	0.266023126627146	0.841220615486025	0.934317953709315	up	no	13.0822225794861	1.40655467227542	20.8837005556163	1.06992211483872	25.3683958380643	2.97269298114698	7	38178245	38230669	+	ENSG00000010270	STARD3NL	protein_coding	protein_coding	GO:0006700|C21-steroid hormone biosynthetic process; GO:0099044|vesicle tethering to endoplasmic reticulum	GO:0005765|lysosomal membrane; GO:0005829|cytosol; GO:0016020|membrane; GO:0016021|integral component of membrane; GO:0031902|late endosome membrane; GO:0043231|intracellular membrane-bounded organelle; GO:0044232|organelle membrane contact site	GO:0015485|cholesterol binding; GO:0042803|protein homodimerization activity	--	--	1703	NP_114405.1	NP_114405.1 STARD3 N-terminal-like protein isoform 1 [Homo sapiens]	sp|O95772|STR3N_HUMAN	sp|O95772|STR3N_HUMAN STARD3 N-terminal-like protein OS=Homo sapiens GN=STARD3NL PE=1 SV=1	9544.ENSMMUP00000035245	similar to MLN64 N-terminal homolog	_	KOG3845	_	PF10457.6|MENTAL|Cholesterol-capturing domain|ENST00000009041|m.4842:49-214
ENST00000009180	4.74845724769778	76.3723669103357	-4.00467381199795	5.43729831465194e-12	1.05226018422528e-10	down	yes	5.32136955155352	1.97840272933602	6.94559946220379	59.1531551605565	97.4522526393848	72.5116929310658	12	6200400	6238266	+	ENSG00000010278	CD9	protein_coding	protein_coding	GO:0002576|platelet degranulation; GO:0006928|movement of cell or subcellular component; GO:0007155|cell adhesion; GO:0007166|cell surface receptor signaling pathway; GO:0007342|fusion of sperm to egg plasma membrane involved in single fertilization; GO:0007420|brain development; GO:0008285|negative regulation of cell population proliferation; GO:0009414|response to water deprivation; GO:0014003|…	GO:0005615|extracellular space; GO:0005886|plasma membrane; GO:0005887|integral component of plasma membrane; GO:0005925|focal adhesion; GO:0009897|external side of plasma membrane; GO:0016020|membrane; GO:0016324|apical plasma membrane; GO:0030666|endocytic vesicle membrane; GO:0030669|clathrin-coated endocytic vesicle membrane; GO:0031092|platelet alpha granule membrane; GO:0070062|extracellula…	GO:0005178|integrin binding	ko:K06460|CD9,TSPAN29	ko04640|Hematopoietic cell lineage	1225	NP_001760.1	NP_001760.1 CD9 antigen isoform 1 [Homo sapiens]	sp|P21926|CD9_HUMAN	sp|P21926|CD9_HUMAN CD9 antigen OS=Homo sapiens GN=CD9 PE=1 SV=4	9606.ENSP00000009180	CD9 molecule; Involved in platelet activation and aggregation. Regulates paranodal junction [...]	_	KOG3882	_	PF00335.17|Tetraspannin|Tetraspanin family|ENST00000009180|m.6972:43-253
ENST00000009589	309.900363595663	709.483675975729	-1.19493882462578	0.000217642690556714	0.00134525178143049	down	yes	391.535091440248	330.675694796098	207.490304550642	678.600265918769	656.990759284723	792.860002723695	8	56073054	56074506	-	ENSG00000008988	RPS20	protein_coding	protein_coding	GO:0002181|cytoplasmic translation	GO:0016020|membrane; GO:0022627|cytosolic small ribosomal subunit; GO:0031012|extracellular matrix; GO:0070062|extracellular exosome	GO:0003723|RNA binding; GO:0003735|structural constituent of ribosome	ko:K02969|RP-S20e,RPS20	ko03010|Ribosome	519	XP_009007421.1	XP_009007421.1 PREDICTED: 40S ribosomal protein S20, partial [Callithrix jacchus]	sp|Q3ZBH8|RS20_BOVIN	sp|Q3ZBH8|RS20_BOVIN 40S ribosomal protein S20 OS=Bos taurus GN=RPS20 PE=3 SV=1	_	_	_	_	_	PF00338.19|Ribosomal_S10|Ribosomal protein S10p/S20e|ENST00000009589|m.8279:21-115
ENST00000011473	22.0595689286864	8.27819316491887	1.41292891858813	0.700352282554941	0.858795403923967	up	no	0	30.8305472287479	35.3481595573112	0	0	24.8345794947566	7	106090505	106112576	-	ENSG00000008282	SYPL1	protein_coding	protein_coding	GO:0007268|chemical synaptic transmission	GO:0005887|integral component of plasma membrane; GO:0016021|integral component of membrane; GO:0030141|secretory granule; GO:0030285|integral component of synaptic vesicle membrane; GO:0042470|melanosome; GO:0070062|extracellular exosome	GO:0005215|transporter activity	--	--	2127	NP_006745.1	NP_006745.1 synaptophysin-like protein 1 isoform a [Homo sapiens]	sp|Q16563|SYPL1_HUMAN	sp|Q16563|SYPL1_HUMAN Synaptophysin-like protein 1 OS=Homo sapiens GN=SYPL1 PE=1 SV=1	9606.ENSP00000011473	synaptophysin-like 1	_	_	NOG82926	PF01284.20|MARVEL|Membrane-associating domain|ENST00000011473|m.1005:44-246
ENST00000011619	8.84905798556746	20.6946942667103	-1.22473269421888	7.82258035779516e-36	1.20630248862549e-33	down	yes	8.62375068626858	8.39426195153704	9.52916131889676	20.7091898705484	20.489812940727	20.8850799888555	6	13621498	13711835	-	ENSG00000010017	RANBP9	protein_coding	protein_coding	GO:0000165|MAPK cascade; GO:0007020|microtubule nucleation; GO:0007411|axon guidance; GO:0065003|protein-containing complex assembly; GO:0070373|negative regulation of ERK1 and ERK2 cascade	GO:0005634|nucleus; GO:0005737|cytoplasm; GO:0005829|cytosol; GO:0005875|microtubule associated complex; GO:0005886|plasma membrane	GO:0005088|Ras guanyl-nucleotide exchange factor activity; GO:0008536|Ran GTPase binding; GO:0019899|enzyme binding	--	--	3384	AAH52781.1	AAH52781.1 RANBP9 protein, partial [Homo sapiens]	sp|Q96S59|RANB9_HUMAN	sp|Q96S59|RANB9_HUMAN Ran-binding protein 9 OS=Homo sapiens GN=RANBP9 PE=1 SV=1	9598.ENSPTRP00000030289	RAN binding protein 9	_	KOG1477	_	PF10607.6|CLTH|CTLH/CRA C-terminal to LisH motif domain|ENST00000011619|m.1447:403-708;PF00622.25|SPRY|SPRY domain|ENST00000011619|m.1447:214-331;PF08513.8|LisH|LisH|ENST00000011619|m.1447:369-392
ENST00000011691	4.20791209063735	5.49286508895117	-0.383653932334534	0.545776330999671	0.754872233960668	down	no	6.32298142553282	4.6497692864134	1.65098555996582	5.96601583264237	6.75841099009301	3.75416844411814	3	42590860	42596934	+	ENSG00000008324	SS18L2	protein_coding	protein_coding	--	--	GO:0003713|transcription coactivator activity	--	--	2697	XP_011806343.1	XP_011806343.1 PREDICTED: SS18-like protein 2 [Colobus angolensis palliatus]	sp|Q9UHA2|S18L2_HUMAN	sp|Q9UHA2|S18L2_HUMAN SS18-like protein 2 OS=Homo sapiens GN=SS18L2 PE=3 SV=1	_	_	_	_	_	_
ENST00000011898	7.24773070733781	4.88677757411654	0.567685861562337	0.278958780828844	0.499774997193667	up	no	9.71137968552276	8.66547868511367	3.366333751377	3.48940170335969	5.88452554642484	5.2864054725651	12	3077379	3286559	+	ENSG00000011105	TSPAN9	protein_coding	protein_coding	GO:0007166|cell surface receptor signaling pathway	GO:0005886|plasma membrane; GO:0005887|integral component of plasma membrane; GO:0005925|focal adhesion; GO:0097197|tetraspanin-enriched microdomain	--	ko:K17350|TSPAN9	--	4322	XP_026358442.1	XP_026358442.1 tetraspanin-9 isoform X1 [Ursus arctos horribilis]	sp|O75954|TSN9_HUMAN	sp|O75954|TSN9_HUMAN Tetraspanin-9 OS=Homo sapiens GN=TSPAN9 PE=1 SV=1	_	_	_	_	_	PF00335.17|Tetraspannin|Tetraspanin family|ENST00000011898|m.6735:62-282
ENST00000012049	2.25115059646614	2.08765938999516	0.108276643663519	0.867816788781321	0.946671887430641	up	no	1.96741426755873	2.91753507828212	1.86850244355757	0.923405721700802	4.19541697236142	1.14415547592326	19	45692666	45703987	+	ENSG00000011478	QPCTL	protein_coding	protein_coding	GO:0017186|peptidyl-pyroglutamic acid biosynthetic process, using glutaminyl-peptide cyclotransferase	GO:0000139|Golgi membrane; GO:0005794|Golgi apparatus; GO:0016020|membrane; GO:0016021|integral component of membrane	GO:0008270|zinc ion binding; GO:0016603|glutaminyl-peptide cyclotransferase activity	ko:K00683|QPCT	--	2125	NP_060129.2	NP_060129.2 glutaminyl-peptide cyclotransferase-like protein isoform 1 [Homo sapiens]	sp|Q9NXS2|QPCTL_HUMAN	sp|Q9NXS2|QPCTL_HUMAN Glutaminyl-peptide cyclotransferase-like protein OS=Homo sapiens GN=QPCTL PE=1 SV=2	9606.ENSP00000012049	glutaminyl-peptide cyclotransferase-like	_	KOG3946	_	PF04389.14|Peptidase_M28|Peptidase family M28|ENST00000012049|m.4795:162-387
ENST00000012443	19.0467747726231	14.0075269858293	0.44307212653603	0.705234717708358	0.861936049508484	up	no	6.4808342577551	46.0983624095412	4.56112765057297	3.51218565757435	29.4326313003847	9.0777639995288	19	46347087	46390975	+	ENSG00000011485	PPP5C	protein_coding	protein_coding	GO:0000165|MAPK cascade; GO:0000278|mitotic cell cycle; GO:0001933|negative regulation of protein phosphorylation; GO:0006281|DNA repair; GO:0006351|transcription, DNA-templated; GO:0006470|protein dephosphorylation; GO:0010288|response to lead ion; GO:0016576|histone dephosphorylation; GO:0043123|positive regulation of I-kappaB kinase/NF-kappaB signaling; GO:0043278|response to morphine; GO:0051…	GO:0005634|nucleus; GO:0005654|nucleoplasm; GO:0005829|cytosol; GO:0005886|plasma membrane; GO:0032991|protein-containing complex; GO:0043204|perikaryon; GO:0043231|intracellular membrane-bounded organelle; GO:1990635|proximal dendrite	GO:0001965|G-protein alpha-subunit binding; GO:0003723|RNA binding; GO:0004721|phosphoprotein phosphatase activity; GO:0004722|protein serine/threonine phosphatase activity; GO:0005524|ATP binding; GO:0008017|microtubule binding; GO:0008289|lipid binding; GO:0042802|identical protein binding; GO:0043531|ADP binding; GO:0046872|metal ion binding; GO:0051879|Hsp90 protein binding	ko:K04460|PPP5C	ko04010|MAPK signaling pathway	2139	NP_006238.1	NP_006238.1 serine/threonine-protein phosphatase 5 isoform 1 [Homo sapiens]	sp|P53041|PPP5_HUMAN	sp|P53041|PPP5_HUMAN Serine/threonine-protein phosphatase 5 OS=Homo sapiens GN=PPP5C PE=1 SV=1	9606.ENSP00000012443	protein phosphatase 5, catalytic subunit; May play a role in the regulation of RNA biogenesi [...]	COG0457;COG0639	KOG0376	_	PF00149.25|Metallophos|Calcineurin-like phosphoesterase|ENST00000012443|m.5015:239-431;PF08321.9|PPP5|PPP5 TPR repeat region|ENST00000012443|m.5015:139-231;PF00515.25|TPR_1|Tetratricopeptide repeat|ENST00000012443|m.5015:32-64;PF07719.14|TPR_2|Tetratricopeptide repeat|ENST00000012443|m.5015:31-64;PF13414.3|TPR_11|TPR repeat|ENST00000012443|m.5015:39-77;PF13432.3|TPR_16|Tetratricopeptide repeat|EN…
ENST00000013034	75.776307108155	0	12.8877214938544	1	1	up	no	222.734964158395	0.354029353663174	4.23992781240686	0	0	0	17	51153665	51161898	+	ENSG00000239672	NME1	protein_coding	protein_coding	GO:0002762|negative regulation of myeloid leukocyte differentiation; GO:0006183|GTP biosynthetic process; GO:0006228|UTP biosynthetic process; GO:0006241|CTP biosynthetic process; GO:0006897|endocytosis; GO:0007595|lactation; GO:0008285|negative regulation of cell population proliferation; GO:0010629|negative regulation of gene expression; GO:0010976|positive regulation of neuron projection devel…	GO:0005634|nucleus; GO:0005737|cytoplasm; GO:0005741|mitochondrial outer membrane; GO:0005813|centrosome; GO:0005829|cytosol; GO:0005882|intermediate filament; GO:0016020|membrane; GO:0032587|ruffle membrane; GO:0043209|myelin sheath; GO:0048471|perinuclear region of cytoplasm; GO:0070062|extracellular exosome	GO:0000287|magnesium ion binding; GO:0000977|RNA polymerase II regulatory region sequence-specific DNA binding; GO:0003697|single-stranded DNA binding; GO:0003723|RNA binding; GO:0004536|deoxyribonuclease activity; GO:0004550|nucleoside diphosphate kinase activity; GO:0005524|ATP binding; GO:0005525|GTP binding; GO:0019215|intermediate filament binding; GO:0019901|protein kinase binding; GO:00428…	ko:K00940|ndk,NME	ko00230|Purine metabolism; ko00240|Pyrimidine metabolism; ko01100|Metabolic pathways	796	NP_937818.1	NP_937818.1 nucleoside diphosphate kinase A isoform a [Homo sapiens]	sp|P15531|NDKA_HUMAN	sp|P15531|NDKA_HUMAN Nucleoside diphosphate kinase A OS=Homo sapiens GN=NME1 PE=1 SV=1	9606.ENSP00000013034	non-metastatic cells 1, protein (NM23A) expressed in; Major role in the synthesis of nucleos [...]	COG0105	KOG0888	_	PF00334.16|NDK|Nucleoside diphosphate kinase|ENST00000013034|m.4852:30-163
ENST00000013070	8.88977162634499	14.8229827037541	-0.736968511384903	1.79663747174249e-06	1.65197854450897e-05	down	no	7.95077816058341	8.79942289003526	9.91911382841629	15.0348860709912	15.545484467395	13.888577572876	14	93207256	93229215	+	ENSG00000012963	UBR7	protein_coding	protein_coding	GO:0016567|protein ubiquitination	--	GO:0008270|zinc ion binding; GO:0016740|transferase activity	ko:K11979|UBR7	--	3494	NP_786924.2	NP_786924.2 putative E3 ubiquitin-protein ligase UBR7 [Homo sapiens]	sp|Q8N806|UBR7_HUMAN	sp|Q8N806|UBR7_HUMAN Putative E3 ubiquitin-protein ligase UBR7 OS=Homo sapiens GN=UBR7 PE=1 SV=2	9598.ENSPTRP00000011357	ubiquitin protein ligase E3 component n-recognin 7 (putative)	_	KOG2752	_	PF02207.17|zf-UBR|Putative zinc finger in N-recognin (UBR box)|ENST00000013070|m.1667:46-112
ENST00000013125	1.10831340228903	1.45896291787522	-0.393473423703351	0.586918584999286	0.784905931050559	down	no	0.884404154375169	1.35272713350529	1.08780891898663	0.51505667264629	2.62261409661423	1.23921798436513	14	50418525	50532609	-	ENSG00000012983	MAP4K5	protein_coding	protein_coding	GO:0006468|protein phosphorylation; GO:0007257|activation of JUN kinase activity; GO:0007346|regulation of mitotic cell cycle; GO:0035556|intracellular signal transduction; GO:0042981|regulation of apoptotic process	GO:0005737|cytoplasm	GO:0004672|protein kinase activity; GO:0004674|protein serine/threonine kinase activity; GO:0005524|ATP binding; GO:0008349|MAP kinase kinase kinase kinase activity	ko:K08833|MAP4K5,KHS1	--	4354	NP_006566.2	NP_006566.2 mitogen-activated protein kinase kinase kinase kinase 5 [Homo sapiens]	sp|Q9Y4K4|M4K5_HUMAN	sp|Q9Y4K4|M4K5_HUMAN Mitogen-activated protein kinase kinase kinase kinase 5 OS=Homo sapiens GN=MAP4K5 PE=1 SV=1	_	_	_	_	_	PF00780.19|CNH|CNH domain|ENST00000013125|m.6569:516-815;PF00069.22|Pkinase|Protein kinase domain|ENST00000013125|m.6569:20-277;PF07714.14|Pkinase_Tyr|Protein tyrosine kinase|ENST00000013125|m.6569:22-272
ENST00000013807	7.39376186641244	3.66637251855286	1.0099755342329	0.00337179418394846	0.0150313239297661	up	yes	6.84395947256616	9.96689586957594	5.37043025709523	4.07976874024415	3.87021751863844	3.04913129677599	19	45413434	45423566	-	ENSG00000012061	ERCC1	protein_coding	protein_coding	GO:0000710|meiotic mismatch repair; GO:0000720|pyrimidine dimer repair by nucleotide-excision repair; GO:0001302|replicative cell aging; GO:0006281|DNA repair; GO:0006283|transcription-coupled nucleotide-excision repair; GO:0006289|nucleotide-excision repair; GO:0006293|nucleotide-excision repair, preincision complex stabilization; GO:0006295|nucleotide-excision repair, DNA incision, 3'-to lesion…	GO:0000109|nucleotide-excision repair complex; GO:0000110|nucleotide-excision repair factor 1 complex; GO:0000784|nuclear chromosome, telomeric region; GO:0005654|nucleoplasm; GO:0005669|transcription factor TFIID complex; GO:0005829|cytosol; GO:0070522|ERCC4-ERCC1 complex	GO:0001094|TFIID-class transcription factor complex binding; GO:0003684|damaged DNA binding; GO:0003697|single-stranded DNA binding; GO:0004519|endonuclease activity; GO:0008022|protein C-terminus binding; GO:0019904|protein domain specific binding	ko:K10849|ERCC1	ko01524|Platinum drug resistance; ko03420|Nucleotide excision repair; ko03460|Fanconi anemia pathway	1278	NP_973730.1	NP_973730.1 DNA excision repair protein ERCC-1 isoform 1 [Homo sapiens]	sp|P07992|ERCC1_HUMAN	sp|P07992|ERCC1_HUMAN DNA excision repair protein ERCC-1 OS=Homo sapiens GN=ERCC1 PE=1 SV=1	9606.ENSP00000013807	excision repair cross-complementing rodent repair deficiency, complementation group 1 (inclu [...]	COG5241	KOG2841	_	PF03834.11|Rad10|Binding domain of DNA repair protein Ercc1 (rad10/Swi10)|ENST00000013807|m.4641:100-213
ENST00000014914	79.0415290990807	37.4384094549744	1.07788892455373	0.000433288359820661	0.0024870070404123	up	yes	64.3036259595914	86.2077074546091	86.6132538830416	26.715964960687	41.8036804033871	43.7955830008492	12	12891562	12917937	+	ENSG00000013588	GPRC5A	protein_coding	protein_coding	GO:0007165|signal transduction; GO:0007175|negative regulation of epidermal growth factor-activated receptor activity	GO:0005730|nucleolus; GO:0005886|plasma membrane; GO:0005887|integral component of plasma membrane; GO:0030659|cytoplasmic vesicle membrane; GO:0031982|vesicle; GO:0043231|intracellular membrane-bounded organelle; GO:0070062|extracellular exosome	GO:0004930|G protein-coupled receptor activity; GO:0045296|cadherin binding	ko:K08468|GPRC5A	--	6582	NP_003970.1	NP_003970.1 retinoic acid-induced protein 3 [Homo sapiens]	sp|Q8NFJ5|RAI3_HUMAN	sp|Q8NFJ5|RAI3_HUMAN Retinoic acid-induced protein 3 OS=Homo sapiens GN=GPRC5A PE=1 SV=2	9606.ENSP00000014914	G protein-coupled receptor, family C, group 5, member A; Unknown. This G-protein coupled rec [...]	_	_	NOG44023	PF00003.19|7tm_3|7 transmembrane sweet-taste receptor of 3 GCPR|ENST00000014914|m.8318:96-302
ENST00000014930	30.3270681864722	24.01928937244	0.336287684691156	0.0582743788892219	0.156476175564284	up	no	29.9493279825259	30.1502271992838	30.881649377607	19.8086063466663	24.6045062343965	27.6447555362572	12	12974870	13000265	-	ENSG00000013583	HEBP1	protein_coding	protein_coding	GO:0007623|circadian rhythm	GO:0005576|extracellular region; GO:0005737|cytoplasm; GO:0070062|extracellular exosome	GO:0020037|heme binding	--	--	1159	NP_057071.2	NP_057071.2 heme-binding protein 1 [Homo sapiens]	sp|Q9NRV9|HEBP1_HUMAN	sp|Q9NRV9|HEBP1_HUMAN Heme-binding protein 1 OS=Homo sapiens GN=HEBP1 PE=1 SV=1	9598.ENSPTRP00000008050	heme binding protein 1	_	_	NOG80843	PF04832.9|SOUL|SOUL heme-binding protein|ENST00000014930|m.8325:63-236
ENST00000014935	4.34698348941826	2.82855141004611	0.61817477521054	0.291407140636318	0.51418919114293	up	no	2.25059514201799	6.70514508448432	4.08521024175247	3.17103613221429	3.70709372009016	1.60752437783387	X	154401758	154410039	-	ENSG00000013563	DNASE1L1	protein_coding	protein_coding	GO:0006259|DNA metabolic process; GO:0006308|DNA catabolic process; GO:0043312|neutrophil degranulation	GO:0005576|extracellular region; GO:0005634|nucleus; GO:0005783|endoplasmic reticulum; GO:0035580|specific granule lumen; GO:0070062|extracellular exosome	GO:0003677|DNA binding; GO:0004519|endonuclease activity; GO:0004536|deoxyribonuclease activity	ko:K11995|DNASE1L	--	2652	NP_006721.1	NP_006721.1 deoxyribonuclease-1-like 1 precursor [Homo sapiens]	sp|P49184|DNSL1_HUMAN	sp|P49184|DNSL1_HUMAN Deoxyribonuclease-1-like 1 OS=Homo sapiens GN=DNASE1L1 PE=1 SV=1	_	_	_	_	_	PF03372.20|Exo_endo_phos|Endonuclease/Exonuclease/phosphatase family|ENST00000014935|m.1662:32-265
ENST00000016171	10.0553560252191	11.4510876715218	-0.187345760920185	0.226645561151641	0.432672610201652	down	no	10.9363694636452	10.1405831328778	9.08911547913441	10.3935595024581	12.497972803893	11.4617307082143	10	99710868	99732127	-	ENSG00000014919	COX15	protein_coding	protein_coding	GO:0006123|mitochondrial electron transport, cytochrome c to oxygen; GO:0006783|heme biosynthetic process; GO:0006784|heme a biosynthetic process; GO:0007585|respiratory gaseous exchange by respiratory system; GO:0008535|respiratory chain complex IV assembly; GO:0045333|cellular respiration; GO:0055114|oxidation-reduction process; GO:1902600|proton transmembrane transport	GO:0005634|nucleus; GO:0005739|mitochondrion; GO:0005743|mitochondrial inner membrane; GO:0005746|mitochondrial respirasome; GO:0016021|integral component of membrane; GO:0070069|cytochrome complex	GO:0004129|cytochrome-c oxidase activity; GO:0016627|oxidoreductase activity, acting on the CH-CH group of donors	ko:K02259|COX15	ko00190|Oxidative phosphorylation; ko00860|Porphyrin and chlorophyll metabolism; ko01100|Metabolic pathways	5030	XP_007962008.1	XP_007962008.1 PREDICTED: cytochrome c oxidase assembly protein COX15 homolog isoform X1 [Chlorocebus sabaeus]	sp|Q7KZN9|COX15_HUMAN	sp|Q7KZN9|COX15_HUMAN Cytochrome c oxidase assembly protein COX15 homolog OS=Homo sapiens GN=COX15 PE=1 SV=1	9598.ENSPTRP00000040337	COX15 homolog, cytochrome c oxidase assembly protein (yeast)	COG1612	KOG2725	_	PF02628.12|COX15-CtaA|Cytochrome oxidase assembly protein|ENST00000016171|m.8630:97-422
ENST00000016946	0.290163467481309	3.02678728056602	-3.33872555067321	2.11913222286515e-15	6.24125055147136e-14	down	yes	0.174082083551062	0.325699211658427	0.370709107234437	2.27171492732087	3.23884879208382	3.56979812229337	2	109794305	109857705	+	ENSG00000015568	RGPD5	protein_coding	protein_coding	GO:0046907|intracellular transport	GO:0005737|cytoplasm	--	--	--	7268	NP_005045.2	NP_005045.2 RANBP2-like and GRIP domain-containing protein 5/6 isoform 1 [Homo sapiens]	sp|Q99666|RGPD5_HUMAN	sp|Q99666|RGPD5_HUMAN RANBP2-like and GRIP domain-containing protein 5/6 OS=Homo sapiens GN=RGPD5 PE=1 SV=3	9606.ENSP00000016946	RANBP2-like and GRIP domain containing 5	COG5171	KOG0864	_	PF00638.15|Ran_BP1|RanBP1 domain|ENST00000016946|m.6275:1101-1221;PF00638.15|Ran_BP1|RanBP1 domain|ENST00000016946|m.6275:1398-1518;PF16704.2|Rab_bind|Rab binding domain|ENST00000016946|m.6275:1694-1758;PF01465.17|GRIP|GRIP domain|ENST00000016946|m.6275:1760-1802
ENST00000017003	7.88905396874367	9.60499557789367	-0.283606314973454	0.794101459005999	0.91206711277921	down	no	4.29789652756918	2.39459922793653	16.9746661507253	12.1975392237781	2.63789847221331	13.9795490376896	17	50346126	50361185	+	ENSG00000015532	XYLT2	protein_coding	protein_coding	GO:0006024|glycosaminoglycan biosynthetic process; GO:0015012|heparan sulfate proteoglycan biosynthetic process; GO:0030203|glycosaminoglycan metabolic process; GO:0030206|chondroitin sulfate biosynthetic process; GO:0030210|heparin biosynthetic process; GO:0050650|chondroitin sulfate proteoglycan biosynthetic process	GO:0000139|Golgi membrane; GO:0005789|endoplasmic reticulum membrane; GO:0016021|integral component of membrane	GO:0008375|acetylglucosaminyltransferase activity; GO:0030158|protein xylosyltransferase activity	ko:K00771|XYLT	ko00532|Glycosaminoglycan biosynthesis - chondroitin sulfate / dermatan sulfate; ko00534|Glycosaminoglycan biosynthesis - heparan sulfate / heparin; ko01100|Metabolic pathways	3507	NP_071450.2	NP_071450.2 xylosyltransferase 2 [Homo sapiens]	sp|Q9H1B5|XYLT2_HUMAN	sp|Q9H1B5|XYLT2_HUMAN Xylosyltransferase 2 OS=Homo sapiens GN=XYLT2 PE=1 SV=2	9606.ENSP00000017003	xylosyltransferase II; Probably catalyzes the first step in biosynthesis of glycosaminoglyca [...]	_	KOG0799	_	PF12529.5|Xylo_C|Xylosyltransferase C terminal|ENST00000017003|m.4555:524-704;PF02485.18|Branch|Core-2/I-Branching enzyme|ENST00000017003|m.4555:239-492
ENST00000019019	0.786904503411305	0.830933566343559	-0.0775849821866666	0.922501649922044	0.969852112658372	down	no	1.09410501857218	0.681105415144136	0.585503076517599	1.08683830537544	1.13763694992315	0.268325443732088	X	48476161	48486299	+	ENSG00000068438	FTSJ1	protein_coding	protein_coding	GO:0002181|cytoplasmic translation; GO:0006400|tRNA modification; GO:0030488|tRNA methylation	GO:0005737|cytoplasm; GO:0005829|cytosol	GO:0008175|tRNA methyltransferase activity; GO:0009020|tRNA (guanosine-2'-O-)-methyltransferase activity; GO:0052666|tRNA (cytosine-2'-O-)-methyltransferase activity	ko:K14864|FTSJ1,TRM7	--	1986	NP_803188.1	NP_803188.1 putative tRNA (cytidine(32)/guanosine(34)-2'-O)-methyltransferase isoform b [Homo sapiens]	sp|Q9UET6|TRM7_HUMAN	sp|Q9UET6|TRM7_HUMAN Putative tRNA (cytidine(32)/guanosine(34)-2'-O)-methyltransferase OS=Homo sapiens GN=FTSJ1 PE=1 SV=2	9606.ENSP00000326948	FtsJ homolog 1 (E. coli)	COG0293	KOG1099	_	PF01728.16|FtsJ|FtsJ-like methyltransferase|ENST00000019019|m.7308:21-199
ENST00000019317	3.80021168819862	4.01689583749217	-0.0797970016364016	0.932792644720758	0.974545509399861	down	no	4.63453693497845	5.00001621508269	1.76608191453472	1.64289871992817	7.72379719741501	2.68399159513333	18	9475009	9538114	+	ENSG00000017797	RALBP1	protein_coding	protein_coding	GO:0006810|transport; GO:0006897|endocytosis; GO:0006935|chemotaxis; GO:0007165|signal transduction; GO:0007264|small GTPase mediated signal transduction; GO:0043087|regulation of GTPase activity; GO:0043547|positive regulation of GTPase activity; GO:0051056|regulation of small GTPase mediated signal transduction; GO:0055085|transmembrane transport	GO:0005829|cytosol; GO:0016020|membrane	GO:0005096|GTPase activator activity; GO:0016887|ATPase activity; GO:0017160|Ral GTPase binding; GO:0022857|transmembrane transporter activity; GO:0043492|ATPase activity, coupled to movement of substances; GO:0048365|Rac GTPase binding	ko:K08773|RALBP1	ko04014|Ras signaling pathway; ko05200|Pathways in cancer; ko05212|Pancreatic cancer	4368	NP_006779.1	NP_006779.1 ralA-binding protein 1 [Homo sapiens]	sp|Q15311|RBP1_HUMAN	sp|Q15311|RBP1_HUMAN RalA-binding protein 1 OS=Homo sapiens GN=RALBP1 PE=1 SV=3	9606.ENSP00000019317	ralA binding protein 1; Can activate specifically hydrolysis of GTP bound to RAC1 and CDC42, [...]	_	KOG4370	_	PF00620.24|RhoGAP|RhoGAP domain|ENST00000019317|m.225:210-351
ENST00000020945	9.84154052171853	16.1851479186781	-0.717140398208849	0.00040248288768463	0.00232942223683737	down	no	9.08421001136183	9.82447696293915	10.6159345908546	13.2830339767266	17.5347286272583	17.7376811520495	8	48917598	48921429	-	ENSG00000019549	SNAI2	protein_coding	protein_coding	GO:0000122|negative regulation of transcription by RNA polymerase II; GO:0001649|osteoblast differentiation; GO:0001837|epithelial to mesenchymal transition; GO:0003198|epithelial to mesenchymal transition involved in endocardial cushion formation; GO:0003273|cell migration involved in endocardial cushion formation; GO:0006351|transcription, DNA-templated; GO:0006933|negative regulation of cell a…	GO:0000790|nuclear chromatin; GO:0005634|nucleus; GO:0005654|nucleoplasm; GO:0005737|cytoplasm	GO:0000981|DNA-binding transcription factor activity, RNA polymerase II-specific; GO:0001227|DNA-binding transcription repressor activity, RNA polymerase II-specific; GO:0003682|chromatin binding; GO:0043565|sequence-specific DNA binding; GO:0046872|metal ion binding	ko:K05706|SNAI2,SLUG	ko04390|Hippo signaling pathway; ko04520|Adherens junction	2180	ELK16544.1	ELK16544.1 Zinc finger protein SNAI2 [Pteropus alecto]	sp|O43623|SNAI2_HUMAN	sp|O43623|SNAI2_HUMAN Zinc finger protein SNAI2 OS=Homo sapiens GN=SNAI2 PE=1 SV=1	_	_	_	_	_	PF00096.23|zf-C2H2|Zinc finger, C2H2 type|ENST00000020945|m.8073:186-207;PF00096.23|zf-C2H2|Zinc finger, C2H2 type|ENST00000020945|m.8073:213-235;PF13894.3|zf-C2H2_4|C2H2-type zinc finger|ENST00000020945|m.8073:159-181;PF13894.3|zf-C2H2_4|C2H2-type zinc finger|ENST00000020945|m.8073:186-207;PF13894.3|zf-C2H2_4|C2H2-type zinc finger|ENST00000020945|m.8073:213-235;PF13912.3|zf-C2H2_6|C2H2-type zinc…
ENST00000022615	75.8838123784003	123.15296177857	-0.698514293684653	9.81914913070565e-05	0.000657839431205834	down	no	64.8054316648571	81.3425632620961	81.5034422082476	134.703646975591	117.432989391352	117.322248968767	8	42391880	42405937	+	ENSG00000078668	VDAC3	protein_coding	protein_coding	GO:0001662|behavioral fear response; GO:0007270|neuron-neuron synaptic transmission; GO:0007612|learning; GO:0015853|adenine transport; GO:1902017|regulation of cilium assembly	GO:0005634|nucleus; GO:0005739|mitochondrion; GO:0005741|mitochondrial outer membrane; GO:0005743|mitochondrial inner membrane; GO:0046930|pore complex; GO:0070062|extracellular exosome	GO:0000166|nucleotide binding; GO:0008308|voltage-gated anion channel activity; GO:0015288|porin activity	ko:K15041|VDAC3	ko04020|Calcium signaling pathway; ko04022|cGMP-PKG signaling pathway; ko04216|Ferroptosis; ko04621|NOD-like receptor signaling pathway; ko05012|Parkinson's disease; ko05016|Huntington's disease; ko05161|Hepatitis B; ko05166|HTLV-I infection; ko05203|Viral carcinogenesis	1418	NP_005653.3	NP_005653.3 voltage-dependent anion-selective channel protein 3 isoform 1 [Homo sapiens]	sp|Q9Y277|VDAC3_HUMAN	sp|Q9Y277|VDAC3_HUMAN Voltage-dependent anion-selective channel protein 3 OS=Homo sapiens GN=VDAC3 PE=1 SV=1	_	_	_	_	_	PF01459.19|Porin_3|Eukaryotic porin|ENST00000022615|m.7825:3-276
ENST00000023939	0.44973989843986	7.07376011650292	-3.94562557697078	0.0281382308018987	0.0881168264547125	down	no	0.315243200012238	0.968965153636285	0.0650113416710574	0.995977927417771	0.0699867415022806	20.1553156805887	20	56468585	56518886	+	ENSG00000022277	RTF2	protein_coding	protein_coding	GO:0071171|site-specific DNA replication termination at RTS1 barrier; GO:1902979|mitotic DNA replication termination	GO:0005634|nucleus	--	--	--	1745	NP_001269964.1	NP_001269964.1 protein RTF2 homolog isoform a [Homo sapiens]	sp|Q9BY42|RTF2_HUMAN	sp|Q9BY42|RTF2_HUMAN Protein RTF2 homolog OS=Homo sapiens GN=RTFDC1 PE=1 SV=3	_	_	_	_	_	PF04641.9|Rtf2|Rtf2 RING-finger|ENST00000023939|m.2699:1-319
ENST00000025008	0.323720938329636	0.99515419674415	-1.59070272445211	0.0458812970807896	0.129461465476012	down	no	0.265267936839713	0.556310501545827	0.149584376603369	0.633633802187485	0.519904144933966	1.831924643111	8	52622458	52714435	-	ENSG00000023287	RB1CC1	protein_coding	protein_coding	GO:0000045|autophagosome assembly; GO:0000422|autophagy of mitochondrion; GO:0001889|liver development; GO:0001934|positive regulation of protein phosphorylation; GO:0006351|transcription, DNA-templated; GO:0006355|regulation of transcription, DNA-templated; GO:0006914|autophagy; GO:0007049|cell cycle; GO:0007507|heart development; GO:0016236|macroautophagy; GO:0016241|regulation of macroautophag…	GO:0005789|endoplasmic reticulum membrane; GO:0005829|cytosol; GO:0031965|nuclear membrane; GO:0034045|phagophore assembly site membrane; GO:1990316|Atg1/ULK1 kinase complex	GO:0019901|protein kinase binding; GO:0060090|molecular adaptor activity	ko:K17589|RB1CC1	ko04140|Autophagy - animal; ko04211|Longevity regulating pathway	6636	NP_055596.3	NP_055596.3 RB1-inducible coiled-coil protein 1 isoform 1 [Homo sapiens]	sp|Q8TDY2|RBCC1_HUMAN	sp|Q8TDY2|RBCC1_HUMAN RB1-inducible coiled-coil protein 1 OS=Homo sapiens GN=RB1CC1 PE=1 SV=3	9606.ENSP00000025008	RB1-inducible coiled-coil 1; Implicated in the regulation of RB1 expression. Functions as a [...]	_	KOG4572	_	PF10377.6|ATG11|Autophagy-related protein 11|ENST00000025008|m.8145:1477-1588
ENST00000025301	0.513814252905388	7.55323102594198	-3.8518754672098	1.66385422266615e-17	6.08759362419917e-16	down	yes	0.402241102789191	0.329698985374108	0.809502670552866	7.08220457074935	7.12252738906663	8.45496111800997	13	42272152	42323261	+	ENSG00000023516	AKAP11	protein_coding	protein_coding	GO:0010738|regulation of protein kinase A signaling; GO:0035556|intracellular signal transduction	GO:0005730|nucleolus; GO:0005777|peroxisome; GO:0005815|microtubule organizing center; GO:0005829|cytosol; GO:0005886|plasma membrane	GO:0008157|protein phosphatase 1 binding; GO:0051018|protein kinase A binding	ko:K16527|AKAP11	--	9915	NP_057332.1	NP_057332.1 A-kinase anchor protein 11 [Homo sapiens]	sp|Q9UKA4|AKA11_HUMAN	sp|Q9UKA4|AKA11_HUMAN A-kinase anchor protein 11 OS=Homo sapiens GN=AKAP11 PE=1 SV=1	9606.ENSP00000025301	A kinase (PRKA) anchor protein 11; Binds to type II regulatory subunits of protein kinase A [...]	_	_	NOG28523	_
ENST00000025399	0.359218199932198	0.92530670950928	-1.34096586716726	0.464181709367206	0.688809608028217	down	no	0.76296724552199	0	0.314687354274605	1.20525761674342	1.52446848168283	0.0461940301015887	12	15882394	15903014	+	ENSG00000023734	STRAP	protein_coding	protein_coding	GO:0000122|negative regulation of transcription by RNA polymerase II; GO:0000387|spliceosomal snRNP assembly; GO:0010633|negative regulation of epithelial cell migration; GO:0010719|negative regulation of epithelial to mesenchymal transition; GO:0030277|maintenance of gastrointestinal epithelium; GO:0030512|negative regulation of transforming growth factor beta receptor signaling pathway; GO:0050…	GO:0005654|nucleoplasm; GO:0005737|cytoplasm; GO:0005829|cytosol; GO:0032797|SMN complex; GO:0034719|SMN-Sm protein complex	GO:0003723|RNA binding; GO:0005102|signaling receptor binding	ko:K13137|STRAP,UNRIP	ko03013|RNA transport	1442	BAG60258.1	BAG60258.1 unnamed protein product [Homo sapiens]	sp|Q9Y3F4|STRAP_HUMAN	sp|Q9Y3F4|STRAP_HUMAN Serine-threonine kinase receptor-associated protein OS=Homo sapiens GN=STRAP PE=1 SV=1	_	_	_	_	_	PF00400.29|WD40|WD domain, G-beta repeat|ENST00000025399|m.8497:65-100;PF00400.29|WD40|WD domain, G-beta repeat|ENST00000025399|m.8497:106-141;PF00400.29|WD40|WD domain, G-beta repeat|ENST00000025399|m.8497:151-183;PF00400.29|WD40|WD domain, G-beta repeat|ENST00000025399|m.8497:269-305
ENST00000026218	12.3962667655129	9.8907885218244	0.325453717409314	0.363162851292243	0.593017042220126	up	no	12.8440281335977	14.0705645255824	10.2742076373587	14.0947764982277	7.32718271770649	8.25040634953902	16	570018	584109	+	ENSG00000007541	PIGQ	protein_coding	protein_coding	GO:0005975|carbohydrate metabolic process; GO:0016254|preassembly of GPI anchor in ER membrane	GO:0000506|glycosylphosphatidylinositol-N-acetylglucosaminyltransferase (GPI-GnT) complex; GO:0005789|endoplasmic reticulum membrane; GO:0016021|integral component of membrane	GO:0017176|phosphatidylinositol N-acetylglucosaminyltransferase activity	ko:K03860|PIGQ,GPI1	ko00563|Glycosylphosphatidylinositol (GPI)-anchor biosynthesis; ko01100|Metabolic pathways	2846	NP_683721.1	NP_683721.1 phosphatidylinositol N-acetylglucosaminyltransferase subunit Q isoform 1 [Homo sapiens]	sp|Q9BRB3|PIGQ_HUMAN	sp|Q9BRB3|PIGQ_HUMAN Phosphatidylinositol N-acetylglucosaminyltransferase subunit Q OS=Homo sapiens GN=PIGQ PE=1 SV=3	9606.ENSP00000026218	phosphatidylinositol glycan anchor biosynthesis, class Q; Part of the complex catalyzing the [...]	_	KOG1183	_	PF05024.12|Gpi1|N-acetylglucosaminyl transferase component (Gpi1)|ENST00000026218|m.3397:306-492
ENST00000029410	15.5074919322528	10.857716188921	0.513846600748797	0.395682450567283	0.625163711627192	up	no	13.0073558707052	19.3846291473825	14.1304907786708	18.1266733986067	4.42332280987691	10.0231523582794	5	177600132	177610330	+	ENSG00000027847	B4GALT7	protein_coding	protein_coding	GO:0005975|carbohydrate metabolic process; GO:0006024|glycosaminoglycan biosynthetic process; GO:0006029|proteoglycan metabolic process; GO:0006464|cellular protein modification process; GO:0006487|protein N-linked glycosylation; GO:0030203|glycosaminoglycan metabolic process; GO:0048147|negative regulation of fibroblast proliferation; GO:0097435|supramolecular fiber organization	GO:0000139|Golgi membrane; GO:0005794|Golgi apparatus; GO:0016021|integral component of membrane; GO:0032580|Golgi cisterna membrane	GO:0003831|beta-N-acetylglucosaminylglycopeptide beta-1,4-galactosyltransferase activity; GO:0008378|galactosyltransferase activity; GO:0030145|manganese ion binding; GO:0046525|xylosylprotein 4-beta-galactosyltransferase activity	ko:K00733|B4GALT7	ko00532|Glycosaminoglycan biosynthesis - chondroitin sulfate / dermatan sulfate; ko00534|Glycosaminoglycan biosynthesis - heparan sulfate / heparin; ko01100|Metabolic pathways	1698	NP_009186.1	NP_009186.1 beta-1,4-galactosyltransferase 7 [Homo sapiens]	sp|Q9UBV7|B4GT7_HUMAN	sp|Q9UBV7|B4GT7_HUMAN Beta-1,4-galactosyltransferase 7 OS=Homo sapiens GN=B4GALT7 PE=1 SV=1	9606.ENSP00000029410	xylosylprotein beta 1,4-galactosyltransferase, polypeptide 7 (galactosyltransferase I); Requ [...]	_	KOG3917	_	PF02709.11|Glyco_transf_7C|N-terminal domain of galactosyltransferase|ENST00000029410|m.8109:208-283;PF13733.3|Glyco_transf_7N|N-terminal region of glycosyl transferase group 7|ENST00000029410|m.8109:109-201
ENST00000031146	7.73456925194259	7.47483778641089	0.0492139493434816	0.919590644114522	0.968534869102478	up	no	3.90960463605316	10.1389861090847	9.15511701068991	9.86409665636185	3.31661937845313	9.2437973244177	14	69398692	69462381	+	ENSG00000029364	SLC39A9	protein_coding	protein_coding	GO:0006829|zinc ion transport	GO:0016021|integral component of membrane	GO:0046873|metal ion transmembrane transporter activity	ko:K14715|SLC39A9,ZIP9	--	5192	NP_001317114.1	NP_001317114.1 zinc transporter ZIP9 isoform 5 [Homo sapiens]	sp|Q5RE57|S39A9_PONAB	sp|Q5RE57|S39A9_PONAB Zinc transporter ZIP9 OS=Pongo abelii GN=SLC39A9 PE=2 SV=1	9598.ENSPTRP00000010992	solute carrier family 39 (zinc transporter), member 9	_	KOG3907	_	PF02535.19|Zip|ZIP Zinc transporter|ENST00000031146|m.8060:70-235
ENST00000033079	3.01173522113373	9.16683093894583	-1.6026187794595	6.10441092758111e-06	5.1166062502089e-05	down	yes	1.902448006954	3.70242796780249	3.43032968864469	8.64810312226781	8.82710178389469	10.025287910675	5	137937960	138033031	-	ENSG00000031003	FAM13B	protein_coding	protein_coding	GO:0007165|signal transduction; GO:0051056|regulation of small GTPase mediated signal transduction	GO:0005829|cytosol	GO:0005096|GTPase activator activity	--	--	5465	NP_057687.2	NP_057687.2 protein FAM13B isoform 1 [Homo sapiens]	sp|Q9NYF5|FA13B_HUMAN	sp|Q9NYF5|FA13B_HUMAN Protein FAM13B OS=Homo sapiens GN=FAM13B PE=1 SV=2	9606.ENSP00000033079	family with sequence similarity 13, member B	_	KOG4270	NOG119761	PF00620.24|RhoGAP|RhoGAP domain|ENST00000033079|m.4700:39-187
ENST00000034275	23.1294916115598	15.3655288617875	0.589721133200373	3.22129531814991e-08	3.83360403419499e-07	up	no	24.1175808261349	23.7505072526158	21.5203867559287	14.2864356124173	16.0456123710684	15.7645386018767	19	5917352	5978086	-	ENSG00000031823	RANBP3	protein_coding	protein_coding	GO:0015031|protein transport; GO:0046907|intracellular transport	GO:0005634|nucleus; GO:0005737|cytoplasm	--	ko:K15304|RANBP3	ko05166|HTLV-I infection	1762	NP_015559.2	NP_015559.2 ran-binding protein 3 isoform RANBP3-b [Homo sapiens]	sp|Q4R4T9|RANB3_MACFA	sp|Q4R4T9|RANB3_MACFA Ran-binding protein 3 OS=Macaca fascicularis GN=RANBP3 PE=2 SV=1	_	_	_	_	_	PF00638.15|Ran_BP1|RanBP1 domain|ENST00000034275|m.5850:323-430
ENST00000035307	13.8413835509808	6.53560529140407	1.0814315739301	1.11999173327453e-05	8.99340629973564e-05	up	yes	13.9489979177137	10.6110469542457	16.964105780983	6.19106448712214	6.91154162202909	6.50420976506097	7	151232483	151238822	+	ENSG00000033100	CHPF2	protein_coding	protein_coding	GO:0030206|chondroitin sulfate biosynthetic process	GO:0000139|Golgi membrane; GO:0016020|membrane; GO:0016021|integral component of membrane; GO:0032580|Golgi cisterna membrane	GO:0008376|acetylgalactosaminyltransferase activity; GO:0050510|N-acetylgalactosaminyl-proteoglycan 3-beta-glucuronosyltransferase activity	ko:K03419|CHPF2	ko00532|Glycosaminoglycan biosynthesis - chondroitin sulfate / dermatan sulfate; ko01100|Metabolic pathways	3989	XP_012298395.1	XP_012298395.1 chondroitin sulfate glucuronyltransferase [Aotus nancymaae]	sp|Q9P2E5|CHPF2_HUMAN	sp|Q9P2E5|CHPF2_HUMAN Chondroitin sulfate glucuronyltransferase OS=Homo sapiens GN=CHPF2 PE=2 SV=2	_	_	_	_	_	PF05679.13|CHGN|Chondroitin N-acetylgalactosaminyltransferase|ENST00000035307|m.4149:242-759;PF02434.13|Fringe|Fringe-like|ENST00000035307|m.4149:170-273
ENST00000037243	76.8243023124265	97.2156918475732	-0.339587056588568	0.04792404262173	0.134110763362215	down	no	72.857105275929	68.4265317705412	89.1892698908094	98.5723418635032	99.2437503016953	93.8309833775211	16	75566379	75577881	+	ENSG00000034713	GABARAPL2	protein_coding	protein_coding	GO:0000045|autophagosome assembly; GO:0000422|autophagy of mitochondrion; GO:0006891|intra-Golgi vesicle-mediated transport; GO:0006995|cellular response to nitrogen starvation; GO:0015031|protein transport; GO:0032781|positive regulation of ATPase activity	GO:0000139|Golgi membrane; GO:0000421|autophagosome membrane; GO:0005776|autophagosome; GO:0005829|cytosol; GO:0031410|cytoplasmic vesicle	GO:0000149|SNARE binding; GO:0051117|ATPase binding	--	--	974	OWK15611.1	OWK15611.1 hypothetical protein Celaphus_00003948, partial [Cervus elaphus hippelaphus]	sp|P60519|GBRL2_BOVIN	sp|P60519|GBRL2_BOVIN Gamma-aminobutyric acid receptor-associated protein-like 2 OS=Bos taurus GN=GABARAPL2 PE=1 SV=1	9796.ENSECAP00000000365	GABA(A) receptor-associated protein-like 2	_	KOG1654	_	PF02991.13|Atg8|Autophagy protein Atg8 ubiquitin like|ENST00000037243|m.3242:49-152;PF04110.10|APG12|Ubiquitin-like autophagy protein Apg12|ENST00000037243|m.3242:80-152
ENST00000037869	59.2017642878611	84.8103939592409	-0.518527342446035	0.0837594448494781	0.207679606362616	down	no	45.9237503681882	53.4897519092304	78.1917905861647	78.2101084736409	88.3129029980913	87.9081704059905	2	70295976	70302067	-	ENSG00000035141	FAM136A	protein_coding	protein_coding	--	GO:0005737|cytoplasm	--	--	--	1786	EAW99816.1	EAW99816.1 hypothetical protein FLJ14668, isoform CRA_b [Homo sapiens]	sp|Q96C01|F136A_HUMAN	sp|Q96C01|F136A_HUMAN Protein FAM136A OS=Homo sapiens GN=FAM136A PE=1 SV=1	9544.ENSMMUP00000010448	protein FAM136A-like	_	KOG3377	_	PF05811.10|DUF842|Eukaryotic protein of unknown function (DUF842)|ENST00000037869|m.3410:23-149
ENST00000038176	4.88253131337591	6.9883894061734	-0.516441857141142	0.16570681752278	0.345742261715586	down	no	4.67138117097038	3.50090851396344	6.47530425519391	8.76096772792416	6.29599179561629	5.90820869497975	8	58583508	58659853	-	ENSG00000035681	NSMAF	protein_coding	protein_coding	GO:0006672|ceramide metabolic process; GO:0007165|signal transduction; GO:0043065|positive regulation of apoptotic process; GO:2000304|positive regulation of ceramide biosynthetic process	GO:0005737|cytoplasm; GO:0005829|cytosol	GO:0016230|sphingomyelin phosphodiesterase activator activity	ko:K18953|NSMAF,FAN	ko04071|Sphingolipid signaling pathway	3574	NP_003571.2	NP_003571.2 protein FAN isoform 1 [Homo sapiens]	sp|Q92636|FAN_HUMAN	sp|Q92636|FAN_HUMAN Protein FAN OS=Homo sapiens GN=NSMAF PE=1 SV=2	9598.ENSPTRP00000034716	neutral sphingomyelinase (N-SMase) activation associated factor	COG2319	KOG1786	_	PF02138.15|Beach|Beige/BEACH domain|ENST00000038176|m.8363:378-649;PF00400.29|WD40|WD domain, G-beta repeat|ENST00000038176|m.8363:781-814;PF00400.29|WD40|WD domain, G-beta repeat|ENST00000038176|m.8363:872-905;PF00400.29|WD40|WD domain, G-beta repeat|ENST00000038176|m.8363:957-988;PF02893.17|GRAM|GRAM domain|ENST00000038176|m.8363:254-320
ENST00000039989	2.72034336414447	1.66690607751291	0.703280507159891	0.690387409801962	0.85232893421314	up	no	1.86308169276395	3.34049729176585	2.95745110790362	0	3.11575889460994	1.88495933792878	11	43358920	43494931	+	ENSG00000052841	TTC17	protein_coding	protein_coding	GO:0030041|actin filament polymerization; GO:0044782|cilium organization	GO:0005737|cytoplasm; GO:0005829|cytosol; GO:0005886|plasma membrane; GO:0015629|actin cytoskeleton	--	--	--	4488	NP_060729.2	NP_060729.2 tetratricopeptide repeat protein 17 isoform 1 [Homo sapiens]	sp|Q96AE7|TTC17_HUMAN	sp|Q96AE7|TTC17_HUMAN Tetratricopeptide repeat protein 17 OS=Homo sapiens GN=TTC17 PE=1 SV=1	9606.ENSP00000039989	tetratricopeptide repeat domain 17	_	KOG4507	_	PF13181.3|TPR_8|Tetratricopeptide repeat|ENST00000039989|m.6518:308-337;PF13181.3|TPR_8|Tetratricopeptide repeat|ENST00000039989|m.6518:705-730
ENST00000040584	1.31130197386398	3.98688485398081	-1.5969157892152	2.61781510667195e-14	6.75587581595155e-13	down	yes	1.13797969387951	1.32917003180848	1.46675619590395	3.79249099158842	3.67593270595269	4.49223086440133	12	54008985	54012769	+	ENSG00000037965	HOXC8	protein_coding	protein_coding	GO:0000122|negative regulation of transcription by RNA polymerase II; GO:0006351|transcription, DNA-templated; GO:0009952|anterior/posterior pattern specification; GO:0030182|neuron differentiation; GO:0048705|skeletal system morphogenesis	GO:0005654|nucleoplasm; GO:0015630|microtubule cytoskeleton	GO:0003700|DNA-binding transcription factor activity; GO:0043565|sequence-specific DNA binding	ko:K09308|HOX_8	--	2417	NP_073149.1	NP_073149.1 homeobox protein Hox-C8 [Homo sapiens]	sp|P31273|HXC8_HUMAN	sp|P31273|HXC8_HUMAN Homeobox protein Hox-C8 OS=Homo sapiens GN=HOXC8 PE=1 SV=2	9606.ENSP00000040584	homeobox C8; Sequence-specific transcription factor which is part of a developmental regulat [...]	_	KOG0489	_	PF00046.26|Homeobox|Homeobox domain|ENST00000040584|m.2488:150-206
ENST00000040663	10.5509832122639	11.614835732091	-0.138466176198493	0.368045584754485	0.597620722243889	down	no	10.2126694956765	11.8735073135863	9.56677282752886	11.2374815251034	11.7015827766175	11.9054428945522	19	13764522	13774282	+	ENSG00000037757	MRI1	protein_coding	protein_coding	GO:0019509|L-methionine salvage from methylthioadenosine	GO:0001650|fibrillar center; GO:0005654|nucleoplasm; GO:0005829|cytosol; GO:0042995|cell projection	GO:0042802|identical protein binding; GO:0046523|S-methyl-5-thioribose-1-phosphate isomerase activity	ko:K08963|mtnA	ko00270|Cysteine and methionine metabolism; ko01100|Metabolic pathways	3178	XP_003915067.2	XP_003915067.2 methylthioribose-1-phosphate isomerase isoform X1 [Papio anubis]	sp|Q9BV20|MTNA_HUMAN	sp|Q9BV20|MTNA_HUMAN Methylthioribose-1-phosphate isomerase OS=Homo sapiens GN=MRI1 PE=1 SV=1	9606.ENSP00000040663	methylthioribose-1-phosphate isomerase homolog (S. cerevisiae); Catalyzes the interconversio [...]	COG0182	KOG1468	_	PF01008.14|IF-2B|Initiation factor 2 subunit family|ENST00000040663|m.8758:44-346
ENST00000040738	0.163848993723507	0.0035370441826787	3.68285005089812	1.03859627971645e-05	8.37975756635626e-05	up	yes	0.135351414635708	0.120008814689267	0.236186751845547	0.0106111325480361	0	0	4	13568738	13627725	-	ENSG00000038219	BOD1L1	protein_coding	protein_coding	GO:0006281|DNA repair; GO:0006974|cellular response to DNA damage stimulus; GO:0031297|replication fork processing	GO:0005654|nucleoplasm; GO:0005694|chromosome	--	--	--	10567	NP_683692.2	NP_683692.2 biorientation of chromosomes in cell division protein 1-like 1 [Homo sapiens]	sp|Q8NFC6|BD1L1_HUMAN	sp|Q8NFC6|BD1L1_HUMAN Biorientation of chromosomes in cell division protein 1-like 1 OS=Homo sapiens GN=BOD1L1 PE=1 SV=2	9606.ENSP00000040738	biorientation of chromosomes in cell division 1-like	_	_	NOG80362	PF05205.9|COMPASS-Shg1|COMPASS (Complex proteins associated with Set1p) component shg1|ENST00000040738|m.8070:57-152
ENST00000040877	3.525968247923	8.73034865408781	-1.30558551047917	4.05171922082366e-22	2.31349469720954e-20	down	yes	3.37604212821404	3.42109594710027	3.7807666684547	8.79296767470774	7.99360908206765	9.40446920548805	1	234391313	234479179	-	ENSG00000059588	TARBP1	protein_coding	protein_coding	GO:0000453|enzyme-directed rRNA 2'-O-methylation; GO:0006357|regulation of transcription by RNA polymerase II; GO:0030488|tRNA methylation	GO:0005634|nucleus	GO:0003723|RNA binding; GO:0016423|tRNA (guanine) methyltransferase activity; GO:0070039|rRNA (guanosine-2'-O-)-methyltransferase activity	--	--	5206	NP_005637.3	NP_005637.3 probable methyltransferase TARBP1 [Homo sapiens]	sp|Q13395|TARB1_HUMAN	sp|Q13395|TARB1_HUMAN Probable methyltransferase TARBP1 OS=Homo sapiens GN=TARBP1 PE=1 SV=1	9606.ENSP00000040877	TAR (HIV-1) RNA binding protein 1; Probable S-adenosyl-L-methionine-dependent methyltransfer [...]	COG0566	KOG0839	_	PF00588.16|SpoU_methylase|SpoU rRNA Methylase family|ENST00000040877|m.1343:1489-1630
ENST00000042381	3.12863941971597	4.31218565266448	-0.461621746737323	0.531827499030241	0.744025941846274	down	no	3.91871873025965	1.28094257052676	4.18625695836151	2.63056510580874	7.41655075378487	2.88944109839984	16	67528829	67546786	+	ENSG00000039523	RIPOR1	protein_coding	protein_coding	GO:0007266|Rho protein signal transduction; GO:0009267|cellular response to starvation; GO:0009611|response to wounding; GO:0030335|positive regulation of cell migration; GO:0034067|protein localization to Golgi apparatus; GO:0035024|negative regulation of Rho protein signal transduction; GO:0051683|establishment of Golgi localization; GO:0090316|positive regulation of intracellular protein trans…	GO:0005737|cytoplasm; GO:0005794|Golgi apparatus; GO:0012506|vesicle membrane; GO:0016020|membrane; GO:0031252|cell leading edge; GO:0070062|extracellular exosome	GO:0071889|14-3-3 protein binding	--	--	4092	NP_001180452.1	NP_001180452.1 rho family-interacting cell polarization regulator 1 isoform 3 [Homo sapiens]	sp|Q6ZS17|RIPR1_HUMAN	sp|Q6ZS17|RIPR1_HUMAN Rho family-interacting cell polarization regulator 1 OS=Homo sapiens GN=RIPOR1 PE=1 SV=1	_	_	_	_	_	PF15903.2|PL48|Filopodia upregulated, FAM65|ENST00000042381|m.1525:53-401;PF13646.3|HEAT_2|HEAT repeats|ENST00000042381|m.1525:1171-1239
ENST00000043402	12.3820170142385	5.98791322105267	1.04687847577716	4.90583234009334e-16	1.5368449737796e-14	up	yes	13.2148360256159	12.8726821285034	11.0585328885962	6.20048484864865	5.92101693652236	5.84223787798699	22	20241415	20268318	-	ENSG00000040608	RTN4R	protein_coding	protein_coding	GO:0006469|negative regulation of protein kinase activity; GO:0007166|cell surface receptor signaling pathway; GO:0007409|axonogenesis; GO:0010977|negative regulation of neuron projection development; GO:0019221|cytokine-mediated signaling pathway; GO:0022038|corpus callosum development; GO:0023041|neuronal signal transduction; GO:0030517|negative regulation of axon extension; GO:0035025|positive…	GO:0005737|cytoplasm; GO:0005783|endoplasmic reticulum; GO:0005886|plasma membrane; GO:0005887|integral component of plasma membrane; GO:0009986|cell surface; GO:0031362|anchored component of external side of plasma membrane; GO:0043005|neuron projection; GO:0043025|neuronal cell body; GO:0043198|dendritic shaft; GO:0043204|perikaryon; GO:0044295|axonal growth cone; GO:0045121|membrane raft; GO:0…	GO:0004860|protein kinase inhibitor activity; GO:0008201|heparin binding; GO:0035374|chondroitin sulfate binding; GO:0038023|signaling receptor activity; GO:0038131|neuregulin receptor activity; GO:1905573|ganglioside GM1 binding; GO:1905576|ganglioside GT1b binding	ko:K16659|RTN4R,NGR	--	1944	XP_021529623.1	XP_021529623.1 reticulon-4 receptor [Aotus nancymaae]	sp|Q9BZR6|RTN4R_HUMAN	sp|Q9BZR6|RTN4R_HUMAN Reticulon-4 receptor OS=Homo sapiens GN=RTN4R PE=1 SV=1	9606.ENSP00000043402	reticulon 4 receptor; Receptor for RTN4, OMG and MAG. Mediates axonal growth inhibition and [...]	COG4886	KOG0619	_	PF13855.3|LRR_8|Leucine rich repeat|ENST00000043402|m.7854:61-115;PF13855.3|LRR_8|Leucine rich repeat|ENST00000043402|m.7854:111-166;PF13855.3|LRR_8|Leucine rich repeat|ENST00000043402|m.7854:156-213;PF13855.3|LRR_8|Leucine rich repeat|ENST00000043402|m.7854:203-261;PF13306.3|LRR_5|Leucine rich repeats (6 copies)|ENST00000043402|m.7854:68-164;PF13306.3|LRR_5|Leucine rich repeats (6 copies)|ENST00…
ENST00000044462	10.8125934890043	21.3907512025222	-0.983615175485834	0.00867541041485237	0.0335428267960148	down	no	10.3724769645872	7.96244200875174	14.1028614936741	25.7461189544727	22.9371434123885	15.4889912407053	15	78540444	78552417	+	ENSG00000041357	PSMA4	protein_coding	protein_coding	GO:0006511|ubiquitin-dependent protein catabolic process	GO:0000932|P-body; GO:0005634|nucleus; GO:0005829|cytosol; GO:0005839|proteasome core complex; GO:0019773|proteasome core complex, alpha-subunit complex; GO:0070062|extracellular exosome	GO:0004298|threonine-type endopeptidase activity	ko:K02728|PSMA4	ko03050|Proteasome	4378	XP_010329120.1	XP_010329120.1 PREDICTED: proteasome subunit alpha type-4 [Saimiri boliviensis boliviensis]	sp|Q3ZCK9|PSA4_BOVIN	sp|Q3ZCK9|PSA4_BOVIN Proteasome subunit alpha type-4 OS=Bos taurus GN=PSMA4 PE=1 SV=1	_	_	_	_	_	PF00227.23|Proteasome|Proteasome subunit|ENST00000044462|m.796:30-215;PF10584.6|Proteasome_A_N|Proteasome subunit A N-terminal signature|ENST00000044462|m.796:5-27
ENST00000046640	3.61315952016258	3.61162281759232	0.000612024794484523	0.982600456490997	0.993695723272139	up	no	4.46565337113253	4.07834288340217	2.29548230595303	1.72702335086675	3.64403664998858	5.46380845192164	17	3636760	3663103	+	ENSG00000040531	CTNS	protein_coding	protein_coding	GO:0002088|lens development in camera-type eye; GO:0006520|cellular amino acid metabolic process; GO:0006749|glutathione metabolic process; GO:0006811|ion transport; GO:0007420|brain development; GO:0007616|long-term memory; GO:0007625|grooming behavior; GO:0007628|adult walking behavior; GO:0008542|visual learning; GO:0010730|negative regulation of hydrogen peroxide biosynthetic process; GO:0010…	GO:0005764|lysosome; GO:0005765|lysosomal membrane; GO:0005770|late endosome; GO:0005886|plasma membrane; GO:0016021|integral component of membrane; GO:0042470|melanosome; GO:0043231|intracellular membrane-bounded organelle; GO:0045111|intermediate filament cytoskeleton; GO:0070062|extracellular exosome	GO:0015184|L-cystine transmembrane transporter activity	ko:K12386|CTNS	ko04142|Lysosome	4139	NP_004928.2	NP_004928.2 cystinosin isoform 2 precursor [Homo sapiens]	sp|O60931|CTNS_HUMAN	sp|O60931|CTNS_HUMAN Cystinosin OS=Homo sapiens GN=CTNS PE=1 SV=2	9606.ENSP00000371294	cystinosis, nephropathic; Thought to transport cystine out of lysosomes	_	KOG3145	_	PF04193.11|PQ-loop|PQ loop repeat|ENST00000046640|m.6011:126-183;PF04193.11|PQ-loop|PQ loop repeat|ENST00000046640|m.6011:267-324
ENST00000052569	3.69848361506711	14.3286731889124	-1.95101023226183	9.21782307854865e-05	0.000621068556500059	down	yes	3.59542081059709	2.11202034286416	5.38800969174008	9.75316757642977	16.9354572736431	16.2973947166643	6	117560269	117602528	-	ENSG00000047932	GOPC	protein_coding	protein_coding	GO:0006888|endoplasmic reticulum to Golgi vesicle-mediated transport; GO:0006893|Golgi to plasma membrane transport; GO:0010360|negative regulation of anion channel activity; GO:0015031|protein transport; GO:0043004|cytoplasmic sequestering of CFTR protein; GO:0045176|apical protein localization; GO:0051260|protein homooligomerization; GO:2000009|negative regulation of protein localization to cel…	GO:0000139|Golgi membrane; GO:0005737|cytoplasm; GO:0005765|lysosomal membrane; GO:0005794|Golgi apparatus; GO:0005886|plasma membrane; GO:0014069|postsynaptic density; GO:0016020|membrane; GO:0030054|cell junction; GO:0030140|trans-Golgi network transport vesicle; GO:0030425|dendrite; GO:0030660|Golgi-associated vesicle membrane; GO:0032991|protein-containing complex; GO:0045211|postsynaptic mem…	GO:0044325|ion channel binding	--	--	4590	XP_017200338.1	XP_017200338.1 PREDICTED: LOW QUALITY PROTEIN: Golgi-associated PDZ and coiled-coil motif-containing protein [Oryctolagus cuniculus]	sp|Q9HD26|GOPC_HUMAN	sp|Q9HD26|GOPC_HUMAN Golgi-associated PDZ and coiled-coil motif-containing protein OS=Homo sapiens GN=GOPC PE=1 SV=1	9606.ENSP00000357484	golgi associated PDZ and coiled-coil motif containing; Plays a role in intracellular protein [...]	_	KOG3528	_	PF00595.21|PDZ|PDZ domain (Also known as DHR or GLGF)|ENST00000052569|m.9158:282-359
ENST00000053468	30.3543364086732	54.3484499018769	-0.840126476024776	2.67637849248096e-16	8.65672053753351e-15	down	no	28.5789727603475	30.3278402888525	32.1561961768196	56.0505702654493	51.9766117284869	55.0181677116945	6	42206807	42217861	-	ENSG00000048544	MRPS10	protein_coding	protein_coding	GO:0070125|mitochondrial translational elongation; GO:0070126|mitochondrial translational termination	GO:0005743|mitochondrial inner membrane; GO:0005763|mitochondrial small ribosomal subunit	--	ko:K02946|RP-S10,MRPS10,rpsJ	ko03010|Ribosome	2100	NP_060611.2	NP_060611.2 28S ribosomal protein S10, mitochondrial [Homo sapiens]	sp|P82664|RT10_HUMAN	sp|P82664|RT10_HUMAN 28S ribosomal protein S10, mitochondrial OS=Homo sapiens GN=MRPS10 PE=1 SV=2	9606.ENSP00000053468	mitochondrial ribosomal protein S10	_	KOG3321	_	PF00338.19|Ribosomal_S10|Ribosomal protein S10p/S20e|ENST00000053468|m.5649:84-177
ENST00000053867	109.870116111946	72.8594664212221	0.592544008176414	0.0111053647863943	0.0410603166585174	up	no	117.186664553845	117.327122882389	95.0965608996054	57.4194548828556	75.2828978069966	85.8760465738141	17	44345302	44353106	+	ENSG00000030582	GRN	protein_coding	protein_coding	GO:0007165|signal transduction; GO:0043312|neutrophil degranulation	GO:0005576|extracellular region; GO:0005764|lysosome; GO:0005768|endosome; GO:0005783|endoplasmic reticulum; GO:0035578|azurophil granule lumen; GO:0070062|extracellular exosome	GO:0003723|RNA binding; GO:0005125|cytokine activity; GO:0008083|growth factor activity	--	--	2130	NP_002078.1	NP_002078.1 granulins precursor [Homo sapiens]	sp|P28799|GRN_HUMAN	sp|P28799|GRN_HUMAN Granulins OS=Homo sapiens GN=GRN PE=1 SV=2	9606.ENSP00000053867	granulin; Granulins have possible cytokine-like activity. They may play a role in inflammati [...]	_	KOG4296	_	PF00396.15|Granulin|Granulin|ENST00000053867|m.2927:85-125;PF00396.15|Granulin|Granulin|ENST00000053867|m.2927:151-192;PF00396.15|Granulin|Granulin|ENST00000053867|m.2927:233-274;PF00396.15|Granulin|Granulin|ENST00000053867|m.2927:308-348;PF00396.15|Granulin|Granulin|ENST00000053867|m.2927:390-429;PF00396.15|Granulin|Granulin|ENST00000053867|m.2927:468-508;PF00396.15|Granulin|Granulin|ENST0000005…
ENST00000054650	4.98635602616867	2.657512276358	0.9053813723683	0.000104569631447409	0.000696203558716828	up	no	5.23422999491297	4.30682821655432	5.41800986703871	2.14204539200039	2.89389519578819	2.93659624128542	1	6624868	6633562	+	ENSG00000041988	THAP3	protein_coding	protein_coding	--	--	GO:0003677|DNA binding; GO:0046872|metal ion binding	--	--	1361	EAW71568.1	EAW71568.1 THAP domain containing, apoptosis associated protein 3, isoform CRA_g [Homo sapiens]	sp|Q8WTV1|THAP3_HUMAN	sp|Q8WTV1|THAP3_HUMAN THAP domain-containing protein 3 OS=Homo sapiens GN=THAP3 PE=1 SV=1	_	_	_	_	_	PF05485.9|THAP|THAP domain|ENST00000054650|m.1905:57-134
ENST00000054666	56.1759599722963	61.2898296711783	-0.125673397568581	0.253971672600849	0.469074283128972	down	no	52.1685159640087	57.293067699924	59.0662962529562	59.7062716700203	62.1848907662631	61.9783265772515	1	7771296	7781432	+	ENSG00000049245	VAMP3	protein_coding	protein_coding	GO:0001921|positive regulation of receptor recycling; GO:0002479|antigen processing and presentation of exogenous peptide antigen via MHC class I, TAP-dependent; GO:0006887|exocytosis; GO:0006904|vesicle docking involved in exocytosis; GO:0006906|vesicle fusion; GO:0016192|vesicle-mediated transport; GO:0017156|calcium-ion regulated exocytosis; GO:0034446|substrate adhesion-dependent cell spreadi…	GO:0005622|intracellular; GO:0005829|cytosol; GO:0005886|plasma membrane; GO:0009986|cell surface; GO:0016021|integral component of membrane; GO:0016324|apical plasma membrane; GO:0030054|cell junction; GO:0030133|transport vesicle; GO:0030136|clathrin-coated vesicle; GO:0030141|secretory granule; GO:0030665|clathrin-coated vesicle membrane; GO:0030670|phagocytic vesicle membrane; GO:0031201|SNAR…	GO:0000149|SNARE binding; GO:0005484|SNAP receptor activity; GO:0017075|syntaxin-1 binding	ko:K13505|VAMP3	ko04130|SNARE interactions in vesicular transport; ko04145|Phagosome	2178	NP_004772.1	NP_004772.1 vesicle-associated membrane protein 3 [Homo sapiens]	sp|Q15836|VAMP3_HUMAN	sp|Q15836|VAMP3_HUMAN Vesicle-associated membrane protein 3 OS=Homo sapiens GN=VAMP3 PE=1 SV=3	_	_	_	_	_	PF00957.18|Synaptobrevin|Synaptobrevin|ENST00000054666|m.1995:11-98
ENST00000054950	95.4900054226843	121.073003531569	-0.342423647398473	0.052140805225748	0.143193488735288	down	no	103.669003797524	104.134304673958	78.6667077965708	121.428437084357	124.060066706222	117.730506804127	11	32091074	32105722	+	ENSG00000049449	RCN1	protein_coding	protein_coding	GO:0001701|in utero embryonic development; GO:0043010|camera-type eye development; GO:0043687|post-translational protein modification; GO:0044267|cellular protein metabolic process	GO:0005783|endoplasmic reticulum; GO:0005788|endoplasmic reticulum lumen	GO:0005509|calcium ion binding	--	--	2369	NP_002892.1	NP_002892.1 reticulocalbin-1 precursor [Homo sapiens]	sp|Q15293|RCN1_HUMAN	sp|Q15293|RCN1_HUMAN Reticulocalbin-1 OS=Homo sapiens GN=RCN1 PE=1 SV=1	_	_	_	_	_	PF13202.3|EF-hand_5|EF hand|ENST00000054950|m.6090:131-147;PF13202.3|EF-hand_5|EF hand|ENST00000054950|m.6090:252-269;PF13202.3|EF-hand_5|EF hand|ENST00000054950|m.6090:298-311
ENST00000055077	51.9013562940453	41.9519485499829	0.306968509055895	0.241498658587993	0.452835834597583	up	no	46.0483787039835	55.5085249939007	54.1471651842517	34.4368878196812	54.594694509706	36.8242633205616	7	74231502	74254399	-	ENSG00000049541	RFC2	protein_coding	protein_coding	GO:0006260|DNA replication; GO:0006281|DNA repair; GO:0006283|transcription-coupled nucleotide-excision repair; GO:0006296|nucleotide-excision repair, DNA incision, 5'-to lesion; GO:0006297|nucleotide-excision repair, DNA gap filling; GO:0019985|translesion synthesis; GO:0032201|telomere maintenance via semi-conservative replication; GO:0033683|nucleotide-excision repair, DNA incision; GO:0042276…	GO:0005634|nucleus; GO:0005654|nucleoplasm; GO:0005663|DNA replication factor C complex; GO:0031390|Ctf18 RFC-like complex	GO:0003677|DNA binding; GO:0005524|ATP binding; GO:0019899|enzyme binding	ko:K10755|RFC2_4	ko03030|DNA replication; ko03420|Nucleotide excision repair; ko03430|Mismatch repair	1685	NP_852136.1	NP_852136.1 replication factor C subunit 2 isoform 1 [Homo sapiens]	sp|P35250|RFC2_HUMAN	sp|P35250|RFC2_HUMAN Replication factor C subunit 2 OS=Homo sapiens GN=RFC2 PE=1 SV=3	9606.ENSP00000055077	replication factor C (activator 1) 2, 40kDa; The elongation of primed DNA templates by DNA p [...]	COG0470	KOG0991	_	PF08542.8|Rep_fac_C|Replication factor C C-terminal domain|ENST00000055077|m.7061:263-348;PF00004.26|AAA|ATPase family associated with various cellular activities (AAA)|ENST00000055077|m.7061:77-194;PF13177.3|DNA_pol3_delta2|DNA polymerase III, delta subunit|ENST00000055077|m.7061:87-198;PF01443.15|Viral_helicase1|Viral (Superfamily 1) RNA helicase|ENST00000055077|m.7061:77-154
ENST00000055335	1.31113731483351	0.450796179452255	1.51957976325028	0.000322679129016839	0.00191046808912971	up	yes	1.43180886551431	1.66960935565926	0.831993723326971	0.580471980854689	0.360023110496165	0.411893447005912	X	49269793	49288090	+	ENSG00000049769	PPP1R3F	protein_coding	protein_coding	GO:0005979|regulation of glycogen biosynthetic process; GO:2000465|regulation of glycogen (starch) synthase activity	GO:0016020|membrane; GO:0016021|integral component of membrane	GO:0019903|protein phosphatase binding; GO:2001069|glycogen binding	ko:K17453|PPP1R3F,R3F	ko04910|Insulin signaling pathway	3477	NP_149992.3	NP_149992.3 protein phosphatase 1 regulatory subunit 3F isoform 1 [Homo sapiens]	sp|Q6ZSY5|PPR3F_HUMAN	sp|Q6ZSY5|PPR3F_HUMAN Protein phosphatase 1 regulatory subunit 3F OS=Homo sapiens GN=PPP1R3F PE=1 SV=3	9606.ENSP00000055335	protein phosphatase 1, regulatory (inhibitor) subunit 3F	_	KOG3986	_	PF03370.10|CBM_21|Carbohydrate/starch-binding module (family 21)|ENST00000055335|m.8075:188-308;PF16760.2|CBM53|Starch/carbohydrate-binding module (family 53)|ENST00000055335|m.8075:197-308
ENST00000056217	3.47857987573918	2.19537396424604	0.661616552808787	0.177605252567916	0.363519280095896	up	no	4.2496732786035	4.26669305688044	1.91937329173359	2.12208375677515	1.48704271557074	2.97699542039224	7	144355402	144380632	+	ENSG00000050327	ARHGEF5	protein_coding	protein_coding	GO:0002408|myeloid dendritic cell chemotaxis; GO:0030036|actin cytoskeleton organization; GO:0032956|regulation of actin cytoskeleton organization; GO:0035023|regulation of Rho protein signal transduction; GO:0035556|intracellular signal transduction; GO:0043065|positive regulation of apoptotic process; GO:0043087|regulation of GTPase activity; GO:0043507|positive regulation of JUN kinase activit…	GO:0002102|podosome; GO:0005634|nucleus; GO:0005654|nucleoplasm; GO:0005737|cytoplasm; GO:0005829|cytosol; GO:0005886|plasma membrane; GO:0030054|cell junction; GO:0042995|cell projection; GO:0071944|cell periphery	GO:0005085|guanyl-nucleotide exchange factor activity; GO:0005089|Rho guanyl-nucleotide exchange factor activity; GO:0005525|GTP binding; GO:0008289|lipid binding	ko:K20684|ARHGEF5	--	5482	NP_005426.2	NP_005426.2 rho guanine nucleotide exchange factor 5 [Homo sapiens]	sp|Q12774|ARHG5_HUMAN	sp|Q12774|ARHG5_HUMAN Rho guanine nucleotide exchange factor 5 OS=Homo sapiens GN=ARHGEF5 PE=1 SV=3	9606.ENSP00000056217	Rho guanine nucleotide exchange factor (GEF) 5	COG5422	KOG3523	_	PF15441.3|ARHGEF5_35|Rho guanine nucleotide exchange factor 5/35|ENST00000056217|m.3477:38-515;PF00621.17|RhoGEF|RhoGEF domain|ENST00000056217|m.3477:1217-1393;PF14604.3|SH3_9|Variant SH3 domain|ENST00000056217|m.3477:1557-1603;PF00018.25|SH3_1|SH3 domain|ENST00000056217|m.3477:1557-1600;PF07653.14|SH3_2|Variant SH3 domain|ENST00000056217|m.3477:1552-1604
ENST00000056233	16.7826408862162	15.6914714954749	0.0969293622610916	0.321771994146404	0.548903691958156	up	no	15.2895269970641	17.5715180851082	17.4868775764763	15.8672882535763	15.3556571548331	15.8514690780152	7	26152198	26187137	+	ENSG00000050344	NFE2L3	protein_coding	protein_coding	GO:0006357|regulation of transcription by RNA polymerase II; GO:0006366|transcription by RNA polymerase II; GO:0045893|positive regulation of transcription, DNA-templated	GO:0005634|nucleus; GO:0005737|cytoplasm	GO:0000976|transcription regulatory region sequence-specific DNA binding; GO:0000978|RNA polymerase II proximal promoter sequence-specific DNA binding; GO:0001227|DNA-binding transcription repressor activity, RNA polymerase II-specific; GO:0003700|DNA-binding transcription factor activity; GO:0003713|transcription coactivator activity	ko:K09040|NFE2L1_3	--	3740	NP_004280.5	NP_004280.5 nuclear factor erythroid 2-related factor 3 [Homo sapiens]	sp|Q9Y4A8|NF2L3_HUMAN	sp|Q9Y4A8|NF2L3_HUMAN Nuclear factor erythroid 2-related factor 3 OS=Homo sapiens GN=NFE2L3 PE=1 SV=1	9606.ENSP00000056233	nuclear factor (erythroid-derived 2)-like 3; Activates erythroid-specific, globin gene expression	_	KOG3863	_	PF03131.14|bZIP_Maf|bZIP Maf transcription factor|ENST00000056233|m.3964:649-738;PF00170.18|bZIP_1|bZIP transcription factor|ENST00000056233|m.3964:679-738;PF07716.12|bZIP_2|Basic region leucine zipper|ENST00000056233|m.3964:683-728
ENST00000060969	1.86977477627024	5.86840218477759	-1.64486425086587	2.08956613164403e-09	2.9378025276196e-08	down	yes	1.47687766915089	2.00045272208219	2.13199393757763	6.87788155861446	4.8348367133094	5.89248828240892	1	114769479	114780685	-	ENSG00000052723	SIKE1	protein_coding	protein_coding	--	GO:0005829|cytosol	--	ko:K12656|SIKE	ko04622|RIG-I-like receptor signaling pathway	5494	XP_019585910.1	XP_019585910.1 PREDICTED: suppressor of IKBKE 1 [Rhinolophus sinicus]	sp|Q9BRV8|SIKE1_HUMAN	sp|Q9BRV8|SIKE1_HUMAN Suppressor of IKBKE 1 OS=Homo sapiens GN=SIKE1 PE=1 SV=1	_	_	_	_	_	PF05769.8|DUF837|Protein of unknown function (DUF837)|ENST00000060969|m.1880:2-187
ENST00000064724	0.567903340078818	0.357925114368421	0.651416050957692	0.0306488960501844	0.0941942738609001	up	no	0.668177279358789	0.480237352401982	0.555295388475684	0.40655488627664	0.365317848931185	0.301902607897439	3	170418868	170434691	+	ENSG00000013297	CLDN11	protein_coding	protein_coding	GO:0007283|spermatogenesis; GO:0008366|axon ensheathment; GO:0016338|calcium-independent cell-cell adhesion via plasma membrane cell-adhesion molecules	GO:0005886|plasma membrane; GO:0005923|bicellular tight junction; GO:0016021|integral component of membrane; GO:0043209|myelin sheath; GO:0045178|basal part of cell; GO:0070062|extracellular exosome	GO:0005198|structural molecule activity; GO:0042802|identical protein binding	ko:K06087|CLDN	ko04514|Cell adhesion molecules (CAMs); ko04530|Tight junction; ko04670|Leukocyte transendothelial migration; ko05160|Hepatitis C	2758	NP_005593.2	NP_005593.2 claudin-11 isoform 1 [Homo sapiens]	sp|O75508|CLD11_HUMAN	sp|O75508|CLD11_HUMAN Claudin-11 OS=Homo sapiens GN=CLDN11 PE=1 SV=2	9606.ENSP00000064724	claudin 11; Plays a major role in tight junction-specific obliteration of the intercellular [...]	_	_	NOG41563	PF00822.17|PMP22_Claudin|PMP-22/EMP/MP20/Claudin family|ENST00000064724|m.4195:6-173
ENST00000064778	5.84572104863137	4.5660864773048	0.355732513080124	1	1	up	no	5.1684913342467	6.14522366414165	6.22344814750577	0.0153683987986701	13.6463714106341	0.0365196224816288	11	73400487	73598189	-	ENSG00000054965	FAM168A	protein_coding	protein_coding	GO:1905053|positive regulation of base-excision repair	--	--	--	--	7296	XP_023394740.1	XP_023394740.1 protein FAM168A isoform X3 [Loxodonta africana]	sp|Q92567|F168A_HUMAN	sp|Q92567|F168A_HUMAN Protein FAM168A OS=Homo sapiens GN=FAM168A PE=1 SV=2	_	_	_	_	_	PF14944.3|TCRP1|Tongue Cancer Chemotherapy Resistant Protein 1|ENST00000064778|m.1381:1-244
ENST00000064780	12.7594288693922	8.33456925716608	0.613784514558495	0.0456697772560936	0.129005927175608	up	no	16.4690247685406	10.3130561454226	11.4962056942135	9.51702325606536	9.0643836390869	6.42230087634598	11	73376399	73397474	+	ENSG00000054967	RELT	protein_coding	protein_coding	GO:0006954|inflammatory response; GO:0006955|immune response; GO:0007275|multicellular organism development; GO:0032496|response to lipopolysaccharide; GO:0042127|regulation of cell population proliferation; GO:0042981|regulation of apoptotic process; GO:0097190|apoptotic signaling pathway	GO:0005737|cytoplasm; GO:0005887|integral component of plasma membrane; GO:0070062|extracellular exosome	GO:0005031|tumor necrosis factor-activated receptor activity	ko:K05156|TNFRSF19L,RELT	ko04060|Cytokine-cytokine receptor interaction	3402	XP_024304494.1	XP_024304494.1 tumor necrosis factor receptor superfamily member 19L isoform X1 [Homo sapiens]	sp|Q969Z4|TR19L_HUMAN	sp|Q969Z4|TR19L_HUMAN Tumor necrosis factor receptor superfamily member 19L OS=Homo sapiens GN=RELT PE=1 SV=1	9606.ENSP00000064780	RELT tumor necrosis factor receptor; Mediates activation of NF-kappa-B. May play a role in T [...]	_	_	NOG47829	PF12606.5|RELT|Tumour necrosis factor receptor superfamily member 19|ENST00000064780|m.1366:205-240
ENST00000066544	3.57396146986507	17.7328811713419	-2.30761326758081	3.64400922212188e-49	1.08564206723012e-46	down	yes	3.15623059957364	3.63497665296649	3.93067715705507	17.040354055694	17.0202533338254	19.1380361245064	17	47117703	47189295	-	ENSG00000004897	CDC27	protein_coding	protein_coding	GO:0006511|ubiquitin-dependent protein catabolic process; GO:0007091|metaphase/anaphase transition of mitotic cell cycle; GO:0008283|cell population proliferation; GO:0031145|anaphase-promoting complex-dependent catabolic process; GO:0043161|proteasome-mediated ubiquitin-dependent protein catabolic process; GO:0070979|protein K11-linked ubiquitination	GO:0005634|nucleus; GO:0005654|nucleoplasm; GO:0005680|anaphase-promoting complex; GO:0005737|cytoplasm; GO:0005813|centrosome; GO:0005819|spindle; GO:0005829|cytosol	GO:0019903|protein phosphatase binding	ko:K03350|APC3,CDC27	ko04110|Cell cycle; ko04114|Oocyte meiosis; ko04120|Ubiquitin mediated proteolysis; ko04914|Progesterone-mediated oocyte maturation; ko05166|HTLV-I infection	5830	NP_001247.3	NP_001247.3 cell division cycle protein 27 homolog isoform 2 [Homo sapiens]	sp|P30260|CDC27_HUMAN	sp|P30260|CDC27_HUMAN Cell division cycle protein 27 homolog OS=Homo sapiens GN=CDC27 PE=1 SV=2	9598.ENSPTRP00000015856	cell division cycle 27 homolog (S. cerevisiae)	COG0457	KOG1126	_	PF00515.25|TPR_1|Tetratricopeptide repeat|ENST00000066544|m.3750:567-600;PF00515.25|TPR_1|Tetratricopeptide repeat|ENST00000066544|m.3750:636-667;PF12895.4|ANAPC3|Anaphase-promoting complex, cyclosome, subunit 3|ENST00000066544|m.3750:18-93;PF07719.14|TPR_2|Tetratricopeptide repeat|ENST00000066544|m.3750:636-667;PF13181.3|TPR_8|Tetratricopeptide repeat|ENST00000066544|m.3750:568-600;PF13181.3|TPR…
ENST00000072516	0.386578223219657	1.26698930611814	-1.68706907950914	0.296461438705868	0.520340201511842	down	no	0.374774968888298	0	0.784959700770672	1.63524736597917	1.05954219816911	1.10617835420615	3	190514051	190651519	+	ENSG00000196083	IL1RAP	protein_coding	protein_coding	GO:0006954|inflammatory response; GO:0006955|immune response; GO:0032736|positive regulation of interleukin-13 production; GO:0032754|positive regulation of interleukin-5 production; GO:0042094|interleukin-2 biosynthetic process; GO:0045087|innate immune response; GO:0051092|positive regulation of NF-kappaB transcription factor activity; GO:0051965|positive regulation of synapse assembly; GO:0065…	GO:0005615|extracellular space; GO:0005886|plasma membrane; GO:0005887|integral component of plasma membrane; GO:0016020|membrane	GO:0002114|interleukin-33 receptor activity; GO:0004908|interleukin-1 receptor activity; GO:1990782|protein tyrosine kinase binding	ko:K04723|IL1RAP	ko04060|Cytokine-cytokine receptor interaction; ko04659|Th17 cell differentiation; ko04750|Inflammatory mediator regulation of TRP channels	4697	NP_002173.1	NP_002173.1 interleukin-1 receptor accessory protein isoform 1 precursor [Homo sapiens]	sp|Q9NPH3|IL1AP_HUMAN	sp|Q9NPH3|IL1AP_HUMAN Interleukin-1 receptor accessory protein OS=Homo sapiens GN=IL1RAP PE=1 SV=2	9598.ENSPTRP00000027076	interleukin 1 receptor accessory protein	_	KOG4641	_	PF01582.17|TIR|TIR domain|ENST00000072516|m.5532:404-565;PF13927.3|Ig_3|Immunoglobulin domain|ENST00000072516|m.5532:242-335
ENST00000072644	10.1099271282466	3.16678072985458	1.67156148166536	5.78302084030996e-05	0.000405422439092964	up	yes	7.71830821622494	7.72223368437272	14.8892394841422	2.94020002585168	3.88981774159573	2.67032442211633	1	53851733	53889797	-	ENSG00000058799	YIPF1	protein_coding	protein_coding	--	GO:0000138|Golgi trans cisterna; GO:0005794|Golgi apparatus; GO:0005797|Golgi medial cisterna; GO:0005802|trans-Golgi network; GO:0016021|integral component of membrane; GO:0030133|transport vesicle; GO:0031902|late endosome membrane	GO:0017137|Rab GTPase binding	--	--	1821	BAH13241.1	BAH13241.1 unnamed protein product [Homo sapiens]	sp|Q9Y548|YIPF1_HUMAN	sp|Q9Y548|YIPF1_HUMAN Protein YIPF1 OS=Homo sapiens GN=YIPF1 PE=1 SV=1	9598.ENSPTRP00000001311	Yip1 domain family, member 1	_	KOG3114	_	PF04893.14|Yip1|Yip1 domain|ENST00000072644|m.8650:86-249
ENST00000072869	32.0988846261336	25.5241942870141	0.330542014125005	0.00169667410784067	0.00832465186566012	up	no	35.5619803811785	30.7207252384451	30.0139482587773	25.4944898896429	24.9923564765499	26.0857364948496	7	140672945	140695110	+	ENSG00000133597	ADCK2	protein_coding	protein_coding	--	GO:0016021|integral component of membrane	GO:0004674|protein serine/threonine kinase activity; GO:0005524|ATP binding	ko:K08869|ADCK,ABC1	--	2574	NP_443085.2	NP_443085.2 uncharacterized aarF domain-containing protein kinase 2 [Homo sapiens]	sp|Q7Z695|ADCK2_HUMAN	sp|Q7Z695|ADCK2_HUMAN Uncharacterized aarF domain-containing protein kinase 2 OS=Homo sapiens GN=ADCK2 PE=2 SV=1	9606.ENSP00000072869	aarF domain containing kinase 2; The function of this protein is not yet clear. It is not kn [...]	COG0661	KOG1236	_	PF03109.13|ABC1|ABC1 family|ENST00000072869|m.2984:292-387
ENST00000075120	1.83548030447975	1.7366673237271	0.079391487036806	0.955377849739522	0.983515383673111	up	no	0	2.28273538829174	3.2237055251475	2.10953862287092	1.50783755429577	1.59262579401461	12	7919230	7936187	-	ENSG00000059804	SLC2A3	protein_coding	protein_coding	GO:0005975|carbohydrate metabolic process; GO:0019852|L-ascorbic acid metabolic process; GO:0043312|neutrophil degranulation; GO:1904659|glucose transmembrane transport	GO:0005886|plasma membrane; GO:0005887|integral component of plasma membrane; GO:0016021|integral component of membrane; GO:0030667|secretory granule membrane; GO:0035579|specific granule membrane; GO:0070062|extracellular exosome; GO:0070821|tertiary granule membrane; GO:0101003|ficolin-1-rich granule membrane	GO:0005355|glucose transmembrane transporter activity; GO:0005536|glucose binding; GO:0033300|dehydroascorbic acid transmembrane transporter activity; GO:0055056|D-glucose transmembrane transporter activity	ko:K08142|SLC2A3,GLUT3	--	3827	NP_008862.1	NP_008862.1 solute carrier family 2, facilitated glucose transporter member 3 [Homo sapiens]	sp|P11169|GTR3_HUMAN	sp|P11169|GTR3_HUMAN Solute carrier family 2, facilitated glucose transporter member 3 OS=Homo sapiens GN=SLC2A3 PE=1 SV=1	9606.ENSP00000075120	solute carrier family 2 (facilitated glucose transporter), member 3; Facilitative glucose tr [...]	COG0477	KOG0569	_	PF00083.21|Sugar_tr|Sugar (and other) transporter|ENST00000075120|m.7796:14-465;PF07690.13|MFS_1|Major Facilitator Superfamily|ENST00000075120|m.7796:63-373
ENST00000075430	4.20640700661225	1.2501346118157	1.74243628047767	0.000102564823478804	0.000683895621841389	up	yes	3.79378885531969	6.3163719857009	2.50906017881617	1.24392810265053	1.42389291598673	1.08258281680984	18	79679846	79754503	+	ENSG00000060069	CTDP1	protein_coding	protein_coding	GO:0006366|transcription by RNA polymerase II; GO:0006368|transcription elongation from RNA polymerase II promoter; GO:0006470|protein dephosphorylation; GO:0010458|exit from mitosis; GO:0043923|positive regulation by host of viral transcription; GO:0050434|positive regulation of viral transcription; GO:0051301|cell division; GO:0061052|negative regulation of cell growth involved in cardiac muscl…	GO:0000922|spindle pole; GO:0005634|nucleus; GO:0005654|nucleoplasm; GO:0005737|cytoplasm; GO:0005813|centrosome; GO:0005819|spindle; GO:0015629|actin cytoskeleton; GO:0016591|RNA polymerase II, holoenzyme; GO:0016607|nuclear speck; GO:0030496|midbody; GO:0032991|protein-containing complex; GO:0051233|spindle midzone	GO:0001096|TFIIF-class transcription factor complex binding; GO:0004721|phosphoprotein phosphatase activity; GO:0008420|RNA polymerase II CTD heptapeptide repeat phosphatase activity; GO:0030957|Tat protein binding	ko:K15732|CTDP1,FCP1	--	3538	NP_430255.2	NP_430255.2 RNA polymerase II subunit A C-terminal domain phosphatase isoform 2 [Homo sapiens]	sp|Q9Y5B0|CTDP1_HUMAN	sp|Q9Y5B0|CTDP1_HUMAN RNA polymerase II subunit A C-terminal domain phosphatase OS=Homo sapiens GN=CTDP1 PE=1 SV=3	9606.ENSP00000299543	CTD (carboxy-terminal domain, RNA polymerase II, polypeptide A) phosphatase, subunit 1; Proc [...]	COG5190	KOG0323	_	PF09309.7|FCP1_C|FCP1, C-terminal|ENST00000075430|m.3307:750-848;PF03031.15|NIF|NLI interacting factor-like phosphatase|ENST00000075430|m.3307:218-355
ENST00000075503	3.67232615553552	3.41706083029477	0.103645616605833	0.525975719370777	0.739705778226873	up	no	3.42447288862085	3.48826872507936	4.10423685290636	3.59124705525619	3.69113130762321	2.96880412800492	12	10618923	10674052	-	ENSG00000060140	STYK1	protein_coding	protein_coding	GO:0006935|chemotaxis; GO:0007155|cell adhesion; GO:0007173|epidermal growth factor receptor signaling pathway; GO:0016477|cell migration; GO:0030154|cell differentiation; GO:0038083|peptidyl-tyrosine autophosphorylation; GO:0042127|regulation of cell population proliferation; GO:0043304|regulation of mast cell degranulation; GO:0045087|innate immune response	GO:0005886|plasma membrane; GO:0016021|integral component of membrane; GO:0031234|extrinsic component of cytoplasmic side of plasma membrane	GO:0004715|non-membrane spanning protein tyrosine kinase activity; GO:0005102|signaling receptor binding; GO:0005524|ATP binding	ko:K17510|STYK1	--	2771	XP_018893547.1	XP_018893547.1 PREDICTED: tyrosine-protein kinase STYK1 isoform X1 [Gorilla gorilla gorilla]	sp|Q6J9G0|STYK1_HUMAN	sp|Q6J9G0|STYK1_HUMAN Tyrosine-protein kinase STYK1 OS=Homo sapiens GN=STYK1 PE=1 SV=4	9606.ENSP00000075503	serine/threonine/tyrosine kinase 1; Probable tyrosine protein-kinase, which has strong trans [...]	COG0515	KOG0200	_	PF07714.14|Pkinase_Tyr|Protein tyrosine kinase|ENST00000075503|m.8172:116-377;PF00069.22|Pkinase|Protein kinase domain|ENST00000075503|m.8172:116-376
ENST00000078429	52.0729382370938	32.7047450837637	0.67086981070033	0.218465937631124	0.421894159033207	up	no	57.0974277114289	50.8396629101333	48.2817240897192	42.2687158817748	42.8172704297503	13.0282489397659	19	3094362	3123999	+	ENSG00000088256	GNA11	protein_coding	protein_coding	GO:0001501|skeletal system development; GO:0001508|action potential; GO:0007165|signal transduction; GO:0007188|adenylate cyclase-modulating G protein-coupled receptor signaling pathway; GO:0007213|G protein-coupled acetylcholine receptor signaling pathway; GO:0007507|heart development; GO:0007603|phototransduction, visible light; GO:0009649|entrainment of circadian clock; GO:0030168|platelet act…	GO:0001750|photoreceptor outer segment; GO:0005737|cytoplasm; GO:0005765|lysosomal membrane; GO:0005834|heterotrimeric G-protein complex; GO:0005886|plasma membrane; GO:0070062|extracellular exosome	GO:0003924|GTPase activity; GO:0005525|GTP binding; GO:0031683|G-protein beta/gamma-subunit complex binding; GO:0031826|type 2A serotonin receptor binding; GO:0046872|metal ion binding	ko:K04635|GNA11	ko04020|Calcium signaling pathway; ko04022|cGMP-PKG signaling pathway; ko04270|Vascular smooth muscle contraction; ko04540|Gap junction; ko04725|Cholinergic synapse; ko04730|Long-term depression; ko04911|Insulin secretion; ko04912|GnRH signaling pathway; ko04925|Aldosterone synthesis and secretion; ko05142|Chagas disease (American trypanosomiasis); ko05146|Amoebiasis; ko05200|Pathways in cancer	4190	BAD92672.1	BAD92672.1 Guanine nucleotide-binding protein G, alpha subunit variant, partial [Homo sapiens]	sp|P29992|GNA11_HUMAN	sp|P29992|GNA11_HUMAN Guanine nucleotide-binding protein subunit alpha-11 OS=Homo sapiens GN=GNA11 PE=1 SV=2	9606.ENSP00000078429	guanine nucleotide binding protein (G protein), alpha 11 (Gq class); Guanine nucleotide-bind [...]	_	KOG0085	_	PF00503.17|G-alpha|G-protein alpha subunit|ENST00000078429|m.4890:19-348;PF00025.18|Arf|ADP-ribosylation factor family|ENST00000078429|m.4890:178-281
ENST00000080059	10.6728351509341	1.71121719995391	2.63379351188436	5.05608635202229e-10	7.75542531404847e-09	up	yes	11.3923976396542	12.6488898217551	7.97721799139297	1.02466692355833	2.2828128492325	1.8261718270709	12	47782722	47819903	-	ENSG00000061273	HDAC7	protein_coding	protein_coding	GO:0000122|negative regulation of transcription by RNA polymerase II; GO:0001570|vasculogenesis; GO:0006351|transcription, DNA-templated; GO:0007043|cell-cell junction assembly; GO:0032703|negative regulation of interleukin-2 production; GO:0045668|negative regulation of osteoblast differentiation; GO:0090050|positive regulation of cell migration involved in sprouting angiogenesis; GO:1901223|neg…	GO:0000118|histone deacetylase complex; GO:0005634|nucleus; GO:0005654|nucleoplasm; GO:0005737|cytoplasm; GO:0005829|cytosol	GO:0003682|chromatin binding; GO:0003714|transcription corepressor activity; GO:0005080|protein kinase C binding; GO:0019789|SUMO transferase activity; GO:0019901|protein kinase binding; GO:0032041|NAD-dependent histone deacetylase activity (H3-K14 specific); GO:0033613|activating transcription factor binding; GO:0046872|metal ion binding; GO:0070491|repressing transcription factor binding; GO:00…	ko:K11408|HDAC7	ko05034|Alcoholism; ko05203|Viral carcinogenesis	4213	NP_056216.2	NP_056216.2 histone deacetylase 7 isoform a [Homo sapiens]	sp|Q8WUI4|HDAC7_HUMAN	sp|Q8WUI4|HDAC7_HUMAN Histone deacetylase 7 OS=Homo sapiens GN=HDAC7 PE=1 SV=2	9606.ENSP00000080059	histone deacetylase 7; Responsible for the deacetylation of lysine residues on the N-termina [...]	COG0123	KOG1343	_	PF00850.16|Hist_deacetyl|Histone deacetylase domain|ENST00000080059|m.637:580-897
ENST00000081029	30.5554352805965	49.4807747903763	-0.695258515545331	0.0577490301619294	0.155379908824826	down	no	33.7458452089645	18.7357986040086	39.1846620288163	47.971587178493	51.2311844416377	49.2395527509982	12	27710832	27756295	+	ENSG00000061794	MRPS35	protein_coding	protein_coding	GO:0042769|DNA damage response, detection of DNA damage; GO:0070125|mitochondrial translational elongation; GO:0070126|mitochondrial translational termination	GO:0005743|mitochondrial inner membrane; GO:0005763|mitochondrial small ribosomal subunit	GO:0003723|RNA binding; GO:0003735|structural constituent of ribosome	ko:K17413|MRPS35	--	1829	NP_068593.2	NP_068593.2 28S ribosomal protein S35, mitochondrial isoform 1 precursor [Homo sapiens]	sp|P82673|RT35_HUMAN	sp|P82673|RT35_HUMAN 28S ribosomal protein S35, mitochondrial OS=Homo sapiens GN=MRPS35 PE=1 SV=1	9606.ENSP00000081029	mitochondrial ribosomal protein S35	_	KOG3933	_	PF10213.6|MRP-S28|Mitochondrial ribosomal subunit protein|ENST00000081029|m.9014:150-259
ENST00000082468	3.43136482948443	1.03347353277855	1.72158683697096	0.0127561037971603	0.0460587592431229	up	yes	3.62790703581777	3.82347587727829	2.84271157535723	1.21346948050766	1.59666149810186	0.290289619726137	6	26402308	26415204	+	ENSG00000026950	BTN3A1	protein_coding	retained_intron	GO:0002250|adaptive immune response; GO:0050663|cytokine secretion; GO:0050798|activated T cell proliferation; GO:0050852|T cell receptor signaling pathway; GO:0072643|interferon-gamma secretion	GO:0005886|plasma membrane; GO:0016021|integral component of membrane	--	ko:K06712|BTN,CD277	--	3442	EAW55568.1	EAW55568.1 hCG2039572, isoform CRA_c [Homo sapiens]	sp|O00481|BT3A1_HUMAN	sp|O00481|BT3A1_HUMAN Butyrophilin subfamily 3 member A1 OS=Homo sapiens GN=BTN3A1 PE=1 SV=3	9606.ENSP00000289361	butyrophilin, subfamily 3, member A1	_	KOG2177	_	PF07686.14|V-set|Immunoglobulin V-set domain|ENST00000082468|m.1973:37-143;PF13765.3|PRY|SPRY-associated domain|ENST00000082468|m.1974:50-98;PF00622.25|SPRY|SPRY domain|ENST00000082468|m.1974:102-206
ENST00000083182	3.06221824091376	8.77776983242243	-1.516216379157	1.63785936876322e-16	5.43600764138353e-15	down	yes	2.63949411772415	2.95177154268026	3.59538906233688	8.64880078493146	8.63466274491053	9.04984596742529	17	60443158	60526242	-	ENSG00000062725	APPBP2	protein_coding	protein_coding	GO:0006886|intracellular protein transport; GO:0046907|intracellular transport	GO:0005634|nucleus; GO:0005737|cytoplasm; GO:0005874|microtubule; GO:0005875|microtubule associated complex; GO:0030659|cytoplasmic vesicle membrane	GO:0003777|microtubule motor activity	--	--	6492	EDL15760.1	EDL15760.1 amyloid beta precursor protein (cytoplasmic tail) binding protein 2 [Mus musculus]	sp|Q92624|APBP2_HUMAN	sp|Q92624|APBP2_HUMAN Amyloid protein-binding protein 2 OS=Homo sapiens GN=APPBP2 PE=1 SV=2	9606.ENSP00000083182	amyloid beta precursor protein (cytoplasmic tail) binding protein 2; May play a role in intr [...]	COG0457	KOG1840	_	PF13374.3|TPR_10|Tetratricopeptide repeat|ENST00000083182|m.5531:531-569;PF13374.3|TPR_10|Tetratricopeptide repeat|ENST00000083182|m.5531:579-611;PF13424.3|TPR_12|Tetratricopeptide repeat|ENST00000083182|m.5531:503-564
ENST00000084795	545.189340342972	444.416330431211	0.294839523570207	0.343837641037424	0.572474509170999	up	no	599.536420167065	612.977066952202	423.054533909649	579.32716111467	411.230285663708	342.691544515256	19	48615331	48617884	-	ENSG00000063177	RPL18	protein_coding	protein_coding	GO:0000184|nuclear-transcribed mRNA catabolic process, nonsense-mediated decay; GO:0006364|rRNA processing; GO:0006412|translation; GO:0006413|translational initiation; GO:0006614|SRP-dependent cotranslational protein targeting to membrane; GO:0019083|viral transcription	GO:0005634|nucleus; GO:0005730|nucleolus; GO:0005783|endoplasmic reticulum; GO:0005829|cytosol; GO:0005925|focal adhesion; GO:0016020|membrane; GO:0022625|cytosolic large ribosomal subunit	GO:0003723|RNA binding; GO:0003735|structural constituent of ribosome	ko:K02883|RP-L18e,RPL18	ko03010|Ribosome	612	XP_005589842.1	XP_005589842.1 PREDICTED: 60S ribosomal protein L18 isoform X1 [Macaca fascicularis]	sp|Q07020|RL18_HUMAN	sp|Q07020|RL18_HUMAN 60S ribosomal protein L18 OS=Homo sapiens GN=RPL18 PE=1 SV=2	9544.ENSMMUP00000029169	annotation not avaliable	COG1727	KOG1714	_	PF17135.1|Ribosomal_L18|Ribosomal protein 60S L18 and 50S L18e|ENST00000084795|m.5645:3-189
ENST00000084798	8.45684491776444	5.63419721365743	0.585056066342902	0.00161176652810983	0.00795977842789466	up	no	8.6764946575963	9.07041782884952	7.62362226684749	6.40730500771985	4.82454520739373	5.6707414258587	19	48637946	48646187	-	ENSG00000063180	CA11	protein_coding	protein_coding	--	GO:0005576|extracellular region; GO:0016323|basolateral plasma membrane	--	--	--	1715	NP_001208.2	NP_001208.2 carbonic anhydrase-related protein 11 precursor [Homo sapiens]	sp|O75493|CAH11_HUMAN	sp|O75493|CAH11_HUMAN Carbonic anhydrase-related protein 11 OS=Homo sapiens GN=CA11 PE=1 SV=2	_	_	_	_	_	PF00194.18|Carb_anhydrase|Eukaryotic-type carbonic anhydrase|ENST00000084798|m.5701:34-300
ENST00000085068	6.60245240654847	7.67361706320246	-0.216600186234525	0.649259123593261	0.825810389108007	down	no	8.01615412544488	6.02796503777297	5.76323805642756	7.27032102313131	11.238501515056	4.51202865142006	19	55452989	55461645	-	ENSG00000063241	ISOC2	protein_coding	protein_coding	GO:0008152|metabolic process; GO:0031648|protein destabilization	GO:0005634|nucleus; GO:0005737|cytoplasm	GO:0003824|catalytic activity	--	--	1122	EAW72382.1	EAW72382.1 isochorismatase domain containing 2, isoform CRA_d [Homo sapiens]	sp|Q96AB3|ISOC2_HUMAN	sp|Q96AB3|ISOC2_HUMAN Isochorismatase domain-containing protein 2 OS=Homo sapiens GN=ISOC2 PE=1 SV=1	9606.ENSP00000085068	isochorismatase domain containing 2	COG1335	KOG4044	_	PF00857.17|Isochorismatase|Isochorismatase family|ENST00000085068|m.8479:16-178
ENST00000085079	35.4166628728139	21.1321065961588	0.744716438820117	3.75237964410935e-05	0.000273345752684246	up	no	38.2616896402114	31.0765914328984	36.9117075453318	24.1991394811203	20.4581944021332	18.738985905223	19	55675245	55695766	+	ENSG00000063245	EPN1	protein_coding	protein_coding	GO:0001701|in utero embryonic development; GO:0006897|endocytosis; GO:0007219|Notch signaling pathway; GO:0007565|female pregnancy; GO:0042059|negative regulation of epidermal growth factor receptor signaling pathway; GO:0048568|embryonic organ development; GO:0061024|membrane organization	GO:0005634|nucleus; GO:0005829|cytosol; GO:0005886|plasma membrane; GO:0005905|clathrin-coated pit	GO:0008289|lipid binding	ko:K12471|EPN	ko04144|Endocytosis	2355	XP_011852369.1	XP_011852369.1 PREDICTED: epsin-1 isoform X1 [Mandrillus leucophaeus]	sp|Q9Y6I3|EPN1_HUMAN	sp|Q9Y6I3|EPN1_HUMAN Epsin-1 OS=Homo sapiens GN=EPN1 PE=1 SV=2	9606.ENSP00000406209	epsin 1; Binds to membranes enriched in phosphatidylinositol-4,5- biphosphate (PtdIns(4,5)P2 [...]	_	KOG2056	_	PF01417.17|ENTH|ENTH domain|ENST00000085079|m.8581:17-140;PF07651.13|ANTH|ANTH domain|ENST00000085079|m.8581:21-128
ENST00000085219	0.229947696369334	0.924074813034804	-1.96081814216589	0.0877720482402749	0.214999544308006	down	no	0.378046308505818	0.00860743327782182	0.303189347324361	0.779141205314131	1.24029267727221	0.752790556518071	19	35329187	35347361	+	ENSG00000012124	CD22	protein_coding	protein_coding	GO:0007155|cell adhesion	GO:0005886|plasma membrane; GO:0016021|integral component of membrane; GO:0070062|extracellular exosome	GO:0030246|carbohydrate binding	ko:K06467|CD22,SIGLEC2	ko04514|Cell adhesion molecules (CAMs); ko04640|Hematopoietic cell lineage; ko04662|B cell receptor signaling pathway	3274	NP_001762.2	NP_001762.2 B-cell receptor CD22 isoform 1 precursor [Homo sapiens]	sp|P20273|CD22_HUMAN	sp|P20273|CD22_HUMAN B-cell receptor CD22 OS=Homo sapiens GN=CD22 PE=1 SV=2	9606.ENSP00000085219	CD22 molecule; Mediates B-cell B-cell interactions. May be involved in the localization of B [...]	_	KOG4475	_	PF13927.3|Ig_3|Immunoglobulin domain|ENST00000085219|m.1073:245-313;PF13927.3|Ig_3|Immunoglobulin domain|ENST00000085219|m.1073:341-400;PF13927.3|Ig_3|Immunoglobulin domain|ENST00000085219|m.1073:515-575;PF13927.3|Ig_3|Immunoglobulin domain|ENST00000085219|m.1073:599-663;PF13895.3|Ig_2|Immunoglobulin domain|ENST00000085219|m.1073:248-325;PF13895.3|Ig_2|Immunoglobulin domain|ENST00000085219|m.1073…
ENST00000155926	3.86694015609855	1.56367672796516	1.30077925990617	5.34127819937375e-15	1.50238457765943e-13	up	yes	4.33089294049962	3.55502846000704	3.71489906778898	1.41966645256224	1.54626554228393	1.72509818904932	2	12716936	12742734	+	ENSG00000071575	TRIB2	protein_coding	protein_coding	GO:0006469|negative regulation of protein kinase activity; GO:0032436|positive regulation of proteasomal ubiquitin-dependent protein catabolic process; GO:0043405|regulation of MAP kinase activity; GO:0045081|negative regulation of interleukin-10 biosynthetic process; GO:0045599|negative regulation of fat cell differentiation	GO:0005634|nucleus; GO:0005737|cytoplasm; GO:0005856|cytoskeleton	GO:0004860|protein kinase inhibitor activity; GO:0008134|transcription factor binding; GO:0031434|mitogen-activated protein kinase kinase binding; GO:0031625|ubiquitin protein ligase binding; GO:0055106|ubiquitin-protein transferase regulator activity	ko:K08814|TRIB1_2	--	4344	NP_067675.1	NP_067675.1 tribbles homolog 2 [Homo sapiens]	sp|Q92519|TRIB2_HUMAN	sp|Q92519|TRIB2_HUMAN Tribbles homolog 2 OS=Homo sapiens GN=TRIB2 PE=1 SV=1	9606.ENSP00000155926	tribbles homolog 2 (Drosophila); Interacts with MAPK kinases and regulates activation of MAP [...]	COG0515	KOG0583	_	PF00069.22|Pkinase|Protein kinase domain|ENST00000155926|m.10328:107-308;PF07714.14|Pkinase_Tyr|Protein tyrosine kinase|ENST00000155926|m.10328:108-303;PF14531.3|Kinase-like|Kinase-like|ENST00000155926|m.10328:139-296
ENST00000156084	13.0740232580501	6.87139860434366	0.927032509819388	5.41952603278775e-06	4.587323977695e-05	up	no	12.517772479464	13.0515893007175	13.6527079939688	7.82644122179284	5.48233732202263	7.30541726921552	X	48922211	48957631	-	ENSG00000068308	OTUD5	protein_coding	protein_coding	GO:0016579|protein deubiquitination; GO:0032480|negative regulation of type I interferon production; GO:0032496|response to lipopolysaccharide; GO:0070536|protein K63-linked deubiquitination; GO:0071108|protein K48-linked deubiquitination	GO:0005829|cytosol	GO:0004843|thiol-dependent ubiquitin-specific protease activity; GO:0061578|Lys63-specific deubiquitinase activity; GO:0101005|ubiquitinyl hydrolase activity; GO:1990380|Lys48-specific deubiquitinase activity	ko:K12655|OTUD5,DUBA	ko04622|RIG-I-like receptor signaling pathway	2740	NP_060072.1	NP_060072.1 OTU domain-containing protein 5 isoform a [Homo sapiens]	sp|Q96G74|OTUD5_HUMAN	sp|Q96G74|OTUD5_HUMAN OTU domain-containing protein 5 OS=Homo sapiens GN=OTUD5 PE=1 SV=1	9606.ENSP00000156084	OTU domain containing 5; Negative regulator of innate immune system. Has deubiquitinating ac [...]	_	KOG2605	_	PF02338.16|OTU|OTU-like cysteine protease|ENST00000156084|m.7736:240-356
ENST00000156109	30.3598101267868	21.8093317441565	0.477030971512592	4.9869075067266e-09	6.65655636260566e-08	up	no	31.0882462501815	29.1325587752852	30.8586253548938	22.4018975974825	22.3555507841792	20.6705468508079	X	49113407	49123735	-	ENSG00000068394	GPKOW	protein_coding	protein_coding	GO:0000398|mRNA splicing, via spliceosome	GO:0005654|nucleoplasm	GO:0003676|nucleic acid binding	ko:K13101|GPKOW	--	1658	XP_016884904.1	XP_016884904.1 G-patch domain and KOW motifs-containing protein isoform X1 [Homo sapiens]	sp|Q92917|GPKOW_HUMAN	sp|Q92917|GPKOW_HUMAN G-patch domain and KOW motifs-containing protein OS=Homo sapiens GN=GPKOW PE=1 SV=2	9606.ENSP00000156109	G patch domain and KOW motifs	_	KOG4315	_	PF12656.4|G-patch_2|DExH-box splicing factor binding site|ENST00000156109|m.8001:156-214;PF00467.26|KOW|KOW motif|ENST00000156109|m.8001:247-277;PF01585.20|G-patch|G-patch domain|ENST00000156109|m.8001:172-211
ENST00000156471	1.6271276737145	6.64924493857215	-2.02419176914503	1.19122800485463e-07	1.30849838155527e-06	down	yes	1.02316077990843	1.58566195038636	2.27256029084871	6.65967150692982	6.83996971530638	6.44809359348026	15	34851782	34969742	-	ENSG00000021776	AQR	protein_coding	protein_coding	GO:0000398|mRNA splicing, via spliceosome; GO:0006283|transcription-coupled nucleotide-excision repair	GO:0005654|nucleoplasm; GO:0016020|membrane; GO:0071013|catalytic step 2 spliceosome	GO:0003723|RNA binding	ko:K12874|AQR	ko03040|Spliceosome	9597	NP_055506.1	NP_055506.1 RNA helicase aquarius [Homo sapiens]	sp|O60306|AQR_HUMAN	sp|O60306|AQR_HUMAN Intron-binding protein aquarius OS=Homo sapiens GN=AQR PE=1 SV=4	9598.ENSPTRP00000011771	aquarius homolog (mouse)	COG1112	KOG1806	_	PF16399.2|Aquarius_N|Intron-binding protein aquarius N-terminus|ENST00000156471|m.5128:63-845;PF13086.3|AAA_11|AAA domain|ENST00000156471|m.5128:846-1149;PF13087.3|AAA_12|AAA domain|ENST00000156471|m.5128:1158-1348;PF13245.3|AAA_19|Part of AAA domain|ENST00000156471|m.5128:852-909;PF04851.12|ResIII|Type III restriction enzyme, res subunit|ENST00000156471|m.5128:851-918
ENST00000156825	19.4024302631508	9.14225744374952	1.08478120255863	0.328585119782688	0.556257208598253	up	no	42.4138787480764	11.4040566726527	4.38935536872327	5.92338975546047	2.68355966844498	18.8198229073431	19	1573596	1592801	-	ENSG00000071655	MBD3	protein_coding	protein_coding	GO:0000122|negative regulation of transcription by RNA polymerase II; GO:0001701|in utero embryonic development; GO:0006346|methylation-dependent chromatin silencing; GO:0006351|transcription, DNA-templated; GO:0007420|brain development; GO:0007507|heart development; GO:0007568|aging; GO:0009888|tissue development; GO:0016573|histone acetylation; GO:0031667|response to nutrient levels; GO:0032355…	GO:0000790|nuclear chromatin; GO:0000792|heterochromatin; GO:0005654|nucleoplasm; GO:0005737|cytoplasm; GO:0016581|NuRD complex; GO:0032991|protein-containing complex	GO:0003677|DNA binding; GO:0003682|chromatin binding; GO:0004407|histone deacetylase activity; GO:0008327|methyl-CpG binding	ko:K11591|MBD3	--	5518	NP_001268383.1	NP_001268383.1 methyl-CpG-binding domain protein 3 isoform 2 [Homo sapiens]	sp|O95983|MBD3_HUMAN	sp|O95983|MBD3_HUMAN Methyl-CpG-binding domain protein 3 OS=Homo sapiens GN=MBD3 PE=1 SV=1	9598.ENSPTRP00000045258	methyl-CpG binding domain protein 3	_	KOG4161	_	PF14048.3|MBD_C|C-terminal domain of methyl-CpG binding protein 2 and 3|ENST00000156825|m.4344:121-211;PF16564.2|MBDa|p55-binding region of Methyl-CpG-binding domain proteins MBD|ENST00000156825|m.4344:47-116
ENST00000157600	0.164314353994516	1.12465876236258	-2.70249520733423	2.34421622379539e-17	8.4847065719933e-16	down	yes	0.195894879630975	0.12586760651965	0.171180575832924	0.886573317853559	1.12042994423376	1.36697302500042	3	8501823	8574668	+	ENSG00000071282	LMCD1	protein_coding	protein_coding	GO:0000122|negative regulation of transcription by RNA polymerase II; GO:0006351|transcription, DNA-templated; GO:0010611|regulation of cardiac muscle hypertrophy; GO:0044267|cellular protein metabolic process; GO:0070886|positive regulation of calcineurin-NFAT signaling cascade	GO:0005615|extracellular space; GO:0005634|nucleus; GO:0005654|nucleoplasm; GO:0005737|cytoplasm	GO:0003714|transcription corepressor activity; GO:0008270|zinc ion binding	--	--	8284	XP_007983282.1	XP_007983282.1 PREDICTED: LIM and cysteine-rich domains protein 1 [Chlorocebus sabaeus]	sp|Q9NZU5|LMCD1_HUMAN	sp|Q9NZU5|LMCD1_HUMAN LIM and cysteine-rich domains protein 1 OS=Homo sapiens GN=LMCD1 PE=1 SV=1	_	_	_	_	_	PF06297.11|PET|PET Domain|ENST00000157600|m.3203:155-238;PF00412.19|LIM|LIM domain|ENST00000157600|m.3203:300-340;PF00412.19|LIM|LIM domain|ENST00000157600|m.3203:346-399
ENST00000157812	17.4985331780503	20.7487709181588	-0.245662803993969	0.906512376513252	0.963451905364575	down	no	37.0235075733871	15.4720919607639	0	29.0547903108049	26.5455341334459	6.64598831022572	19	39971165	39981764	+	ENSG00000013275	PSMC4	protein_coding	protein_coding	GO:0030433|ubiquitin-dependent ERAD pathway; GO:0045899|positive regulation of RNA polymerase II transcriptional preinitiation complex assembly	GO:0008540|proteasome regulatory particle, base subcomplex; GO:0022624|proteasome accessory complex; GO:0031595|nuclear proteasome complex; GO:0031597|cytosolic proteasome complex	GO:0005524|ATP binding; GO:0017025|TBP-class protein binding; GO:0036402|proteasome-activating ATPase activity	ko:K03063|PSMC4,RPT3	ko03050|Proteasome; ko05169|Epstein-Barr virus infection	1754	XP_003420823.2	XP_003420823.2 26S proteasome regulatory subunit 6B [Loxodonta africana]	sp|Q3T030|PRS6B_BOVIN	sp|Q3T030|PRS6B_BOVIN 26S proteasome regulatory subunit 6B OS=Bos taurus GN=PSMC4 PE=2 SV=1	9544.ENSMMUP00000022613	proteasome (prosome, macropain) 26S subunit, ATPase, 4	COG1222	KOG0727	_	PF00004.26|AAA|ATPase family associated with various cellular activities (AAA)|ENST00000157812|m.2807:214-347;PF07724.11|AAA_2|AAA domain (Cdc48 subfamily)|ENST00000157812|m.2807:214-307;PF07728.11|AAA_5|AAA domain (dynein-related subfamily)|ENST00000157812|m.2807:213-335
ENST00000158166	1.22706730707594	0.297762142393946	2.00703631465473	0.0423386231781106	0.121723889062256	up	no	1.06261572757277	1.73049663248877	0.88808956116629	0.0455989579646594	0.658064638861166	0.189622830356013	17	3865157	3893044	-	ENSG00000004660	CAMKK1	protein_coding	protein_coding	GO:0018105|peptidyl-serine phosphorylation; GO:0018107|peptidyl-threonine phosphorylation; GO:0035556|intracellular signal transduction; GO:0045860|positive regulation of protein kinase activity	GO:0005634|nucleus; GO:0005737|cytoplasm; GO:0005829|cytosol	GO:0004683|calmodulin-dependent protein kinase activity; GO:0005516|calmodulin binding; GO:0005524|ATP binding	ko:K00908|CAMKK1	ko05034|Alcoholism	2459	XP_024306764.1	XP_024306764.1 calcium/calmodulin-dependent protein kinase kinase 1 isoform X1 [Homo sapiens]	sp|Q8N5S9|KKCC1_HUMAN	sp|Q8N5S9|KKCC1_HUMAN Calcium/calmodulin-dependent protein kinase kinase 1 OS=Homo sapiens GN=CAMKK1 PE=1 SV=2	_	_	_	_	_	PF00069.22|Pkinase|Protein kinase domain|ENST00000158166|m.6076:177-496;PF07714.14|Pkinase_Tyr|Protein tyrosine kinase|ENST00000158166|m.6076:243-488;PF14531.3|Kinase-like|Kinase-like|ENST00000158166|m.6076:337-484
ENST00000158526	34.9982715256308	24.6212162973136	0.507207962553148	0.0115170996366049	0.0423431311773934	up	no	32.9172373341811	38.0212679441998	34.0563092985115	20.4588090846297	29.1774866425309	24.2273531647802	X	154444459	154450099	+	ENSG00000071859	FAM50A	protein_coding	protein_coding	GO:0007283|spermatogenesis	GO:0005634|nucleus	GO:0003723|RNA binding	ko:K13119|FAM50,XAP5	--	1240	ABX10992.1	ABX10992.1 plexin A3 (predicted), 5 prime, partial [Papio anubis]	sp|Q14320|FA50A_HUMAN	sp|Q14320|FA50A_HUMAN Protein FAM50A OS=Homo sapiens GN=FAM50A PE=1 SV=2	9544.ENSMMUP00000007277	family with sequence similarity 50, member A	_	KOG2894	_	PF04921.11|XAP5|XAP5, circadian clock regulator|ENST00000158526|m.1782:71-260
ENST00000158771	14.2108552670891	10.6694173780557	0.413175291678319	0.244209928911407	0.456551431600575	up	no	16.0858195207588	15.5071823644811	11.0395639160274	9.11526397861513	8.07438229190489	14.818605863647	17	5471254	5486178	-	ENSG00000072849	DERL2	protein_coding	protein_coding	GO:0001967|suckling behavior; GO:0008284|positive regulation of cell population proliferation; GO:0030307|positive regulation of cell growth; GO:0030433|ubiquitin-dependent ERAD pathway; GO:0030968|endoplasmic reticulum unfolded protein response; GO:0030970|retrograde protein transport, ER to cytosol; GO:1904153|negative regulation of retrograde protein transport, ER to cytosol; GO:1904380|endopl…	GO:0005769|early endosome; GO:0005770|late endosome; GO:0005783|endoplasmic reticulum; GO:0005789|endoplasmic reticulum membrane; GO:0016020|membrane; GO:0030176|integral component of endoplasmic reticulum membrane; GO:0044322|endoplasmic reticulum quality control compartment	--	ko:K13989|DERL2_3	ko04141|Protein processing in endoplasmic reticulum	4167	XP_511992.3	XP_511992.3 derlin-2 isoform X3 [Pan troglodytes]	sp|Q9GZP9|DERL2_HUMAN	sp|Q9GZP9|DERL2_HUMAN Derlin-2 OS=Homo sapiens GN=DERL2 PE=1 SV=1	_	_	_	_	_	PF04511.12|DER1|Der1-like family|ENST00000158771|m.6628:18-207
ENST00000159087	1.9938415516214	0.990868711079091	1.00151569470534	0.0879589686317816	0.215361046079772	up	no	2.33048326883149	2.27982023801746	1.37122114801526	0.650813801496197	0.591926518527995	1.72986581321308	19	17323223	17334855	-	ENSG00000074855	ANO8	protein_coding	protein_coding	GO:0006821|chloride transport; GO:0034220|ion transmembrane transport; GO:0043687|post-translational protein modification; GO:0044267|cellular protein metabolic process	GO:0005788|endoplasmic reticulum lumen; GO:0005886|plasma membrane; GO:0016021|integral component of membrane	GO:0005229|intracellular calcium activated chloride channel activity	ko:K19502|ANO8,TMEM16H	--	4178	NP_066010.1	NP_066010.1 anoctamin-8 [Homo sapiens]	sp|Q9HCE9|ANO8_HUMAN	sp|Q9HCE9|ANO8_HUMAN Anoctamin-8 OS=Homo sapiens GN=ANO8 PE=1 SV=3	9606.ENSP00000159087	anoctamin 8; May act as a calcium-activated chloride channel	_	KOG2513	_	PF04547.9|Anoctamin|Calcium-activated chloride channel|ENST00000159087|m.10022:237-877
ENST00000159111	1.23591150908189	1.35707618228083	-0.133892036910563	0.944326337052699	0.979461252634116	down	no	2.17428646610868	0	1.53344806113698	1.51064449347785	0.926194096478031	1.6343899568866	19	4969113	5153598	+	ENSG00000127663	KDM4B	protein_coding	protein_coding	GO:0006351|transcription, DNA-templated; GO:0006355|regulation of transcription, DNA-templated; GO:0033169|histone H3-K9 demethylation; GO:0070544|histone H3-K36 demethylation	GO:0005654|nucleoplasm	GO:0032452|histone demethylase activity; GO:0032454|histone demethylase activity (H3-K9 specific); GO:0046872|metal ion binding; GO:0051864|histone demethylase activity (H3-K36 specific)	ko:K06709|KDM4,JMJD2,JHDM3	--	5604	NP_055830.1	NP_055830.1 lysine-specific demethylase 4B [Homo sapiens]	sp|O94953|KDM4B_HUMAN	sp|O94953|KDM4B_HUMAN Lysine-specific demethylase 4B OS=Homo sapiens GN=KDM4B PE=1 SV=4	9606.ENSP00000159111	lysine (K)-specific demethylase 4B; Histone demethylase that specifically demethylates 'Lys- [...]	COG5141	KOG0958	_	PF02373.19|JmjC|JmjC domain, hydroxylase|ENST00000159111|m.5582:176-292;PF13832.3|zf-HC5HC2H_2|PHD-zinc-finger like domain|ENST00000159111|m.5582:796-906;PF13771.3|zf-HC5HC2H|PHD-like zinc-binding domain|ENST00000159111|m.5582:817-906;PF02375.14|JmjN|jmjN domain|ENST00000159111|m.5582:16-50;PF13831.3|PHD_2|PHD-finger|ENST00000159111|m.5582:754-789
ENST00000160298	5.15919789640225	3.5532909419804	0.536730151114666	0.000179497113169383	0.00113223045819575	up	no	5.69114180229973	4.78193789200271	5.00451399490431	3.24566317544185	3.54985626941212	3.86435338108722	19	7595863	7618304	+	ENSG00000076826	CAMSAP3	protein_coding	protein_coding	GO:0000226|microtubule cytoskeleton organization; GO:0010923|negative regulation of phosphatase activity; GO:0031175|neuron projection development; GO:0033043|regulation of organelle organization; GO:0034453|microtubule anchoring; GO:0045218|zonula adherens maintenance; GO:0070507|regulation of microtubule cytoskeleton organization; GO:0090136|epithelial cell-cell adhesion	GO:0005737|cytoplasm; GO:0005874|microtubule; GO:0005915|zonula adherens	GO:0005516|calmodulin binding; GO:0030507|spectrin binding; GO:0051011|microtubule minus-end binding	ko:K17493|CAMSAP	--	4137	NP_065953.1	NP_065953.1 calmodulin-regulated spectrin-associated protein 3 isoform 2 [Homo sapiens]	sp|Q9P1Y5|CAMP3_HUMAN	sp|Q9P1Y5|CAMP3_HUMAN Calmodulin-regulated spectrin-associated protein 3 OS=Homo sapiens GN=CAMSAP3 PE=1 SV=2	9606.ENSP00000416797	KIAA1543	_	KOG3654	_	PF08683.8|CAMSAP_CKK|Microtubule-binding calmodulin-regulated spectrin-associated|ENST00000160298|m.6282:1156-1274;PF11971.5|CAMSAP_CH|CAMSAP CH domain|ENST00000160298|m.6282:264-342;PF17095.2|CAMSAP_CC1|Spectrin-binding region of Ca2+-Calmodulin|ENST00000160298|m.6282:636-687
ENST00000160740	0.36253780587514	0.414543960376874	-0.188527108118709	0.834385545688554	0.930379771070432	down	no	0.616622611773242	0.373529645013693	0.0974611608384839	0.7431152715139	0.249809490921043	0.250707118695678	19	42284020	42295796	+	ENSG00000079432	CIC	protein_coding	protein_coding	GO:0000122|negative regulation of transcription by RNA polymerase II; GO:0006351|transcription, DNA-templated	GO:0005634|nucleus; GO:0005654|nucleoplasm; GO:0043231|intracellular membrane-bounded organelle	GO:0003677|DNA binding	ko:K20225|CIC	--	6111	XP_005258730.1	XP_005258730.1 protein capicua homolog isoform X11 [Homo sapiens]	sp|Q96RK0|CIC_HUMAN	sp|Q96RK0|CIC_HUMAN Protein capicua homolog OS=Homo sapiens GN=CIC PE=1 SV=2	9606.ENSP00000160740	capicua homolog (Drosophila); Transcriptional repressor which may play a role in development [...]	_	KOG2746	_	PF00505.16|HMG_box|HMG (high mobility group) box|ENST00000160740|m.3814:201-268;PF09011.7|HMG_box_2|HMG-box domain|ENST00000160740|m.3814:201-260
ENST00000160827	8.9360853449904	19.9637753070221	-1.15877862022594	0.240076746579538	0.450941890395045	down	no	10.8909632972993	12.9189921529147	2.9983005847572	32.0326763450579	24.1935606206776	3.66508895533071	16	29790751	29805384	+	ENSG00000079616	KIF22	protein_coding	protein_coding	GO:0000278|mitotic cell cycle; GO:0006281|DNA repair; GO:0006890|retrograde vesicle-mediated transport, Golgi to endoplasmic reticulum; GO:0007018|microtubule-based movement; GO:0007062|sister chromatid cohesion; GO:0007080|mitotic metaphase plate congression; GO:0019886|antigen processing and presentation of exogenous peptide antigen via MHC class II; GO:0051310|metaphase plate congression	GO:0000776|kinetochore; GO:0000785|chromatin; GO:0005634|nucleus; GO:0005829|cytosol; GO:0005871|kinesin complex; GO:0005874|microtubule; GO:0016607|nuclear speck; GO:0072686|mitotic spindle	GO:0003677|DNA binding; GO:0003777|microtubule motor activity; GO:0005524|ATP binding; GO:0008017|microtubule binding; GO:0016887|ATPase activity	ko:K10403|KIF22	--	2081	NP_015556.1	NP_015556.1 kinesin-like protein KIF22 isoform 1 [Homo sapiens]	sp|Q14807|KIF22_HUMAN	sp|Q14807|KIF22_HUMAN Kinesin-like protein KIF22 OS=Homo sapiens GN=KIF22 PE=1 SV=5	9606.ENSP00000160827	kinesin family member 22; Kinesin family that is involved in spindle formation and the movem [...]	COG5059	KOG0242	_	PF00225.20|Kinesin|Kinesin motor domain|ENST00000160827|m.8800:64-371;PF16796.2|Microtub_bd|Microtubule binding|ENST00000160827|m.8800:47-191;PF12836.4|HHH_3|Helix-hairpin-helix motif|ENST00000160827|m.8800:599-650
ENST00000161006	2.8262100465452	2.92483279875438	-0.0493139325458813	0.930130273272628	0.973567919456389	down	no	3.02296118478836	3.07685554540122	2.37881340944603	1.86474350369287	2.93616646810499	3.97358842446529	16	2852730	2858170	-	ENSG00000005001	PRSS22	protein_coding	protein_coding	--	GO:0005576|extracellular region; GO:0019897|extrinsic component of plasma membrane; GO:0046658|anchored component of plasma membrane	GO:0004252|serine-type endopeptidase activity; GO:0008236|serine-type peptidase activity	ko:K09626|PRSS22,BSSP4	--	1383	AAQ88762.1	AAQ88762.1 PRSS22, partial [Homo sapiens]	sp|Q9GZN4|BSSP4_HUMAN	sp|Q9GZN4|BSSP4_HUMAN Brain-specific serine protease 4 OS=Homo sapiens GN=PRSS22 PE=1 SV=1	9606.ENSP00000161006	protease, serine, 22; Preferentially cleaves the synthetic substrate H-D-Leu- Thr-Arg-pNA co [...]	COG5640	KOG3627	_	PF00089.23|Trypsin|Trypsin|ENST00000161006|m.5259:72-307;PF09342.8|DUF1986|Domain of unknown function (DUF1986)|ENST00000161006|m.5259:83-197
ENST00000161559	0.386743464113814	0.215803528652828	0.813138425119616	0.476217099615792	0.698972044965266	up	no	0.567275216979914	0.0161447932120244	0.576810382149503	0.184684923059814	0.262375101521369	0.2003505613773	19	42507306	42528481	-	ENSG00000079385	CEACAM1	protein_coding	protein_coding	GO:0001525|angiogenesis; GO:0001558|regulation of cell growth; GO:0001568|blood vessel development; GO:0001915|negative regulation of T cell mediated cytotoxicity; GO:0002859|negative regulation of natural killer cell mediated cytotoxicity directed against tumor cell target; GO:0006469|negative regulation of protein kinase activity; GO:0007155|cell adhesion; GO:0007156|homophilic cell adhesion vi…	GO:0005886|plasma membrane; GO:0005887|integral component of plasma membrane; GO:0005911|cell-cell junction; GO:0005912|adherens junction; GO:0009925|basal plasma membrane; GO:0009986|cell surface; GO:0016020|membrane; GO:0016021|integral component of membrane; GO:0016324|apical plasma membrane; GO:0016328|lateral plasma membrane; GO:0030054|cell junction; GO:0030658|transport vesicle membrane; G…	GO:0003779|actin binding; GO:0005516|calmodulin binding; GO:0015125|bile acid transmembrane transporter activity; GO:0019900|kinase binding; GO:0019903|protein phosphatase binding; GO:0031005|filamin binding; GO:0042803|protein homodimerization activity; GO:0046983|protein dimerization activity; GO:1990782|protein tyrosine kinase binding	ko:K06499|CEACAM,CD66	--	3491	NP_001703.2	NP_001703.2 carcinoembryonic antigen-related cell adhesion molecule 1 isoform 1 precursor [Homo sapiens]	sp|P13688|CEAM1_HUMAN	sp|P13688|CEAM1_HUMAN Carcinoembryonic antigen-related cell adhesion molecule 1 OS=Homo sapiens GN=CEACAM1 PE=1 SV=2	9606.ENSP00000161559	carcinoembryonic antigen-related cell adhesion molecule 1 (biliary glycoprotein)	_	KOG2408	_	PF13927.3|Ig_3|Immunoglobulin domain|ENST00000161559|m.3910:181-254;PF13927.3|Ig_3|Immunoglobulin domain|ENST00000161559|m.3910:276-338;PF13927.3|Ig_3|Immunoglobulin domain|ENST00000161559|m.3910:362-435;PF00047.22|ig|Immunoglobulin domain|ENST00000161559|m.3910:192-259;PF00047.22|ig|Immunoglobulin domain|ENST00000161559|m.3910:279-340;PF00047.22|ig|Immunoglobulin domain|ENST00000161559|m.3910:36…
ENST00000161863	1.33544715397854	8.25786415577609	-2.61942895851757	7.25139131299202e-15	2.00362575742893e-13	down	yes	0.959729298054704	1.19784891289861	1.84876325098232	7.73157453003308	8.59536809915252	8.44664983814266	5	113513694	113595284	+	ENSG00000047188	YTHDC2	protein_coding	protein_coding	GO:0006396|RNA processing; GO:0034612|response to tumor necrosis factor; GO:0044829|positive regulation by host of viral genome replication; GO:0070555|response to interleukin-1	GO:0005783|endoplasmic reticulum	GO:0003723|RNA binding; GO:0003724|RNA helicase activity; GO:0005524|ATP binding; GO:0008186|RNA-dependent ATPase activity; GO:0070063|RNA polymerase binding; GO:1990247|N6-methyladenosine-containing RNA binding	ko:K20099|YTHDC2	--	6305	NP_073739.3	NP_073739.3 3'-5' RNA helicase YTHDC2 isoform 1 [Homo sapiens]	sp|Q9H6S0|YTDC2_HUMAN	sp|Q9H6S0|YTDC2_HUMAN Probable ATP-dependent RNA helicase YTHDC2 OS=Homo sapiens GN=YTHDC2 PE=1 SV=2	9606.ENSP00000161863	YTH domain containing 2	COG1643	KOG0920;KOG0923;KOG1902	_	PF04146.12|YTH|YT521-B-like domain|ENST00000161863|m.3376:1289-1419;PF04408.20|HA2|Helicase associated domain (HA2)|ENST00000161863|m.3376:809-900;PF07717.13|OB_NTP_bind|Oligonucleotide/oligosaccharide-binding (OB)-fold|ENST00000161863|m.3376:939-1065;PF00271.28|Helicase_C|Helicase conserved C-terminal domain|ENST00000161863|m.3376:613-743;PF01424.19|R3H|R3H domain|ENST00000161863|m.3376:52-104;P…
ENST00000162044	0.433814988822552	1.88827091803779	-2.09665560891542	0.00389906932429058	0.0170330916166206	down	yes	0.244380001786475	0.200307323334259	0.856757641346921	2.40345098440402	1.55981667602956	1.7015450936798	19	19119169	19138478	-	ENSG00000064545	TMEM161A	protein_coding	protein_coding	GO:0032526|response to retinoic acid; GO:0034599|cellular response to oxidative stress; GO:0034644|cellular response to UV; GO:0045739|positive regulation of DNA repair; GO:1902230|negative regulation of intrinsic apoptotic signaling pathway in response to DNA damage	GO:0016021|integral component of membrane	--	--	--	2251	NP_060284.1	NP_060284.1 transmembrane protein 161A isoform 1 precursor [Homo sapiens]	sp|Q9NX61|T161A_HUMAN	sp|Q9NX61|T161A_HUMAN Transmembrane protein 161A OS=Homo sapiens GN=TMEM161A PE=1 SV=1	9606.ENSP00000162044	transmembrane protein 161A	_	KOG3978	_	PF10268.6|Tmemb_161AB|Predicted transmembrane protein 161AB|ENST00000162044|m.10763:2-476
ENST00000162330	1.12346842704582	0.968474432329325	0.212138146486132	0.739869824506103	0.882495818401416	up	no	1.9256845022045	0.98649824403358	0.458222534899369	0.699941214123619	0.852047887824277	1.35343419504008	16	75228181	75251624	-	ENSG00000050820	BCAR1	protein_coding	protein_coding	GO:0001558|regulation of cell growth; GO:0007015|actin filament organization; GO:0007155|cell adhesion; GO:0007173|epidermal growth factor receptor signaling pathway; GO:0007186|G protein-coupled receptor signaling pathway; GO:0007229|integrin-mediated signaling pathway; GO:0008283|cell population proliferation; GO:0008286|insulin receptor signaling pathway; GO:0010595|positive regulation of endo…	GO:0001726|ruffle; GO:0005737|cytoplasm; GO:0005829|cytosol; GO:0005925|focal adhesion; GO:0015629|actin cytoskeleton; GO:0030027|lamellipodium	GO:0017124|SH3 domain binding; GO:0019901|protein kinase binding	ko:K05726|BCAR1,CAS	ko04015|Rap1 signaling pathway; ko04062|Chemokine signaling pathway; ko04510|Focal adhesion; ko04670|Leukocyte transendothelial migration; ko04810|Regulation of actin cytoskeleton; ko05100|Bacterial invasion of epithelial cells	4085	NP_055382.2	NP_055382.2 breast cancer anti-estrogen resistance protein 1 isoform 6 [Homo sapiens]	sp|P56945|BCAR1_HUMAN	sp|P56945|BCAR1_HUMAN Breast cancer anti-estrogen resistance protein 1 OS=Homo sapiens GN=BCAR1 PE=1 SV=2	_	_	_	_	_	PF12026.5|DUF3513|Domain of unknown function (DUF3513)|ENST00000162330|m.3135:702-911;PF08824.7|Serine_rich|Serine rich protein interaction domain|ENST00000162330|m.3135:501-654;PF00018.25|SH3_1|SH3 domain|ENST00000162330|m.3135:56-103;PF14604.3|SH3_9|Variant SH3 domain|ENST00000162330|m.3135:57-105;PF07653.14|SH3_2|Variant SH3 domain|ENST00000162330|m.3135:55-107
ENST00000162391	6.94347505365638	5.48284500448601	0.340180573333581	0.0229222989817295	0.0746602769526138	up	no	7.89199424034982	6.36668342077889	6.57174749984042	5.22173899920869	5.23969347382163	5.98710254042772	12	8032716	8055517	+	ENSG00000065970	FOXJ2	protein_coding	protein_coding	GO:0009653|anatomical structure morphogenesis; GO:0030154|cell differentiation; GO:0045893|positive regulation of transcription, DNA-templated; GO:0045944|positive regulation of transcription by RNA polymerase II	GO:0001650|fibrillar center; GO:0005634|nucleus	GO:0000978|RNA polymerase II proximal promoter sequence-specific DNA binding; GO:0001228|DNA-binding transcription activator activity, RNA polymerase II-specific; GO:0042802|identical protein binding; GO:0043565|sequence-specific DNA binding	ko:K09403|FOXJ2_3	--	5524	EPQ05560.1	EPQ05560.1 Forkhead box protein J2 [Myotis brandtii]	sp|Q9P0K8|FOXJ2_HUMAN	sp|Q9P0K8|FOXJ2_HUMAN Forkhead box protein J2 OS=Homo sapiens GN=FOXJ2 PE=1 SV=1	9606.ENSP00000162391	forkhead box J2; Transcriptional activator. Able to bind to two different type of DNA bindin [...]	COG5025	KOG2294	_	PF00250.15|Forkhead|Forkhead domain|ENST00000162391|m.7798:66-144
ENST00000162749	4.13682432597537	3.03593199933656	0.445123197007553	0.130248424528744	0.290691013210841	up	no	5.58714482619571	3.43984117281022	3.38348697892017	2.9826727883127	2.82675030495364	3.29837290474333	12	6328771	6342076	-	ENSG00000067182	TNFRSF1A	protein_coding	protein_coding	GO:0006693|prostaglandin metabolic process; GO:0006954|inflammatory response; GO:0006955|immune response; GO:0007249|I-kappaB kinase/NF-kappaB signaling; GO:0008625|extrinsic apoptotic signaling pathway via death domain receptors; GO:0008630|intrinsic apoptotic signaling pathway in response to DNA damage; GO:0010803|regulation of tumor necrosis factor-mediated signaling pathway; GO:0016032|viral …	GO:0000139|Golgi membrane; GO:0005576|extracellular region; GO:0005615|extracellular space; GO:0005739|mitochondrion; GO:0005886|plasma membrane; GO:0005887|integral component of plasma membrane; GO:0009986|cell surface; GO:0043235|receptor complex; GO:0045121|membrane raft	GO:0005031|tumor necrosis factor-activated receptor activity; GO:0042802|identical protein binding; GO:0043120|tumor necrosis factor binding	ko:K03158|TNFRSF1A,TNFR1,CD120a	ko04010|MAPK signaling pathway; ko04060|Cytokine-cytokine receptor interaction; ko04064|NF-kappa B signaling pathway; ko04071|Sphingolipid signaling pathway; ko04150|mTOR signaling pathway; ko04210|Apoptosis; ko04215|Apoptosis - multiple species; ko04380|Osteoclast differentiation; ko04668|TNF signaling pathway; ko04920|Adipocytokine signaling pathway; ko04931|Insulin resistance; ko04932|Non-alco…	2171	NP_001056.1	NP_001056.1 tumor necrosis factor receptor superfamily member 1A isoform 1 precursor [Homo sapiens]	sp|P19438|TNR1A_HUMAN	sp|P19438|TNR1A_HUMAN Tumor necrosis factor receptor superfamily member 1A OS=Homo sapiens GN=TNFRSF1A PE=1 SV=1	9606.ENSP00000162749	tumor necrosis factor receptor superfamily, member 1A; Receptor for TNFSF2/TNF-alpha and hom [...]	_	_	NOG39168	PF00020.15|TNFR_c6|TNFR/NGFR cysteine-rich region|ENST00000162749|m.7003:44-81;PF00020.15|TNFR_c6|TNFR/NGFR cysteine-rich region|ENST00000162749|m.7003:84-125;PF00020.15|TNFR_c6|TNFR/NGFR cysteine-rich region|ENST00000162749|m.7003:127-166;PF00531.19|Death|Death domain|ENST00000162749|m.7003:358-440
ENST00000163416	7.73428056279102	29.3852572148459	-1.92438027665865	6.24823708197861e-13	1.34865225729548e-11	down	yes	5.97103360565035	7.3314941567002	9.90031392602251	29.7650920154995	28.9833899876176	29.4072896414206	14	92794305	92839947	+	ENSG00000066455	GOLGA5	protein_coding	protein_coding	GO:0000301|retrograde transport, vesicle recycling within Golgi; GO:0007030|Golgi organization; GO:0048193|Golgi vesicle transport	GO:0000139|Golgi membrane; GO:0005794|Golgi apparatus; GO:0005801|cis-Golgi network; GO:0016020|membrane; GO:0016021|integral component of membrane; GO:0030133|transport vesicle; GO:0031985|Golgi cisterna	GO:0017137|Rab GTPase binding; GO:0042803|protein homodimerization activity	--	--	2879	Q8TBA6.3	Q8TBA6.3 RecName: Full=Golgin subfamily A member 5; AltName: Full=Cell proliferation-inducing gene 31 protein; AltName: Full=Golgin-84; AltName: Full=Protein Ret-II; AltName: Full=RET-fused gene 5 protein	sp|Q8TBA6|GOGA5_HUMAN	sp|Q8TBA6|GOGA5_HUMAN Golgin subfamily A member 5 OS=Homo sapiens GN=GOLGA5 PE=1 SV=3	9606.ENSP00000163416	golgi autoantigen, golgin subfamily a, 5; Involved in maintaining Golgi structure. Stimulate [...]	_	KOG4677	_	PF09787.6|Golgin_A5|Golgin subfamily A member 5|ENST00000163416|m.1625:420-725
ENST00000163678	1.7735544635412	1.40809184802635	0.330804294211194	0.696452092395073	0.855940026496712	up	no	2.04010367584079	0.989125190221323	2.29143452456149	0.594054768927668	0.58637070425876	3.04385007089263	16	8621691	8646224	+	ENSG00000067365	METTL22	protein_coding	nonsense_mediated_decay	GO:0006479|protein methylation	GO:0005634|nucleus; GO:0005654|nucleoplasm; GO:0005730|nucleolus; GO:0032991|protein-containing complex	GO:0008276|protein methyltransferase activity; GO:0016279|protein-lysine N-methyltransferase activity; GO:0031072|heat shock protein binding	--	--	1510	Q9BUU2.2	Q9BUU2.2 RecName: Full=Methyltransferase-like protein 22	sp|Q9BUU2|MET22_HUMAN	sp|Q9BUU2|MET22_HUMAN Methyltransferase-like protein 22 OS=Homo sapiens GN=METTL22 PE=1 SV=2	9606.ENSP00000371345	Uncharacterized protein C16orf68	_	KOG2497	_	_
ENST00000164024	0.41356216524496	0.345399427790481	0.253132367568155	0.238681959013411	0.449169662899293	up	no	0.44255041369354	0.439253917589498	0.358882164451841	0.281893499459727	0.391465058660571	0.362839725251145	3	48636463	48662886	-	ENSG00000008300	CELSR3	protein_coding	protein_coding	GO:0001764|neuron migration; GO:0001932|regulation of protein phosphorylation; GO:0007156|homophilic cell adhesion via plasma membrane adhesion molecules; GO:0007186|G protein-coupled receptor signaling pathway; GO:0007413|axonal fasciculation; GO:0032880|regulation of protein localization; GO:0036514|dopaminergic neuron axon guidance; GO:0036515|serotonergic neuron axon guidance; GO:0060071|Wnt …	GO:0005886|plasma membrane; GO:0016021|integral component of membrane	GO:0004930|G protein-coupled receptor activity; GO:0005509|calcium ion binding	ko:K04602|CELSR3	--	11933	XP_003818440.2	XP_003818440.2 cadherin EGF LAG seven-pass G-type receptor 3 isoform X1 [Pan paniscus]	sp|Q9NYQ7|CELR3_HUMAN	sp|Q9NYQ7|CELR3_HUMAN Cadherin EGF LAG seven-pass G-type receptor 3 OS=Homo sapiens GN=CELSR3 PE=1 SV=2	9606.ENSP00000164024	cadherin, EGF LAG seven-pass G-type receptor 3 (flamingo homolog, Drosophila); Receptor that [...]	_	KOG4289	_	PF00028.14|Cadherin|Cadherin domain|ENST00000164024|m.7456:414-507;PF00028.14|Cadherin|Cadherin domain|ENST00000164024|m.7456:524-619;PF00028.14|Cadherin|Cadherin domain|ENST00000164024|m.7456:634-718;PF00028.14|Cadherin|Cadherin domain|ENST00000164024|m.7456:740-831;PF00028.14|Cadherin|Cadherin domain|ENST00000164024|m.7456:845-933;PF00028.14|Cadherin|Cadherin domain|ENST00000164024|m.7456:947-1…
ENST00000164133	13.3825581429793	6.87722486732678	0.959436872658161	4.11742912630961e-14	1.02689526530028e-12	up	no	14.5335894422645	13.5275796564973	12.0865053301761	6.46101226387654	6.97004729049852	7.20061504760528	11	64924689	64934475	+	ENSG00000068971	PPP2R5B	protein_coding	protein_coding	GO:0010469|regulation of signaling receptor activity; GO:0010976|positive regulation of neuron projection development; GO:0014066|regulation of phosphatidylinositol 3-kinase signaling; GO:0031334|positive regulation of protein complex assembly; GO:0031952|regulation of protein autophosphorylation; GO:0036498|IRE1-mediated unfolded protein response; GO:0045944|positive regulation of transcription …	GO:0000159|protein phosphatase type 2A complex; GO:0005737|cytoplasm; GO:0005829|cytosol	GO:0019888|protein phosphatase regulator activity	ko:K11584|PPP2R5	ko03015|mRNA surveillance pathway; ko04071|Sphingolipid signaling pathway; ko04114|Oocyte meiosis; ko04151|PI3K-Akt signaling pathway; ko04152|AMPK signaling pathway; ko04261|Adrenergic signaling in cardiomyocytes; ko04728|Dopaminergic synapse	2729	XP_013369421.1	XP_013369421.1 PREDICTED: serine/threonine-protein phosphatase 2A 56 kDa regulatory subunit beta isoform isoform X1 [Chinchilla lanigera]	sp|Q15173|2A5B_HUMAN	sp|Q15173|2A5B_HUMAN Serine/threonine-protein phosphatase 2A 56 kDa regulatory subunit beta isoform OS=Homo sapiens GN=PPP2R5B PE=1 SV=1	9606.ENSP00000164133	protein phosphatase 2, regulatory subunit B', beta isoform; The B regulatory subunit might m [...]	_	KOG2085	_	PF01603.17|B56|Protein phosphatase 2A regulatory B subunit (B56 family)|ENST00000164133|m.10024:62-466
ENST00000164227	8.3896852438925	8.48798068661404	-0.0167847971347106	0.988193027004281	0.995599450314116	down	no	9.93519931716779	6.59101936395706	8.64283705055264	9.18468568801078	9.67840756969638	6.60084880213495	19	44748708	44760044	+	ENSG00000069399	BCL3	protein_coding	protein_coding	GO:0002268|follicular dendritic cell differentiation; GO:0002315|marginal zone B cell differentiation; GO:0002455|humoral immune response mediated by circulating immunoglobulin; GO:0002467|germinal center formation; GO:0006351|transcription, DNA-templated; GO:0006974|cellular response to DNA damage stimulus; GO:0007249|I-kappaB kinase/NF-kappaB signaling; GO:0009615|response to virus; GO:0010225|…	GO:0005634|nucleus; GO:0005654|nucleoplasm; GO:0005737|cytoplasm; GO:0005829|cytosol; GO:0005886|plasma membrane; GO:0030496|midbody; GO:0032991|protein-containing complex; GO:0032996|Bcl3-Bcl10 complex; GO:0033257|Bcl3/NF-kappaB2 complex; GO:0043231|intracellular membrane-bounded organelle; GO:0048471|perinuclear region of cytoplasm	GO:0003677|DNA binding; GO:0003700|DNA-binding transcription factor activity; GO:0008134|transcription factor binding; GO:0030674|protein binding, bridging	ko:K09258|BCL3	ko04668|TNF signaling pathway	1877	XP_011525499.2	XP_011525499.2 B-cell lymphoma 3 protein isoform X1 [Homo sapiens]	sp|P20749|BCL3_HUMAN	sp|P20749|BCL3_HUMAN B-cell lymphoma 3 protein OS=Homo sapiens GN=BCL3 PE=1 SV=2	9606.ENSP00000164227	B-cell CLL/lymphoma 3; Could be a transcriptional activating factor. Functions as a form of [...]	COG0666	KOG0504	_	PF12796.4|Ank_2|Ankyrin repeats (3 copies)|ENST00000164227|m.4400:159-226;PF12796.4|Ank_2|Ankyrin repeats (3 copies)|ENST00000164227|m.4400:213-298;PF12796.4|Ank_2|Ankyrin repeats (3 copies)|ENST00000164227|m.4400:307-385;PF00023.27|Ank|Ankyrin repeat|ENST00000164227|m.4400:161-185;PF00023.27|Ank|Ankyrin repeat|ENST00000164227|m.4400:201-229;PF00023.27|Ank|Ankyrin repeat|ENST00000164227|m.4400:26…
ENST00000164305	2.35247310684037	3.597750170168	-0.610801531626232	0.320500447343226	0.547609124976458	down	no	3.02410656137394	3.18693146342573	0.84638129572143	3.44895835657695	3.22900870577734	4.1152834481497	15	55319222	55355648	+	ENSG00000069943	PIGB	protein_coding	protein_coding	GO:0006506|GPI anchor biosynthetic process; GO:0016254|preassembly of GPI anchor in ER membrane; GO:0097502|mannosylation	GO:0005789|endoplasmic reticulum membrane; GO:0016021|integral component of membrane	GO:0000030|mannosyltransferase activity; GO:0004376|glycolipid mannosyltransferase activity	ko:K05286|PIGB	ko00563|Glycosylphosphatidylinositol (GPI)-anchor biosynthesis; ko01100|Metabolic pathways	1910	NP_004846.4	NP_004846.4 GPI mannosyltransferase 3 [Homo sapiens]	sp|Q92521|PIGB_HUMAN	sp|Q92521|PIGB_HUMAN GPI mannosyltransferase 3 OS=Homo sapiens GN=PIGB PE=1 SV=1	9606.ENSP00000164305	phosphatidylinositol glycan anchor biosynthesis, class B; Mannosyltransferase involved in gl [...]	_	KOG1771	_	PF03901.14|Glyco_transf_22|Alg9-like mannosyltransferase family|ENST00000164305|m.7261:72-458
ENST00000164640	3.66115671129258	2.23291273072582	0.71086121248656	0.690199178908002	0.852227313532362	up	no	1.90126515214754	4.39249756496705	4.68970741676315	3.31307517002592	0	3.38566302215154	X	153802166	153830490	-	ENSG00000067840	PDZD4	protein_coding	protein_coding	--	GO:0005938|cell cortex	--	ko:K15682|PDZRN3_4,LNX3_4	--	3689	XP_003918513.2	XP_003918513.2 PDZ domain-containing protein 4 isoform X2 [Papio anubis]	sp|Q76G19|PDZD4_HUMAN	sp|Q76G19|PDZD4_HUMAN PDZ domain-containing protein 4 OS=Homo sapiens GN=PDZD4 PE=1 SV=1	9606.ENSP00000164640	PDZ domain containing 4	_	KOG0312	_	PF00595.21|PDZ|PDZ domain (Also known as DHR or GLGF)|ENST00000164640|m.1371:131-211;PF13180.3|PDZ_2|PDZ domain|ENST00000164640|m.1371:152-215
ENST00000165698	0.385994685435258	1.28672567439003	-1.71132033263988	0.505337061291755	0.72407121214698	down	no	0.449264469708911	0.708719586596862	0	2.06405923569923	0	1.79611778747085	2	86213993	86337654	-	ENSG00000068615	REEP1	protein_coding	protein_coding	GO:0032386|regulation of intracellular transport; GO:0051205|protein insertion into membrane; GO:0071786|endoplasmic reticulum tubular network organization	GO:0005737|cytoplasm; GO:0005783|endoplasmic reticulum; GO:0005789|endoplasmic reticulum membrane; GO:0016020|membrane; GO:0016021|integral component of membrane; GO:0031966|mitochondrial membrane; GO:0071782|endoplasmic reticulum tubular network	GO:0008017|microtubule binding; GO:0031849|olfactory receptor binding	ko:K17338|REEP1_2_3_4	--	3857	NP_075063.1	NP_075063.1 receptor expression-enhancing protein 1 isoform 2 [Homo sapiens]	sp|Q9H902|REEP1_HUMAN	sp|Q9H902|REEP1_HUMAN Receptor expression-enhancing protein 1 OS=Homo sapiens GN=REEP1 PE=1 SV=1	9598.ENSPTRP00000020845	receptor accessory protein 1	COG5052	KOG1726	_	PF03134.16|TB2_DP1_HVA22|TB2/DP1, HVA22 family|ENST00000165698|m.4708:19-94
ENST00000166139	34.7015479816496	25.4415082717315	0.447664550612132	0.0140222606408484	0.0498907226229551	up	no	39.4703456467942	35.9442421429699	28.6900561551847	25.1626344952813	27.5774275888267	23.5844627310866	19	676392	683385	+	ENSG00000070404	FSTL3	protein_coding	protein_coding	GO:0001503|ossification; GO:0001822|kidney development; GO:0002244|hematopoietic progenitor cell differentiation; GO:0006351|transcription, DNA-templated; GO:0006357|regulation of transcription by RNA polymerase II; GO:0007283|spermatogenesis; GO:0008584|male gonad development; GO:0022409|positive regulation of cell-cell adhesion; GO:0030324|lung development; GO:0030325|adrenal gland development;…	GO:0005576|extracellular region; GO:0005615|extracellular space; GO:0005634|nucleus; GO:0005654|nucleoplasm; GO:0005788|endoplasmic reticulum lumen; GO:0005794|Golgi apparatus; GO:0030141|secretory granule; GO:0044306|neuron projection terminus	GO:0001968|fibronectin binding; GO:0048185|activin binding	--	--	2501	NP_005851.1	NP_005851.1 follistatin-related protein 3 precursor [Homo sapiens]	sp|O95633|FSTL3_HUMAN	sp|O95633|FSTL3_HUMAN Follistatin-related protein 3 OS=Homo sapiens GN=FSTL3 PE=1 SV=1	9606.ENSP00000166139	follistatin-like 3 (secreted glycoprotein); Binding protein for activin and BMP2 (By similarity)	_	KOG3649	_	PF07648.12|Kazal_2|Kazal-type serine protease inhibitor domain|ENST00000166139|m.3573:143-177;PF07648.12|Kazal_2|Kazal-type serine protease inhibitor domain|ENST00000166139|m.3573:210-253;PF00050.18|Kazal_1|Kazal-type serine protease inhibitor domain|ENST00000166139|m.3573:143-177;PF09289.7|FOLN|Follistatin/Osteonectin-like EGF domain|ENST00000166139|m.3573:109-129
ENST00000166345	41.382632927661	38.9926696935431	0.0858011409263444	0.221150910016979	0.425484518920776	up	no	40.2335131546676	40.4801036767369	43.4342819515786	38.7327649749375	40.3907851060756	37.8544589996163	5	892884	918120	+	ENSG00000071539	TRIP13	protein_coding	protein_coding	GO:0001556|oocyte maturation; GO:0006302|double-strand break repair; GO:0006366|transcription by RNA polymerase II; GO:0007130|synaptonemal complex assembly; GO:0007131|reciprocal meiotic recombination; GO:0007141|male meiosis I; GO:0007144|female meiosis I; GO:0007283|spermatogenesis; GO:0007286|spermatid development; GO:0048477|oogenesis	GO:0001673|male germ cell nucleus; GO:0005634|nucleus	GO:0003712|transcription coregulator activity; GO:0005524|ATP binding; GO:0042802|identical protein binding	--	--	2431	XP_024210854.1	XP_024210854.1 pachytene checkpoint protein 2 homolog [Pan troglodytes]	sp|Q15645|PCH2_HUMAN	sp|Q15645|PCH2_HUMAN Pachytene checkpoint protein 2 homolog OS=Homo sapiens GN=TRIP13 PE=1 SV=2	9606.ENSP00000166345	thyroid hormone receptor interactor 13	COG0464	KOG0744	_	PF00004.26|AAA|ATPase family associated with various cellular activities (AAA)|ENST00000166345|m.6578:213-358;PF13401.3|AAA_22|AAA domain|ENST00000166345|m.6578:211-296
ENST00000166534	1.19946406336868	0.638665755680689	0.898820720086099	0.0702641991858863	0.18125820836107	up	no	1.41841769422547	1.17525044811558	1.00472404776498	0.427393103093421	1.04054278677494	0.448061377173706	5	132192610	132227857	-	ENSG00000072682	P4HA2	protein_coding	protein_coding	--	GO:0005654|nucleoplasm; GO:0005783|endoplasmic reticulum; GO:0005788|endoplasmic reticulum lumen; GO:0005829|cytosol; GO:0043231|intracellular membrane-bounded organelle	GO:0004656|procollagen-proline 4-dioxygenase activity; GO:0005506|iron ion binding; GO:0009055|electron transfer activity; GO:0016702|oxidoreductase activity, acting on single donors with incorporation of molecular oxygen, incorporation of two atoms of oxygen; GO:0031418|L-ascorbic acid binding	ko:K00472|P4HA	ko00330|Arginine and proline metabolism; ko01100|Metabolic pathways	2230	EAW62348.1	EAW62348.1 procollagen-proline, 2-oxoglutarate 4-dioxygenase (proline 4-hydroxylase), alpha polypeptide II, isoform CRA_f [Homo sapiens]	sp|O15460|P4HA2_HUMAN	sp|O15460|P4HA2_HUMAN Prolyl 4-hydroxylase subunit alpha-2 OS=Homo sapiens GN=P4HA2 PE=1 SV=1	9606.ENSP00000166534	prolyl 4-hydroxylase, alpha polypeptide II; Catalyzes the post-translational formation of 4- [...]	_	KOG1591	_	PF08336.8|P4Ha_N|Prolyl 4-Hydroxylase alpha-subunit, N-terminal region|ENST00000166534|m.4063:26-157;PF13640.3|2OG-FeII_Oxy_3|2OG-Fe(II) oxygenase superfamily|ENST00000166534|m.4063:416-519;PF03171.17|2OG-FeII_Oxy|2OG-Fe(II) oxygenase superfamily|ENST00000166534|m.4063:415-519
ENST00000167106	1.32741014752681	3.31893618250189	-1.31561924465974	5.25653186818777e-18	2.02434071973701e-16	down	yes	1.50980913276136	1.23664885162034	1.23577245819874	3.39043701951372	3.10098836519496	3.46538316279698	14	76761468	76783015	+	ENSG00000071246	VASH1	protein_coding	protein_coding	GO:0001525|angiogenesis; GO:0001937|negative regulation of endothelial cell proliferation; GO:0007050|cell cycle arrest; GO:0009611|response to wounding; GO:0010596|negative regulation of endothelial cell migration; GO:0016525|negative regulation of angiogenesis; GO:0043537|negative regulation of blood vessel endothelial cell migration; GO:0060716|labyrinthine layer blood vessel development; GO:1…	GO:0005615|extracellular space; GO:0005737|cytoplasm; GO:0005783|endoplasmic reticulum; GO:0045177|apical part of cell	--	--	--	6449	NP_055724.1	NP_055724.1 tubulinyl-Tyr carboxypeptidase 1 [Homo sapiens]	sp|Q7L8A9|VASH1_HUMAN	sp|Q7L8A9|VASH1_HUMAN Vasohibin-1 OS=Homo sapiens GN=VASH1 PE=1 SV=1	9606.ENSP00000167106	vasohibin 1; Angiogenesis inhibitor. Inhibits migration, proliferation and network formation [...]	_	_	NOG41266	PF14822.3|Vasohibin|Vasohibin|ENST00000167106|m.774:58-302
ENST00000167218	1.24130953001575	0.802616764396004	0.622791672730599	0.224668693396735	0.430154998133689	up	no	1.62372805659255	0.831810649554941	1.26838988389977	0.977859049143291	0.983132178258781	0.446859065785941	6	170577436	170584645	-	ENSG00000071994	PDCD2	protein_coding	nonsense_mediated_decay	GO:0006915|apoptotic process; GO:0006919|activation of cysteine-type endopeptidase activity involved in apoptotic process; GO:0043065|positive regulation of apoptotic process; GO:1901532|regulation of hematopoietic progenitor cell differentiation; GO:1902035|positive regulation of hematopoietic stem cell proliferation	GO:0005634|nucleus; GO:0005737|cytoplasm; GO:0070062|extracellular exosome	GO:0003677|DNA binding; GO:0019899|enzyme binding; GO:0046872|metal ion binding	ko:K14801|TSR4	--	1118	EAW47413.1	EAW47413.1 programmed cell death 2, isoform CRA_a [Homo sapiens]	sp|Q16342|PDCD2_HUMAN	sp|Q16342|PDCD2_HUMAN Programmed cell death protein 2 OS=Homo sapiens GN=PDCD2 PE=1 SV=2	_	_	_	_	_	PF01753.15|zf-MYND|MYND finger|ENST00000167218|m.2308:156-193
ENST00000167462	6.94081232753062	3.39788081816804	1.02830671066009	0.0152962599725268	0.0535662646327213	up	no	7.18448764476166	9.65271206019932	3.98523727763087	2.89985786987321	3.3602434541614	3.93354113046951	17	75525726	75575208	+	ENSG00000073350	LLGL2	protein_coding	protein_coding	GO:0006887|exocytosis; GO:0007049|cell cycle; GO:0017157|regulation of exocytosis; GO:0032878|regulation of establishment or maintenance of cell polarity; GO:0050708|regulation of protein secretion; GO:0051301|cell division	GO:0005737|cytoplasm; GO:0005829|cytosol; GO:0005886|plasma membrane; GO:0043231|intracellular membrane-bounded organelle	GO:0005096|GTPase activator activity; GO:0017137|Rab GTPase binding; GO:0030165|PDZ domain binding	ko:K06094|LLGL	ko04390|Hippo signaling pathway; ko04530|Tight junction	3480	NP_004515.2	NP_004515.2 lethal(2) giant larvae protein homolog 2 isoform a [Homo sapiens]	sp|Q6P1M3|L2GL2_HUMAN	sp|Q6P1M3|L2GL2_HUMAN Lethal(2) giant larvae protein homolog 2 OS=Homo sapiens GN=LLGL2 PE=1 SV=2	_	_	_	_	_	PF08366.10|LLGL|LLGL2|ENST00000167462|m.7500:315-415
ENST00000167586	0.569636752643795	0.194196218064589	1.50519292761791	0.0410711522490274	0.118946641498886	up	no	0.622056149412902	0.826818676330229	0.260035432188253	0.23988229322912	0.26127385313275	0.081432507831896	17	41582279	41586895	-	ENSG00000186847	KRT14	protein_coding	protein_coding	GO:0007568|aging; GO:0008544|epidermis development; GO:0010043|response to zinc ion; GO:0010212|response to ionizing radiation; GO:0031424|keratinization; GO:0031581|hemidesmosome assembly; GO:0042633|hair cycle; GO:0045110|intermediate filament bundle assembly; GO:0070268|cornification	GO:0005634|nucleus; GO:0005737|cytoplasm; GO:0005829|cytosol; GO:0005882|intermediate filament; GO:0045095|keratin filament; GO:0045178|basal part of cell; GO:0070062|extracellular exosome; GO:0071944|cell periphery	GO:0005200|structural constituent of cytoskeleton; GO:1990254|keratin filament binding	ko:K07604|KRT1	--	1636	XP_003279474.2	XP_003279474.2 PREDICTED: keratin, type I cytoskeletal 14 [Nomascus leucogenys]	sp|P02533|K1C14_HUMAN	sp|P02533|K1C14_HUMAN Keratin, type I cytoskeletal 14 OS=Homo sapiens GN=KRT14 PE=1 SV=4	9606.ENSP00000167586	keratin 14; The nonhelical tail domain is involved in promoting KRT5-KRT14 filaments to self [...]	_	KOG0508	_	PF00038.18|Filament|Intermediate filament protein|ENST00000167586|m.1614:134-444
ENST00000168216	84.4995824890702	55.5477402246887	0.605127017143836	2.11238791012225e-11	3.83390089199353e-10	up	no	82.6302324216564	80.8202255819145	90.0482894636398	53.948299239528	56.1028282113087	56.5920932232294	X	53431261	53434370	-	ENSG00000072506	HSD17B10	protein_coding	protein_coding	GO:0006629|lipid metabolic process; GO:0007005|mitochondrion organization; GO:0009083|branched-chain amino acid catabolic process; GO:0070901|mitochondrial tRNA methylation; GO:0090646|mitochondrial tRNA processing	GO:0005737|cytoplasm; GO:0005739|mitochondrion; GO:0005759|mitochondrial matrix; GO:0005886|plasma membrane; GO:0030678|mitochondrial ribonuclease P complex	GO:0003723|RNA binding; GO:0003857|3-hydroxyacyl-CoA dehydrogenase activity; GO:0008709|cholate 7-alpha-dehydrogenase activity; GO:0030283|testosterone dehydrogenase [NAD(P)] activity; GO:0047015|3-hydroxy-2-methylbutyryl-CoA dehydrogenase activity	ko:K08683|HSD17B10	ko00280|Valine, leucine and isoleucine degradation; ko01100|Metabolic pathways; ko05010|Alzheimer's disease	954	NP_004484.1	NP_004484.1 3-hydroxyacyl-CoA dehydrogenase type-2 isoform 1 [Homo sapiens]	sp|Q99714|HCD2_HUMAN	sp|Q99714|HCD2_HUMAN 3-hydroxyacyl-CoA dehydrogenase type-2 OS=Homo sapiens GN=HSD17B10 PE=1 SV=3	9598.ENSPTRP00000037656	hydroxysteroid (17-beta) dehydrogenase 10	COG1028	KOG1199	_	PF00106.22|adh_short|short chain dehydrogenase|ENST00000168216|m.8429:20-219;PF13561.3|adh_short_C2|Enoyl-(Acyl carrier protein) reductase|ENST00000168216|m.8429:25-263;PF08659.7|KR|KR domain|ENST00000168216|m.8429:22-179
ENST00000169298	0.565277967237707	0.264110502760697	1.0695016097986	0.0175379376128649	0.0599495767839072	up	no	0.615337060753688	0.575366906135823	0.50512993482361	0.200924122608504	0.417788468019832	0.173618917653756	3	186930526	187078553	+	ENSG00000073849	ST6GAL1	protein_coding	protein_coding	GO:0006054|N-acetylneuraminate metabolic process; GO:0006959|humoral immune response; GO:0009311|oligosaccharide metabolic process; GO:0016266|O-glycan processing; GO:0018279|protein N-linked glycosylation via asparagine; GO:0097503|sialylation	GO:0000139|Golgi membrane; GO:0016021|integral component of membrane; GO:0032580|Golgi cisterna membrane; GO:0070062|extracellular exosome	GO:0003835|beta-galactoside alpha-2,6-sialyltransferase activity; GO:0008373|sialyltransferase activity	ko:K00778|SIAT1,ST6GAL1	ko00510|N-Glycan biosynthesis; ko00514|Other types of O-glycan biosynthesis; ko01100|Metabolic pathways	4604	NP_003023.1	NP_003023.1 beta-galactoside alpha-2,6-sialyltransferase 1 isoform a [Homo sapiens]	sp|P15907|SIAT1_HUMAN	sp|P15907|SIAT1_HUMAN Beta-galactoside alpha-2,6-sialyltransferase 1 OS=Homo sapiens GN=ST6GAL1 PE=1 SV=1	9606.ENSP00000169298	ST6 beta-galactosamide alpha-2,6-sialyltranferase 1; Transfers sialic acid from the donor of [...]	_	KOG2692	_	PF00777.15|Glyco_transf_29|Glycosyltransferase family 29 (sialyltransferase)|ENST00000169298|m.5399:176-384
ENST00000169551	1.57994916347951	5.1768302697317	-1.70587252273068	4.06401872556324e-13	9.01183291574898e-12	down	yes	1.93533667854465	1.4894487866112	1.31506202528269	5.05375143686075	5.81132207538169	4.66541729695267	18	74148523	74160531	+	ENSG00000075336	TIMM21	protein_coding	protein_coding	GO:0030150|protein import into mitochondrial matrix; GO:0032981|mitochondrial respiratory chain complex I assembly; GO:0033617|mitochondrial respiratory chain complex IV assembly	GO:0005744|TIM23 mitochondrial import inner membrane translocase complex; GO:0016021|integral component of membrane	--	ko:K17796|TIM21	--	3084	NP_054896.2	NP_054896.2 mitochondrial import inner membrane translocase subunit Tim21 precursor [Homo sapiens]	sp|Q9BVV7|TIM21_HUMAN	sp|Q9BVV7|TIM21_HUMAN Mitochondrial import inner membrane translocase subunit Tim21 OS=Homo sapiens GN=TIMM21 PE=1 SV=1	9606.ENSP00000169551	TIM21-like protein, mitochondrial Precursor ; May participate in the translocation of transi [...]	_	KOG4836	_	PF08294.8|TIM21|TIM21|ENST00000169551|m.3023:100-244;PF08695.7|Coa1|Cytochrome oxidase complex assembly protein 1|ENST00000169551|m.3023:112-231
ENST00000170168	9.89582184595747	6.60356739278211	0.582847995722526	7.4132641443493e-06	6.121114313759e-05	up	no	11.2430813570865	9.21422650970797	9.23015767107793	6.47733494691792	6.75023184725471	6.5831353841737	19	1815248	1848483	-	ENSG00000079313	REXO1	protein_coding	protein_coding	--	GO:0005654|nucleoplasm; GO:0016604|nuclear body	GO:0003676|nucleic acid binding; GO:0004527|exonuclease activity	ko:K14570|REX1,REXO1,RNH70	ko03008|Ribosome biogenesis in eukaryotes	4609	NP_065746.3	NP_065746.3 RNA exonuclease 1 homolog [Homo sapiens]	sp|Q8N1G1|REXO1_HUMAN	sp|Q8N1G1|REXO1_HUMAN RNA exonuclease 1 homolog OS=Homo sapiens GN=REXO1 PE=1 SV=3	9606.ENSP00000170168	microRNA 1909; Seems to have no detectable effect on transcription elongation in vitro	COG0847	KOG2248	_	PF15870.2|EloA-BP1|ElonginA binding-protein 1|ENST00000170168|m.4412:802-962
ENST00000170447	2.9169930084455	3.85159843758638	-0.399778848515894	0.365254125299722	0.595189180588679	down	no	3.89529834090797	3.02625567292736	1.82942501150118	5.12151474603553	3.30072605193188	3.13255451479173	3	12557087	12583713	+	ENSG00000075975	MKRN2	protein_coding	protein_coding	GO:0016567|protein ubiquitination	GO:0005622|intracellular	GO:0003723|RNA binding; GO:0016740|transferase activity; GO:0046872|metal ion binding	ko:K15687|MKRN	--	2775	NP_054879.3	NP_054879.3 probable E3 ubiquitin-protein ligase makorin-2 isoform 1 [Homo sapiens]	sp|Q9H000|MKRN2_HUMAN	sp|Q9H000|MKRN2_HUMAN Probable E3 ubiquitin-protein ligase makorin-2 OS=Homo sapiens GN=MKRN2 PE=1 SV=2	9606.ENSP00000170447	makorin ring finger protein 2; E3 ubiquitin ligase catalyzing the covalent attachment of ubi [...]	COG5084	KOG1039	_	PF00642.21|zf-CCCH|Zinc finger C-x8-C-x5-C-x3-H type (and similar)|ENST00000170447|m.4339:57-76;PF00642.21|zf-CCCH|Zinc finger C-x8-C-x5-C-x3-H type (and similar)|ENST00000170447|m.4339:190-212;PF14608.3|zf-CCCH_2|RNA-binding, Nab2-type zinc finger|ENST00000170447|m.4339:29-47;PF14608.3|zf-CCCH_2|RNA-binding, Nab2-type zinc finger|ENST00000170447|m.4339:57-76;PF14608.3|zf-CCCH_2|RNA-binding, Nab2…
ENST00000170564	3.76135433122022	4.92225134486048	-0.387163617751958	0.0162172390613871	0.0562606134896586	down	no	3.28404677706262	4.01824980600841	3.98176641058962	4.94578287281102	4.71705922228843	5.10391193948199	19	33081181	33130542	+	ENSG00000076650	GPATCH1	protein_coding	protein_coding	GO:0000398|mRNA splicing, via spliceosome	GO:0071013|catalytic step 2 spliceosome	GO:0003676|nucleic acid binding	ko:K13123|GPATCH1	--	3191	NP_060495.2	NP_060495.2 G patch domain-containing protein 1 [Homo sapiens]	sp|Q9BRR8|GPTC1_HUMAN	sp|Q9BRR8|GPTC1_HUMAN G patch domain-containing protein 1 OS=Homo sapiens GN=GPATCH1 PE=1 SV=1	9606.ENSP00000170564	G patch domain containing 1	_	KOG2138	_	PF07713.10|DUF1604|Protein of unknown function (DUF1604)|ENST00000170564|m.571:36-120;PF01585.20|G-patch|G-patch domain|ENST00000170564|m.571:158-182
ENST00000170630	1.63580681449799	1.89091323822502	-0.207897684237995	1	1	down	no	0.455703631733667	0.600299713524965	3.85141709823534	5.67273971467505	0	0	16	27341289	27364777	+	ENSG00000077238	IL4R	protein_coding	protein_coding	GO:0002532|production of molecular mediator involved in inflammatory response; GO:0002639|positive regulation of immunoglobulin production; GO:0006955|immune response; GO:0007165|signal transduction; GO:0016064|immunoglobulin mediated immune response; GO:0030728|ovulation; GO:0042127|regulation of cell population proliferation; GO:0042832|defense response to protozoan; GO:0043032|positive regulat…	GO:0005615|extracellular space; GO:0005886|plasma membrane; GO:0005887|integral component of plasma membrane; GO:0043235|receptor complex	GO:0004913|interleukin-4 receptor activity	ko:K05071|IL4R,CD124	ko04060|Cytokine-cytokine receptor interaction; ko04151|PI3K-Akt signaling pathway; ko04630|Jak-STAT signaling pathway; ko04640|Hematopoietic cell lineage; ko04658|Th1 and Th2 cell differentiation; ko04659|Th17 cell differentiation; ko05321|Inflammatory bowel disease (IBD)	3380	NP_001244336.1	NP_001244336.1 interleukin-4 receptor subunit alpha isoform c [Homo sapiens]	sp|P24394|IL4RA_HUMAN	sp|P24394|IL4RA_HUMAN Interleukin-4 receptor subunit alpha OS=Homo sapiens GN=IL4R PE=1 SV=1	9606.ENSP00000170630	interleukin 4 receptor; Receptor for both interleukin 4 and interleukin 13. Couples to the J [...]	_	_	NOG46569	PF09238.7|IL4Ra_N|Interleukin-4 receptor alpha chain, N-terminal|ENST00000170630|m.8199:13-106
ENST00000171111	2.2296209772743	0.286066918307287	2.91925939623401	0.0199324452450806	0.0665656122852145	up	no	1.64064728567773	4.20788385936002	0.84033178678515	0.010928639145721	0.392805702671426	0.454466413104714	19	10486125	10503356	-	ENSG00000079999	KEAP1	protein_coding	protein_coding	GO:0001701|in utero embryonic development; GO:0006351|transcription, DNA-templated; GO:0010499|proteasomal ubiquitin-independent protein catabolic process; GO:0016567|protein ubiquitination; GO:0016579|protein deubiquitination; GO:0032436|positive regulation of proteasomal ubiquitin-dependent protein catabolic process; GO:0042994|cytoplasmic sequestering of transcription factor; GO:0043433|negati…	GO:0005654|nucleoplasm; GO:0005737|cytoplasm; GO:0005783|endoplasmic reticulum; GO:0005815|microtubule organizing center; GO:0005829|cytosol; GO:0005884|actin filament; GO:0030496|midbody; GO:0031463|Cul3-RING ubiquitin ligase complex; GO:0032991|protein-containing complex	GO:0008134|transcription factor binding; GO:0042803|protein homodimerization activity; GO:0097718|disordered domain specific binding	ko:K10456|KLHL19,KEAP1,INRF2	ko04120|Ubiquitin mediated proteolysis; ko05418|Fluid shear stress and atherosclerosis	2565	BAG51647.1	BAG51647.1 unnamed protein product [Homo sapiens]	sp|Q14145|KEAP1_HUMAN	sp|Q14145|KEAP1_HUMAN Kelch-like ECH-associated protein 1 OS=Homo sapiens GN=KEAP1 PE=1 SV=2	_	_	_	_	_	PF01344.22|Kelch_1|Kelch motif|ENST00000171111|m.7370:324-358;PF01344.22|Kelch_1|Kelch motif|ENST00000171111|m.7370:361-410;PF01344.22|Kelch_1|Kelch motif|ENST00000171111|m.7370:412-456;PF01344.22|Kelch_1|Kelch motif|ENST00000171111|m.7370:459-504;PF01344.22|Kelch_1|Kelch motif|ENST00000171111|m.7370:507-550;PF01344.22|Kelch_1|Kelch motif|ENST00000171111|m.7370:553-597;PF13964.3|Kelch_6|Kelch mot…
ENST00000172229	1.15273559833252	0.694615068327619	0.722615838138176	0.0576175884632068	0.155112016642866	up	no	1.47693936731086	1.19900434271724	0.782263084969451	0.551097793541045	0.877966011172609	0.654781400269203	17	49495293	49515008	+	ENSG00000064300	NGFR	protein_coding	protein_coding	GO:0006886|intracellular protein transport; GO:0006919|activation of cysteine-type endopeptidase activity involved in apoptotic process; GO:0006954|inflammatory response; GO:0006955|immune response; GO:0007266|Rho protein signal transduction; GO:0007411|axon guidance; GO:0010977|negative regulation of neuron projection development; GO:0031293|membrane protein intracellular domain proteolysis; GO:…	GO:0005576|extracellular region; GO:0005634|nucleus; GO:0005654|nucleoplasm; GO:0005768|endosome; GO:0005829|cytosol; GO:0005886|plasma membrane; GO:0005887|integral component of plasma membrane; GO:0009986|cell surface; GO:0016021|integral component of membrane; GO:0043005|neuron projection	GO:0004888|transmembrane signaling receptor activity; GO:0005031|tumor necrosis factor-activated receptor activity; GO:0005035|death receptor activity; GO:0005516|calmodulin binding; GO:0015026|coreceptor activity; GO:0017137|Rab GTPase binding; GO:0031625|ubiquitin protein ligase binding; GO:0038023|signaling receptor activity; GO:0043121|neurotrophin binding; GO:0048406|nerve growth factor bind…	ko:K02583|NGFR,CD271	ko04014|Ras signaling pathway; ko04015|Rap1 signaling pathway; ko04060|Cytokine-cytokine receptor interaction; ko04151|PI3K-Akt signaling pathway; ko04215|Apoptosis - multiple species; ko04722|Neurotrophin signaling pathway; ko05202|Transcriptional misregulation in cancer	3408	NP_002498.1	NP_002498.1 tumor necrosis factor receptor superfamily member 16 precursor [Homo sapiens]	sp|P08138|TNR16_HUMAN	sp|P08138|TNR16_HUMAN Tumor necrosis factor receptor superfamily member 16 OS=Homo sapiens GN=NGFR PE=1 SV=1	9606.ENSP00000172229	nerve growth factor receptor (TNFR superfamily, member 16); Low affinity receptor which can [...]	_	_	NOG39106	PF00020.15|TNFR_c6|TNFR/NGFR cysteine-rich region|ENST00000172229|m.4294:150-187;PF00020.15|TNFR_c6|TNFR/NGFR cysteine-rich region|ENST00000172229|m.4294:190-229;PF00531.19|Death|Death domain|ENST00000172229|m.4294:386-458
ENST00000173229	4.77804985447939	5.04777013758974	-0.0790632976853596	0.731026383209482	0.877416494645445	down	no	5.51385951240917	4.70777423180565	4.11251581922335	4.43940820573306	5.21783251719319	5.48606968984297	17	9021510	9244000	+	ENSG00000065320	NTN1	protein_coding	protein_coding	GO:0001764|neuron migration; GO:0006915|apoptotic process; GO:0006930|substrate-dependent cell migration, cell extension; GO:0007097|nuclear migration; GO:0007265|Ras protein signal transduction; GO:0007411|axon guidance; GO:0008284|positive regulation of cell population proliferation; GO:0030334|regulation of cell migration; GO:0030517|negative regulation of axon extension; GO:0032488|Cdc42 prot…	GO:0005576|extracellular region; GO:0005604|basement membrane; GO:0005737|cytoplasm	--	ko:K06843|NTN1	ko04360|Axon guidance	5986	NP_004813.2	NP_004813.2 netrin-1 precursor [Homo sapiens]	sp|O95631|NET1_HUMAN	sp|O95631|NET1_HUMAN Netrin-1 OS=Homo sapiens GN=NTN1 PE=1 SV=2	9606.ENSP00000173229	netrin 1; Netrins control guidance of CNS commissural axons and peripheral motor axons. Its [...]	_	KOG3512	_	PF00055.14|Laminin_N|Laminin N-terminal (Domain VI)|ENST00000173229|m.8094:97-329;PF01759.18|NTR|UNC-6/NTR/C345C module|ENST00000173229|m.8094:534-640;PF00053.21|Laminin_EGF|Laminin EGF domain|ENST00000173229|m.8094:331-379;PF00053.21|Laminin_EGF|Laminin EGF domain|ENST00000173229|m.8094:387-438;PF00053.21|Laminin_EGF|Laminin EGF domain|ENST00000173229|m.8094:450-491
ENST00000173527	33.9348236250828	34.2224645453987	-0.0121735728326238	0.979437263312439	0.992470811592652	down	no	33.241072458757	34.6672397640295	33.896158652462	32.665460423304	35.546966957578	34.4549662553142	5	129094749	129114028	+	ENSG00000066583	ISOC1	protein_coding	protein_coding	GO:0008152|metabolic process	GO:0005737|cytoplasm; GO:0005777|peroxisome; GO:0070062|extracellular exosome	GO:0003824|catalytic activity	--	--	1942	NP_057132.2	NP_057132.2 isochorismatase domain-containing protein 1 [Homo sapiens]	sp|Q96CN7|ISOC1_HUMAN	sp|Q96CN7|ISOC1_HUMAN Isochorismatase domain-containing protein 1 OS=Homo sapiens GN=ISOC1 PE=1 SV=3	_	_	_	_	_	PF00857.17|Isochorismatase|Isochorismatase family|ENST00000173527|m.3916:121-269
ENST00000174618	2.9601839263535	2.89613689582724	0.0314496077345154	0.844953122113277	0.936054534452559	up	no	3.33410489604821	2.55772370326094	2.98872317975135	2.39623449971452	2.87029126881447	3.42188491895273	17	2384073	2401060	-	ENSG00000070444	MNT	protein_coding	protein_coding	GO:0000122|negative regulation of transcription by RNA polymerase II; GO:0006366|transcription by RNA polymerase II; GO:0007275|multicellular organism development; GO:0007569|cell aging; GO:0008285|negative regulation of cell population proliferation; GO:0051726|regulation of cell cycle; GO:2001234|negative regulation of apoptotic signaling pathway	GO:0005634|nucleus; GO:0005654|nucleoplasm	GO:0000977|RNA polymerase II regulatory region sequence-specific DNA binding; GO:0001227|DNA-binding transcription repressor activity, RNA polymerase II-specific; GO:0003682|chromatin binding; GO:0003700|DNA-binding transcription factor activity; GO:0003713|transcription coactivator activity; GO:0003714|transcription corepressor activity; GO:0046983|protein dimerization activity	ko:K09115|MNT,ROX	--	4925	NP_064706.1	NP_064706.1 max-binding protein MNT [Homo sapiens]	sp|Q99583|MNT_HUMAN	sp|Q99583|MNT_HUMAN Max-binding protein MNT OS=Homo sapiens GN=MNT PE=1 SV=1	9606.ENSP00000174618	MAX binding protein; Binds DNA as a heterodimer with MAX and represses transcription. Binds [...]	_	KOG2483	_	PF00010.23|HLH|Helix-loop-helix DNA-binding domain|ENST00000174618|m.5796:222-271
ENST00000175091	339.281814767763	147.769531467514	1.19908016659022	1.00805633841738e-42	2.26399114569175e-40	up	yes	328.709569653493	364.966344878376	324.169529771421	148.374290643513	147.290366103103	147.643937655925	2	20032650	20051628	-	ENSG00000068697	LAPTM4A	protein_coding	protein_coding	GO:0006810|transport	GO:0005765|lysosomal membrane; GO:0005794|Golgi apparatus; GO:0016021|integral component of membrane; GO:0031902|late endosome membrane	--	ko:K12387|LAPTM	ko04142|Lysosome	1365	XP_021057596.1	XP_021057596.1 lysosomal-associated transmembrane protein 4A [Mus pahari]	sp|Q15012|LAP4A_HUMAN	sp|Q15012|LAP4A_HUMAN Lysosomal-associated transmembrane protein 4A OS=Homo sapiens GN=LAPTM4A PE=1 SV=1	_	_	_	_	_	PF03821.13|Mtp|Golgi 4-transmembrane spanning transporter|ENST00000175091|m.61:37-142;PF03821.13|Mtp|Golgi 4-transmembrane spanning transporter|ENST00000175091|m.61:162-231
ENST00000175506	5.6197324081634	1.34063135458035	2.05943239507815	0.316128996500839	0.543063834696565	up	no	7.48331292779475	0.251186531232326	9.12469776546311	0	0.544283561619498	3.47761050212155	7	97852118	97872542	-	ENSG00000070669	ASNS	protein_coding	protein_coding	GO:0001889|liver development; GO:0006529|asparagine biosynthetic process; GO:0006541|glutamine metabolic process; GO:0008652|cellular amino acid biosynthetic process; GO:0009416|response to light stimulus; GO:0009612|response to mechanical stimulus; GO:0009636|response to toxic substance; GO:0031427|response to methotrexate; GO:0032354|response to follicle-stimulating hormone; GO:0032870|cellular…	GO:0005829|cytosol	GO:0004066|asparagine synthase (glutamine-hydrolyzing) activity; GO:0005524|ATP binding; GO:0042803|protein homodimerization activity; GO:0048037|cofactor binding	ko:K01953|asnB,ASNS	ko00250|Alanine, aspartate and glutamate metabolism; ko01100|Metabolic pathways	2356	NP_597680.2	NP_597680.2 asparagine synthetase [glutamine-hydrolyzing] isoform a [Homo sapiens]	sp|P08243|ASNS_HUMAN	sp|P08243|ASNS_HUMAN Asparagine synthetase [glutamine-hydrolyzing] OS=Homo sapiens GN=ASNS PE=1 SV=4	9606.ENSP00000175506	asparagine synthetase	COG0367	KOG0571	_	PF00733.18|Asn_synthase|Asparagine synthase|ENST00000175506|m.8466:235-383;PF00733.18|Asn_synthase|Asparagine synthase|ENST00000175506|m.8466:384-535;PF13537.3|GATase_7|Glutamine amidotransferase domain|ENST00000175506|m.8466:49-164;PF13522.3|GATase_6|Glutamine amidotransferase domain|ENST00000175506|m.8466:42-155;PF12481.5|DUF3700|Aluminium induced protein|ENST00000175506|m.8466:74-162
ENST00000175756	3.95552943971833	4.06228984288097	-0.0383267543671277	0.852907884457572	0.939697497538836	down	no	4.31286436310991	3.56935214066028	3.98437181538479	3.89935718545727	4.2808573014512	4.00665504173445	2	130356056	130375405	+	ENSG00000072135	PTPN18	protein_coding	protein_coding	GO:0006470|protein dephosphorylation; GO:0038128|ERBB2 signaling pathway; GO:1901185|negative regulation of ERBB signaling pathway	GO:0005634|nucleus; GO:0005829|cytosol	GO:0004725|protein tyrosine phosphatase activity; GO:0004726|non-membrane spanning protein tyrosine phosphatase activity	ko:K18024|PTPN12_18_22	--	3616	XP_006712480.1	XP_006712480.1 tyrosine-protein phosphatase non-receptor type 18 isoform X1 [Homo sapiens]	sp|Q99952|PTN18_HUMAN	sp|Q99952|PTN18_HUMAN Tyrosine-protein phosphatase non-receptor type 18 OS=Homo sapiens GN=PTPN18 PE=1 SV=2	9606.ENSP00000175756	protein tyrosine phosphatase, non-receptor type 18 (brain-derived); Differentially dephospho [...]	COG5599	KOG0789	_	PF00102.24|Y_phosphatase|Protein-tyrosine phosphatase|ENST00000175756|m.7453:73-306
ENST00000176643	0.535340657150233	0.753632891752467	-0.485721527208122	0.345323851854911	0.574141380053371	down	no	0.727919789820319	0.418563464849412	0.459538716780969	0.408783637070974	0.898719157942296	0.953395880244131	17	19648751	19677596	+	ENSG00000072210	ALDH3A2	protein_coding	protein_coding	GO:0001561|fatty acid alpha-oxidation; GO:0006081|cellular aldehyde metabolic process; GO:0006714|sesquiterpenoid metabolic process; GO:0007417|central nervous system development; GO:0007422|peripheral nervous system development; GO:0008544|epidermis development; GO:0030148|sphingolipid biosynthetic process; GO:0033306|phytol metabolic process; GO:0055114|oxidation-reduction process	GO:0005743|mitochondrial inner membrane; GO:0005777|peroxisome; GO:0005778|peroxisomal membrane; GO:0005789|endoplasmic reticulum membrane; GO:0016021|integral component of membrane; GO:0043231|intracellular membrane-bounded organelle; GO:0070062|extracellular exosome	GO:0004029|aldehyde dehydrogenase (NAD) activity; GO:0004030|aldehyde dehydrogenase [NAD(P)+] activity; GO:0046577|long-chain-alcohol oxidase activity; GO:0050061|long-chain-aldehyde dehydrogenase activity; GO:0052814|medium-chain-aldehyde dehydrogenase activity	ko:K00128|ALDH	ko00010|Glycolysis / Gluconeogenesis; ko00053|Ascorbate and aldarate metabolism; ko00071|Fatty acid degradation; ko00280|Valine, leucine and isoleucine degradation; ko00310|Lysine degradation; ko00330|Arginine and proline metabolism; ko00340|Histidine metabolism; ko00380|Tryptophan metabolism; ko00410|beta-Alanine metabolism; ko00561|Glycerolipid metabolism; ko00620|Pyruvate metabolism; ko01100|M…	3703	NP_000373.1	NP_000373.1 fatty aldehyde dehydrogenase isoform 2 [Homo sapiens]	sp|P51648|AL3A2_HUMAN	sp|P51648|AL3A2_HUMAN Fatty aldehyde dehydrogenase OS=Homo sapiens GN=ALDH3A2 PE=1 SV=1	9606.ENSP00000345774	aldehyde dehydrogenase 3 family, member A2; Catalyzes the oxidation of long-chain aliphatic [...]	COG1012	KOG2456	_	PF00171.19|Aldedh|Aldehyde dehydrogenase family|ENST00000176643|m.9522:74-494
ENST00000176763	24.2044023465326	13.2999055962168	0.863365056545719	3.87464105031257e-05	0.000281689749001393	up	no	27.9017652604857	25.0001204947647	19.7113212843474	11.8893188327439	14.9186711316166	13.09172682429	5	172042079	172188224	-	ENSG00000072786	STK10	protein_coding	protein_coding	GO:0006468|protein phosphorylation; GO:0007049|cell cycle; GO:0007346|regulation of mitotic cell cycle; GO:0023014|signal transduction by protein phosphorylation; GO:0031098|stress-activated protein kinase signaling cascade; GO:0032147|activation of protein kinase activity; GO:0042981|regulation of apoptotic process; GO:0043312|neutrophil degranulation; GO:0046777|protein autophosphorylation; GO:…	GO:0005737|cytoplasm; GO:0005886|plasma membrane; GO:0035579|specific granule membrane; GO:0070062|extracellular exosome	GO:0004674|protein serine/threonine kinase activity; GO:0005524|ATP binding; GO:0042802|identical protein binding; GO:0042803|protein homodimerization activity	ko:K08837|STK10,LOK	--	5892	NP_005981.3	NP_005981.3 serine/threonine-protein kinase 10 [Homo sapiens]	sp|O94804|STK10_HUMAN	sp|O94804|STK10_HUMAN Serine/threonine-protein kinase 10 OS=Homo sapiens GN=STK10 PE=1 SV=1	9606.ENSP00000176763	serine/threonine kinase 10; Can act on substrates such as myelin basic protein and histone 2 [...]	COG0515	KOG0579	_	PF12474.5|PKK|Polo kinase kinase|ENST00000176763|m.7298:647-785;PF12474.5|PKK|Polo kinase kinase|ENST00000176763|m.7298:815-955;PF00069.22|Pkinase|Protein kinase domain|ENST00000176763|m.7298:97-354;PF07714.14|Pkinase_Tyr|Protein tyrosine kinase|ENST00000176763|m.7298:100-350
ENST00000177742	26.6681735146934	10.7146590127058	1.31472811932492	5.78315270064342e-10	8.80950165303229e-09	up	yes	31.6307145812279	21.8942645516188	26.4795414112335	10.3772157426713	11.7429676847577	10.0237936106883	16	1771890	1773150	-	ENSG00000074071	MRPS34	protein_coding	protein_coding	GO:0032543|mitochondrial translation; GO:0070125|mitochondrial translational elongation; GO:0070126|mitochondrial translational termination	GO:0005739|mitochondrion; GO:0005743|mitochondrial inner membrane; GO:0005840|ribosome	GO:0003735|structural constituent of ribosome	ko:K17412|MRPS34	--	1040	NP_001287829.1	NP_001287829.1 28S ribosomal protein S34, mitochondrial isoform 1 [Homo sapiens]	sp|P82930|RT34_HUMAN	sp|P82930|RT34_HUMAN 28S ribosomal protein S34, mitochondrial OS=Homo sapiens GN=MRPS34 PE=1 SV=2	_	_	_	_	_	PF16053.2|MRP-S34|Mitochondrial 28S ribosomal protein S34|ENST00000177742|m.4295:61-193
ENST00000178640	3.45725344453947	4.79369935587932	-0.470352564879681	0.0642151997033169	0.169149243930975	down	no	3.02742408441787	3.78708703658294	3.5572492126176	4.56834833368251	5.84843876927734	3.96431096467811	15	67542703	67807114	+	ENSG00000137764	MAP2K5	protein_coding	protein_coding	GO:0000122|negative regulation of transcription by RNA polymerase II; GO:0000187|activation of MAPK activity; GO:0007165|signal transduction; GO:0007346|regulation of mitotic cell cycle; GO:0007507|heart development; GO:0023014|signal transduction by protein phosphorylation; GO:0030307|positive regulation of cell growth; GO:0031098|stress-activated protein kinase signaling cascade; GO:0032088|neg…	GO:0005634|nucleus; GO:0005737|cytoplasm; GO:0005819|spindle; GO:0005829|cytosol	GO:0004672|protein kinase activity; GO:0004674|protein serine/threonine kinase activity; GO:0004713|protein tyrosine kinase activity; GO:0005524|ATP binding; GO:0046872|metal ion binding	ko:K04463|MAP2K5,MEK5	ko04010|MAPK signaling pathway; ko04540|Gap junction; ko04722|Neurotrophin signaling pathway; ko04921|Oxytocin signaling pathway; ko05418|Fluid shear stress and atherosclerosis	2344	NP_660143.1	NP_660143.1 dual specificity mitogen-activated protein kinase kinase 5 isoform A [Homo sapiens]	sp|Q13163|MP2K5_HUMAN	sp|Q13163|MP2K5_HUMAN Dual specificity mitogen-activated protein kinase kinase 5 OS=Homo sapiens GN=MAP2K5 PE=1 SV=2	_	_	_	_	_	PF00069.22|Pkinase|Protein kinase domain|ENST00000178640|m.8218:170-419;PF07714.14|Pkinase_Tyr|Protein tyrosine kinase|ENST00000178640|m.8218:168-413;PF00564.21|PB1|PB1 domain|ENST00000178640|m.8218:19-90
ENST00000179259	2.83205548253036	5.99958064995191	-1.08032960371698	1.86530428473415e-09	2.64048773836166e-08	down	yes	2.38226740187102	2.89394090790464	3.21995813781543	6.11246282637423	5.86533269594876	6.02094642753274	12	4321213	4360028	+	ENSG00000078237	TIGAR	protein_coding	protein_coding	GO:0002931|response to ischemia; GO:0006003|fructose 2,6-bisphosphate metabolic process; GO:0006914|autophagy; GO:0006915|apoptotic process; GO:0006974|cellular response to DNA damage stimulus; GO:0009410|response to xenobiotic stimulus; GO:0010332|response to gamma radiation; GO:0010666|positive regulation of cardiac muscle cell apoptotic process; GO:0030388|fructose 1,6-bisphosphate metabolic p…	GO:0005622|intracellular; GO:0005634|nucleus; GO:0005737|cytoplasm; GO:0005741|mitochondrial outer membrane; GO:0005829|cytosol	GO:0004083|bisphosphoglycerate 2-phosphatase activity; GO:0004331|fructose-2,6-bisphosphate 2-phosphatase activity	ko:K14634|TIGAR	ko00051|Fructose and mannose metabolism; ko05230|Central carbon metabolism in cancer	8209	XP_003905871.2	XP_003905871.2 fructose-2,6-bisphosphatase TIGAR [Papio anubis]	sp|Q9NQ88|TIGAR_HUMAN	sp|Q9NQ88|TIGAR_HUMAN Fructose-2,6-bisphosphatase TIGAR OS=Homo sapiens GN=TIGAR PE=1 SV=1	9606.ENSP00000179259	Probable fructose-2,6-bisphosphatase TIGAR (EC 3.1.3.46)(TP53-induced glycolysis and apoptos [...]	COG0406	KOG0235	_	PF00300.19|His_Phos_1|Histidine phosphatase superfamily (branch 1)|ENST00000179259|m.6835:26-159
ENST00000180173	0.115600107525043	0.414915899274891	-1.7583396273419	2.4580101537057e-05	0.00018499493844568	down	yes	0.0645909257167932	0.132355709831336	0.149853687027	0.367542324929135	0.460066953128862	0.417138419766675	8	17296794	17413351	-	ENSG00000003987	MTMR7	protein_coding	protein_coding	GO:0006470|protein dephosphorylation; GO:0006661|phosphatidylinositol biosynthetic process; GO:0046855|inositol phosphate dephosphorylation; GO:0046856|phosphatidylinositol dephosphorylation	GO:0005829|cytosol; GO:0016020|membrane	GO:0004438|phosphatidylinositol-3-phosphatase activity; GO:0004725|protein tyrosine phosphatase activity; GO:0052629|phosphatidylinositol-3,5-bisphosphate 3-phosphatase activity	ko:K18083|MTMR6_7_8	ko00562|Inositol phosphate metabolism; ko01100|Metabolic pathways; ko04070|Phosphatidylinositol signaling system	5110	NP_004677.3	NP_004677.3 myotubularin-related protein 7 [Homo sapiens]	sp|Q9Y216|MTMR7_HUMAN	sp|Q9Y216|MTMR7_HUMAN Myotubularin-related protein 7 OS=Homo sapiens GN=MTMR7 PE=1 SV=3	9606.ENSP00000180173	myotubularin related protein 7; Phosphatase that acts on lipids with a phosphoinositol headg [...]	_	KOG1089	_	PF06602.11|Myotub-related|Myotubularin-like phosphatase domain|ENST00000180173|m.5680:109-448
ENST00000181796	1.50914994744646	1.0777247192194	0.481950791540166	0.0138874102195218	0.0495034291522024	up	no	1.40864942582026	1.68876113970713	1.43003927681198	0.932425260165145	1.19289703407992	1.10785186341313	10	14518557	14774897	-	ENSG00000065809	FAM107B	protein_coding	protein_coding	--	--	--	--	--	3788	NP_113641.2	NP_113641.2 protein FAM107B isoform b [Homo sapiens]	sp|Q9H098|F107B_HUMAN	sp|Q9H098|F107B_HUMAN Protein FAM107B OS=Homo sapiens GN=FAM107B PE=1 SV=1	9606.ENSP00000181796	family with sequence similarity 107, member B	_	_	NOG75700	PF06625.8|DUF1151|Protein of unknown function (DUF1151)|ENST00000181796|m.3325:183-295
ENST00000181839	1.60769871263011	3.3219899712511	-1.04244111955729	1.49965446070693e-11	2.77735583582968e-10	down	yes	1.68639391217045	1.65090299168362	1.48579923403626	3.12251012416898	3.76637966162044	3.07708012796388	7	39950256	40099580	+	ENSG00000065883	CDK13	protein_coding	protein_coding	GO:0000380|alternative mRNA splicing, via spliceosome; GO:0006368|transcription elongation from RNA polymerase II promoter; GO:0007088|regulation of mitotic nuclear division; GO:0007275|multicellular organism development; GO:0008284|positive regulation of cell population proliferation; GO:0016032|viral process; GO:0030097|hemopoiesis; GO:0043312|neutrophil degranulation; GO:0045944|positive regul…	GO:0002945|cyclin K-CDK13 complex; GO:0005576|extracellular region; GO:0005615|extracellular space; GO:0005654|nucleoplasm; GO:0005694|chromosome; GO:0005794|Golgi apparatus; GO:0005829|cytosol; GO:0008024|cyclin/CDK positive transcription elongation factor complex; GO:0016607|nuclear speck; GO:0019908|nuclear cyclin-dependent protein kinase holoenzyme complex; GO:1904813|ficolin-1-rich granule l…	GO:0003723|RNA binding; GO:0004672|protein kinase activity; GO:0004693|cyclin-dependent protein serine/threonine kinase activity; GO:0005524|ATP binding; GO:0008134|transcription factor binding; GO:0008353|RNA polymerase II CTD heptapeptide repeat kinase activity; GO:0019901|protein kinase binding; GO:0030332|cyclin binding; GO:0044212|transcription regulatory region DNA binding	ko:K08819|CDK12_13	--	9525	NP_003709.3	NP_003709.3 cyclin-dependent kinase 13 isoform 1 [Homo sapiens]	sp|Q14004|CDK13_HUMAN	sp|Q14004|CDK13_HUMAN Cyclin-dependent kinase 13 OS=Homo sapiens GN=CDK13 PE=1 SV=2	9606.ENSP00000181839	cyclin-dependent kinase 13; May be a controller of the mitotic cell cycle. Involved in the b [...]	COG0515	KOG0600	_	PF00069.22|Pkinase|Protein kinase domain|ENST00000181839|m.4928:707-998;PF07714.14|Pkinase_Tyr|Protein tyrosine kinase|ENST00000181839|m.4928:710-957
ENST00000182527	13.3256725446713	14.374454058217	-0.109219881925515	0.353102744805874	0.582804503986329	down	no	14.3945404304722	12.8446893435083	12.7377878600335	13.7474743460656	15.3200152840341	14.0558725445512	6	52497408	52577060	-	ENSG00000065308	TRAM2	protein_coding	protein_coding	GO:0015031|protein transport; GO:0032964|collagen biosynthetic process; GO:0045048|protein insertion into ER membrane	GO:0016021|integral component of membrane	--	--	--	7047	NP_036420.1	NP_036420.1 translocating chain-associated membrane protein 2 [Homo sapiens]	sp|Q15035|TRAM2_HUMAN	sp|Q15035|TRAM2_HUMAN Translocating chain-associated membrane protein 2 OS=Homo sapiens GN=TRAM2 PE=1 SV=1	9544.ENSMMUP00000018040	translocation associated membrane protein 2	_	KOG1608	_	PF03798.13|TRAM_LAG1_CLN8|TLC domain|ENST00000182527|m.6491:113-311;PF08390.8|TRAM1|TRAM1-like protein|ENST00000182527|m.6491:49-110
ENST00000184266	127.634435832327	118.072308541269	0.112337818513264	0.267619672971288	0.486041743130593	up	no	115.977174281	136.098672378179	130.827460837801	119.706370439927	116.123700103527	118.386855080353	3	120596336	120602507	+	ENSG00000065518	NDUFB4	protein_coding	protein_coding	GO:0032981|mitochondrial respiratory chain complex I assembly	GO:0005747|mitochondrial respiratory chain complex I; GO:0016021|integral component of membrane	GO:0008137|NADH dehydrogenase (ubiquinone) activity	ko:K03960|NDUFB4	ko00190|Oxidative phosphorylation; ko01100|Metabolic pathways; ko04723|Retrograde endocannabinoid signaling; ko04932|Non-alcoholic fatty liver disease (NAFLD); ko05010|Alzheimer's disease; ko05012|Parkinson's disease; ko05016|Huntington's disease	651	NP_004538.2	NP_004538.2 NADH dehydrogenase [ubiquinone] 1 beta subcomplex subunit 4 isoform 1 [Homo sapiens]	sp|Q0MQD4|NDUB4_GORGO	sp|Q0MQD4|NDUB4_GORGO NADH dehydrogenase [ubiquinone] 1 beta subcomplex subunit 4 OS=Gorilla gorilla gorilla GN=NDUFB4 PE=2 SV=3	_	_	_	_	_	PF07225.9|NDUF_B4|NADH-ubiquinone oxidoreductase B15 subunit (NDUFB4)|ENST00000184266|m.739:13-136
ENST00000184956	3.45086834937849	3.80836575927586	-0.141821241605217	0.514520671853783	0.731177650199118	down	no	2.96304350594345	3.29882557864864	4.09073596354338	3.66691806935342	3.79397060070412	3.96420860777005	17	60041008	60078921	-	ENSG00000068097	HEATR6	protein_coding	protein_coding	--	--	GO:0003723|RNA binding; GO:0005319|lipid transporter activity	--	--	6108	NP_071353.4	NP_071353.4 HEAT repeat-containing protein 6 [Homo sapiens]	sp|Q6AI08|HEAT6_HUMAN	sp|Q6AI08|HEAT6_HUMAN HEAT repeat-containing protein 6 OS=Homo sapiens GN=HEATR6 PE=1 SV=1	9606.ENSP00000184956	HEAT repeat containing 6; Amplification-dependent oncogene	_	KOG4535	_	PF13251.3|DUF4042|Domain of unknown function (DUF4042)|ENST00000184956|m.5484:420-601
ENST00000185150	0.330369563409175	0.775652796911095	-1.20678985008704	0.26076243949862	0.477583501452387	down	no	0.562243851207436	0.0230423029857634	0.405822536034325	0.997048433590911	0.798867466371086	0.531042490771289	2	53787044	53818796	+	ENSG00000068912	ERLEC1	protein_coding	protein_coding	GO:0030433|ubiquitin-dependent ERAD pathway; GO:0036503|ERAD pathway; GO:0055085|transmembrane transport; GO:1904153|negative regulation of retrograde protein transport, ER to cytosol	GO:0005788|endoplasmic reticulum lumen; GO:0044322|endoplasmic reticulum quality control compartment	GO:0051082|unfolded protein binding	ko:K14008|ERLEC1,XTP3B	ko04141|Protein processing in endoplasmic reticulum	2446	XP_017397817.1	XP_017397817.1 PREDICTED: endoplasmic reticulum lectin 1 isoform X1 [Cebus capucinus imitator]	sp|Q96DZ1|ERLEC_HUMAN	sp|Q96DZ1|ERLEC_HUMAN Endoplasmic reticulum lectin 1 OS=Homo sapiens GN=ERLEC1 PE=1 SV=1	9606.ENSP00000185150	endoplasmic reticulum lectin 1; Probable lectin that binds selectively to improperly folded [...]	_	KOG3394	_	PF07915.10|PRKCSH|Glucosidase II beta subunit-like protein|ENST00000185150|m.2273:111-199;PF07915.10|PRKCSH|Glucosidase II beta subunit-like protein|ENST00000185150|m.2273:342-421
ENST00000185206	0.191758426051085	0.0317011391107906	2.27447022806971	0.0536037897581081	0.146339482137909	up	no	0.230321296274223	0.278456448927102	0.0664975329519315	0.02816810525082	0	0.0669353120815517	6	45898456	46080348	-	ENSG00000112782	CLIC5	protein_coding	protein_coding	GO:0006810|transport; GO:0006821|chloride transport; GO:0007565|female pregnancy; GO:0007605|sensory perception of sound; GO:0060088|auditory receptor cell stereocilium organization; GO:1902476|chloride transmembrane transport	GO:0005737|cytoplasm; GO:0005794|Golgi apparatus; GO:0005815|microtubule organizing center; GO:0005938|cell cortex; GO:0015629|actin cytoskeleton; GO:0034707|chloride channel complex; GO:0070062|extracellular exosome	GO:0005244|voltage-gated ion channel activity; GO:0005254|chloride channel activity	ko:K05025|CLIC5	--	5971	NP_001107558.1	NP_001107558.1 chloride intracellular channel protein 5 isoform a [Homo sapiens]	sp|Q9NZA1|CLIC5_HUMAN	sp|Q9NZA1|CLIC5_HUMAN Chloride intracellular channel protein 5 OS=Homo sapiens GN=CLIC5 PE=1 SV=3	9606.ENSP00000185206	chloride intracellular channel 5; Can insert into membranes and form poorly selective ion ch [...]	_	KOG1422	_	PF13410.3|GST_C_2|Glutathione S-transferase, C-terminal domain|ENST00000185206|m.6286:297-378;PF13417.3|GST_N_3|Glutathione S-transferase, N-terminal domain|ENST00000185206|m.6286:191-254
ENST00000186436	0.909484855173474	5.15967471550121	-2.49117578930471	7.34800065631153e-29	7.43200204949569e-27	down	yes	0.989210204067651	0.702310551278212	1.03693381017456	4.78563819782687	5.28074299675403	5.41264295192274	2	97756336	97995948	-	ENSG00000075568	TMEM131	protein_coding	protein_coding	--	GO:0016020|membrane; GO:0016021|integral component of membrane	--	--	--	6701	NP_056163.1	NP_056163.1 transmembrane protein 131 [Homo sapiens]	sp|Q92545|TM131_HUMAN	sp|Q92545|TM131_HUMAN Transmembrane protein 131 OS=Homo sapiens GN=TMEM131 PE=1 SV=3	9606.ENSP00000186436	transmembrane protein 131; May play a role in the immune response to viral infection (By sim [...]	_	KOG3620	_	PF12371.5|TMEM131_like|Transmembrane protein 131-like|ENST00000186436|m.5625:109-191
ENST00000187762	16.7666744148851	4.80297903313978	1.80145471982207	5.81512656304781e-69	3.39564623771572e-66	up	yes	17.9916579228573	16.548551110682	15.759814211116	4.76255638757968	4.73467887494904	4.91170183689063	19	16661139	16690023	+	ENSG00000072954	TMEM38A	protein_coding	protein_coding	--	GO:0016021|integral component of membrane; GO:0031965|nuclear membrane; GO:0033017|sarcoplasmic reticulum membrane; GO:0070062|extracellular exosome	GO:0005267|potassium channel activity; GO:0015269|calcium-activated potassium channel activity	--	--	2631	XP_007993849.1	XP_007993849.1 PREDICTED: trimeric intracellular cation channel type A [Chlorocebus sabaeus]	sp|Q9H6F2|TM38A_HUMAN	sp|Q9H6F2|TM38A_HUMAN Trimeric intracellular cation channel type A OS=Homo sapiens GN=TMEM38A PE=1 SV=1	9606.ENSP00000187762	transmembrane protein 38A; Monovalent cation channel required for maintenance of rapid intra [...]	_	KOG3944	_	PF05197.10|TRIC|TRIC channel|ENST00000187762|m.9796:67-256
ENST00000187830	1.87140508395137	1.10586830586836	0.753643736739438	0.0913823461756348	0.221834259201149	up	no	1.50170808856404	2.60932745848043	1.50317970480964	0.689163753025423	1.26728067606899	1.36116048851067	19	44643914	44663583	+	ENSG00000073008	PVR	protein_coding	nonsense_mediated_decay	GO:0002860|positive regulation of natural killer cell mediated cytotoxicity directed against tumor cell target; GO:0007156|homophilic cell adhesion via plasma membrane adhesion molecules; GO:0007157|heterophilic cell-cell adhesion via plasma membrane cell adhesion molecules; GO:0008037|cell recognition; GO:0034332|adherens junction organization; GO:0042271|susceptibility to natural killer cell me…	GO:0005615|extracellular space; GO:0005737|cytoplasm; GO:0005886|plasma membrane; GO:0005887|integral component of plasma membrane; GO:0005913|cell-cell adherens junction; GO:0005925|focal adhesion; GO:0009986|cell surface; GO:0016021|integral component of membrane; GO:0070062|extracellular exosome	GO:0001618|virus receptor activity; GO:0005102|signaling receptor binding; GO:0038023|signaling receptor activity; GO:0042803|protein homodimerization activity; GO:0050839|cell adhesion molecule binding	ko:K06539|PVR,NECL5,CD155	ko04514|Cell adhesion molecules (CAMs)	3132	NP_006496.4	NP_006496.4 poliovirus receptor isoform alpha precursor [Homo sapiens]	sp|P15151|PVR_HUMAN	sp|P15151|PVR_HUMAN Poliovirus receptor OS=Homo sapiens GN=PVR PE=1 SV=2	9606.ENSP00000402060	poliovirus receptor; Mediates NK cell adhesion and triggers NK cell effector functions. Bind [...]	_	KOG3510	_	PF08205.9|C2-set_2|CD80-like C2-set immunoglobulin domain|ENST00000187830|m.4371:93-176
ENST00000187879	0.749478679610708	1.06654089623051	-0.503321755946504	0.456579271983035	0.682190932692733	down	no	0.585212110661016	0.793575184494048	0.86964874367706	1.96469302489532	0.630504773061456	0.604424890734742	19	44025363	44033110	+	ENSG00000159885	ZNF222	protein_coding	protein_coding	GO:0006351|transcription, DNA-templated; GO:0006355|regulation of transcription, DNA-templated	GO:0005634|nucleus	GO:0003677|DNA binding; GO:0046872|metal ion binding	ko:K09228|KRAB	--	1598	NP_037492.2	NP_037492.2 zinc finger protein 222 isoform 2 [Homo sapiens]	sp|Q9UK12|ZN222_HUMAN	sp|Q9UK12|ZN222_HUMAN Zinc finger protein 222 OS=Homo sapiens GN=ZNF222 PE=2 SV=2	9606.ENSP00000375822	zinc finger protein 222; May be involved in transcriptional regulation	COG5048	KOG1721	_	PF00096.23|zf-C2H2|Zinc finger, C2H2 type|ENST00000187879|m.4219:173-195;PF01352.24|KRAB|KRAB box|ENST00000187879|m.4219:8-48;PF13894.3|zf-C2H2_4|C2H2-type zinc finger|ENST00000187879|m.4219:173-195
ENST00000188312	5.84049100672523	5.81805674816037	0.00554278392633156	0.983745471191015	0.994096146907185	up	no	3.92701920660035	6.11637172132925	7.47808209224609	0.338901063663939	12.5325926850914	4.58267649572577	12	100200815	100224424	+	ENSG00000075089	ACTR6	protein_coding	protein_coding	GO:0006338|chromatin remodeling	GO:0005634|nucleus; GO:0005737|cytoplasm; GO:0005856|cytoskeleton	--	ko:K11662|ACTR6,ARP6	--	1737	XP_005572035.1	XP_005572035.1 PREDICTED: actin-related protein 6 isoform X1 [Macaca fascicularis]	sp|Q9GZN1|ARP6_HUMAN	sp|Q9GZN1|ARP6_HUMAN Actin-related protein 6 OS=Homo sapiens GN=ACTR6 PE=1 SV=1	9615.ENSCAFP00000010022	ARP6 actin-related protein 6 homolog (yeast)	COG5277	KOG0680	_	PF00022.16|Actin|Actin|ENST00000188312|m.5842:12-406
ENST00000188376	10.2992350853064	5.68390444407173	0.856447106101097	0.0067807723987615	0.027304517028665	up	no	11.4399924283121	7.64673731467936	11.8109755129277	7.07773935831809	5.43781217041685	4.53616180348026	12	98593625	98601997	+	ENSG00000075415	SLC25A3	protein_coding	protein_coding	--	GO:0005743|mitochondrial inner membrane; GO:0016021|integral component of membrane	GO:0015293|symporter activity	ko:K15102|SLC25A3,PHC,PIC	--	1909	NP_002626.1	NP_002626.1 phosphate carrier protein, mitochondrial isoform b precursor [Homo sapiens]	sp|Q5R7W2|MPCP_PONAB	sp|Q5R7W2|MPCP_PONAB Phosphate carrier protein, mitochondrial OS=Pongo abelii GN=SLC25A3 PE=2 SV=1	_	_	_	_	_	PF00153.24|Mito_carr|Mitochondrial carrier protein|ENST00000188376|m.5745:69-149;PF00153.24|Mito_carr|Mitochondrial carrier protein|ENST00000188376|m.5745:164-246;PF00153.24|Mito_carr|Mitochondrial carrier protein|ENST00000188376|m.5745:261-339
ENST00000188790	0.641744497033054	28.8739100115071	-5.46981574617784	6.40285916000259e-91	6.23140482027363e-88	down	yes	0.499904855657389	0.836223636545656	0.589104998896117	26.4099320839343	31.2791541312247	28.9326438193623	2	162170684	162243445	-	ENSG00000078098	FAP	protein_coding	protein_coding	GO:0001525|angiogenesis; GO:0006508|proteolysis; GO:0007155|cell adhesion; GO:0010710|regulation of collagen catabolic process; GO:0010716|negative regulation of extracellular matrix disassembly; GO:0043542|endothelial cell migration; GO:0051603|proteolysis involved in cellular protein catabolic process; GO:0051917|regulation of fibrinolysis; GO:0060244|negative regulation of cell proliferation i…	GO:0005615|extracellular space; GO:0005737|cytoplasm; GO:0005886|plasma membrane; GO:0005925|focal adhesion; GO:0009986|cell surface; GO:0016021|integral component of membrane; GO:0030027|lamellipodium; GO:0031258|lamellipodium membrane; GO:0032587|ruffle membrane; GO:0045177|apical part of cell; GO:0045178|basal part of cell; GO:0071438|invadopodium membrane	GO:0002020|protease binding; GO:0004175|endopeptidase activity; GO:0004222|metalloendopeptidase activity; GO:0004252|serine-type endopeptidase activity; GO:0005178|integrin binding; GO:0008233|peptidase activity; GO:0008236|serine-type peptidase activity; GO:0008239|dipeptidyl-peptidase activity; GO:0042803|protein homodimerization activity; GO:0046983|protein dimerization activity	ko:K08674|FAP	--	2696	NP_004451.2	NP_004451.2 prolyl endopeptidase FAP isoform 1 [Homo sapiens]	sp|Q12884|SEPR_HUMAN	sp|Q12884|SEPR_HUMAN Prolyl endopeptidase FAP OS=Homo sapiens GN=FAP PE=1 SV=5	9598.ENSPTRP00000021496	fibroblast activation protein, alpha	COG1506	KOG2100	_	PF00930.18|DPPIV_N|Dipeptidyl peptidase IV (DPP IV) N-terminal region|ENST00000188790|m.619:106-472;PF00326.18|Peptidase_S9|Prolyl oligopeptidase family|ENST00000188790|m.619:555-757;PF03583.11|LIP|Secretory lipase|ENST00000188790|m.619:578-633
ENST00000189444	4.87817787778594	3.16076450763873	0.624466052292061	0.0422758284999832	0.121591246414708	up	no	4.53850255409385	4.09799555431468	5.99803552494928	2.34530337682973	3.35524501643507	3.78174512965138	10	102395705	102402524	+	ENSG00000077150	NFKB2	protein_coding	protein_coding	GO:0000122|negative regulation of transcription by RNA polymerase II; GO:0002268|follicular dendritic cell differentiation; GO:0002467|germinal center formation; GO:0006355|regulation of transcription, DNA-templated; GO:0006954|inflammatory response; GO:0007249|I-kappaB kinase/NF-kappaB signaling; GO:0007568|aging; GO:0030198|extracellular matrix organization; GO:0032481|positive regulation of ty…	GO:0005634|nucleus; GO:0005654|nucleoplasm; GO:0005737|cytoplasm; GO:0005829|cytosol; GO:0033257|Bcl3/NF-kappaB2 complex	GO:0000978|RNA polymerase II proximal promoter sequence-specific DNA binding; GO:0001228|DNA-binding transcription activator activity, RNA polymerase II-specific; GO:0003682|chromatin binding; GO:0003700|DNA-binding transcription factor activity; GO:0003713|transcription coactivator activity	ko:K04469|NFKB2	ko04010|MAPK signaling pathway; ko04064|NF-kappa B signaling pathway; ko04380|Osteoclast differentiation; ko05134|Legionellosis; ko05166|HTLV-I infection; ko05169|Epstein-Barr virus infection; ko05200|Pathways in cancer; ko05203|Viral carcinogenesis; ko05224|Breast cancer	3012	NP_002493.3	NP_002493.3 nuclear factor NF-kappa-B p100 subunit isoform b [Homo sapiens]	sp|Q00653|NFKB2_HUMAN	sp|Q00653|NFKB2_HUMAN Nuclear factor NF-kappa-B p100 subunit OS=Homo sapiens GN=NFKB2 PE=1 SV=4	_	_	_	_	_	PF00554.19|RHD_DNA_bind|Rel homology DNA-binding domain|ENST00000189444|m.9145:40-220;PF16179.2|RHD_dimer|Rel homology dimerisation domain|ENST00000189444|m.9145:229-327;PF12796.4|Ank_2|Ankyrin repeats (3 copies)|ENST00000189444|m.9145:480-553;PF12796.4|Ank_2|Ankyrin repeats (3 copies)|ENST00000189444|m.9145:526-586;PF12796.4|Ank_2|Ankyrin repeats (3 copies)|ENST00000189444|m.9145:576-664;PF12796…
ENST00000190611	0.181038012862746	0.349745651311575	-0.913117512257658	0.662573688174562	0.834769272276544	down	no	0.343424793817312	0	0.199689244770927	0.547375850265215	0.498734376697744	0.00312672697176544	2	178194512	178402893	+	ENSG00000079156	OSBPL6	protein_coding	protein_coding	GO:0006699|bile acid biosynthetic process	GO:0005789|endoplasmic reticulum membrane; GO:0005829|cytosol; GO:0005886|plasma membrane; GO:0031965|nuclear membrane; GO:0097038|perinuclear endoplasmic reticulum	GO:0008289|lipid binding; GO:0015248|sterol transporter activity	ko:K20463|OSBPL3_6_7,ORP3_6_7	--	10652	NP_115912.1	NP_115912.1 oxysterol-binding protein-related protein 6 isoform a [Homo sapiens]	sp|Q9BZF3|OSBL6_HUMAN	sp|Q9BZF3|OSBL6_HUMAN Oxysterol-binding protein-related protein 6 OS=Homo sapiens GN=OSBPL6 PE=1 SV=1	_	_	_	_	_	PF01237.15|Oxysterol_BP|Oxysterol-binding protein|ENST00000190611|m.1741:570-918;PF15409.3|PH_8|Pleckstrin homology domain|ENST00000190611|m.1741:91-178;PF00169.26|PH|PH domain|ENST00000190611|m.1741:88-177
ENST00000191018	5.88892862459516	1.17531938572147	2.31517710565696	0.224123837579612	0.429468539348025	up	no	14.5205369544098	1.03933169579094	2.10691722358474	0.0147692093829159	3.45854527701767	0.0526436707638232	20	45891341	45898820	+	ENSG00000064601	CTSA	protein_coding	protein_coding	GO:0006508|proteolysis; GO:0006687|glycosphingolipid metabolic process; GO:0006886|intracellular protein transport; GO:0031647|regulation of protein stability; GO:0043312|neutrophil degranulation; GO:0051603|proteolysis involved in cellular protein catabolic process; GO:1904714|regulation of chaperone-mediated autophagy; GO:1904715|negative regulation of chaperone-mediated autophagy	GO:0005576|extracellular region; GO:0005654|nucleoplasm; GO:0005764|lysosome; GO:0005783|endoplasmic reticulum; GO:0016020|membrane; GO:0035578|azurophil granule lumen; GO:0043202|lysosomal lumen; GO:0043231|intracellular membrane-bounded organelle; GO:0070062|extracellular exosome	GO:0004180|carboxypeptidase activity; GO:0004185|serine-type carboxypeptidase activity; GO:0004308|exo-alpha-sialidase activity; GO:0008047|enzyme activator activity	ko:K13289|CTSA,CPY	ko04142|Lysosome; ko04614|Renin-angiotensin system	1898	NP_000299.2	NP_000299.2 lysosomal protective protein isoform a precursor [Homo sapiens]	sp|P10619|PPGB_HUMAN	sp|P10619|PPGB_HUMAN Lysosomal protective protein OS=Homo sapiens GN=CTSA PE=1 SV=2	9606.ENSP00000361562	cathepsin A; Protective protein appears to be essential for both the activity of beta-galact [...]	COG2939	KOG1282	_	PF00450.19|Peptidase_S10|Serine carboxypeptidase|ENST00000191018|m.2031:39-476
ENST00000191063	2.67638635395492	1.59877398038393	0.739705153526108	0.000195711866177798	0.00122218753447265	up	no	2.54513116410646	2.82346881850633	2.66055907925196	1.41322577746852	1.83151327514663	1.55158288853664	10	5878122	5889906	-	ENSG00000134461	ANKRD16	protein_coding	protein_coding	--	--	--	--	--	1567	NP_001009943.1	NP_001009943.1 ankyrin repeat domain-containing protein 16 isoform c [Homo sapiens]	sp|Q6P6B7|ANR16_HUMAN	sp|Q6P6B7|ANR16_HUMAN Ankyrin repeat domain-containing protein 16 OS=Homo sapiens GN=ANKRD16 PE=1 SV=1	_	_	_	_	_	PF12796.4|Ank_2|Ankyrin repeats (3 copies)|ENST00000191063|m.2911:35-97;PF12796.4|Ank_2|Ankyrin repeats (3 copies)|ENST00000191063|m.2911:103-157;PF12796.4|Ank_2|Ankyrin repeats (3 copies)|ENST00000191063|m.2911:141-234;PF13637.3|Ank_4|Ankyrin repeats (many copies)|ENST00000191063|m.2911:38-91;PF13637.3|Ank_4|Ankyrin repeats (many copies)|ENST00000191063|m.2911:105-157;PF13637.3|Ank_4|Ankyrin rep…
ENST00000192788	5.44118003467965	6.32363268994358	-0.216464634149588	0.121709021726273	0.276522442752756	down	no	5.74421746249957	4.77190270864153	5.80741993289784	6.13263207301816	6.44654189195644	6.39172410485614	6	34792083	34877514	+	ENSG00000065060	BLTP3A	protein_coding	protein_coding	--	--	GO:0042802|identical protein binding; GO:0042826|histone deacetylase binding	--	--	9567	NP_060224.3	NP_060224.3 UHRF1-binding protein 1 [Homo sapiens]	sp|Q6BDS2|URFB1_HUMAN	sp|Q6BDS2|URFB1_HUMAN UHRF1-binding protein 1 OS=Homo sapiens GN=UHRF1BP1 PE=1 SV=1	9606.ENSP00000192788	UHRF1 binding protein 1; May act as a negative regulator of cell growth	_	KOG2955	_	PF12624.4|Chorein_N|N-terminal region of Chorein or VPS13|ENST00000192788|m.4673:3-95
ENST00000193322	3.59884658638609	5.94317052017058	-0.722120403967259	0.362159949580667	0.592019521178206	down	no	1.41492796158479	2.01696168564267	7.3646501119308	6.59575515500573	4.34313830541608	6.89061810008992	6	108041409	108074741	-	ENSG00000081087	OSTM1	protein_coding	protein_coding	GO:0030316|osteoclast differentiation; GO:0034220|ion transmembrane transport	GO:0005765|lysosomal membrane; GO:0005829|cytosol; GO:0016021|integral component of membrane	--	--	--	4471	NP_054747.2	NP_054747.2 osteopetrosis-associated transmembrane protein 1 [Homo sapiens]	sp|Q86WC4|OSTM1_HUMAN	sp|Q86WC4|OSTM1_HUMAN Osteopetrosis-associated transmembrane protein 1 OS=Homo sapiens GN=OSTM1 PE=1 SV=1	9606.ENSP00000193322	osteopetrosis associated transmembrane protein 1; Required for osteoclast and melanocyte mat [...]	_	KOG4617	_	PF09777.6|OSTMP1|Osteopetrosis-associated transmembrane protein 1 precursor|ENST00000193322|m.8501:114-358
ENST00000193403	67.0883368484162	64.6337688418394	0.0537656949867111	0.922065427028637	0.969692041511842	up	no	64.5446062119791	80.4332956987126	56.287108634557	18.4778012403432	98.4383242934181	76.9851809917568	14	68874143	68979440	-	ENSG00000072110	ACTN1	protein_coding	protein_coding	GO:0002576|platelet degranulation; GO:0007015|actin filament organization; GO:0030220|platelet formation; GO:0036344|platelet morphogenesis; GO:0042981|regulation of apoptotic process; GO:0048041|focal adhesion assembly; GO:0051017|actin filament bundle assembly; GO:0051271|negative regulation of cellular component movement; GO:0051639|actin filament network formation; GO:0051764|actin crosslink …	GO:0001725|stress fiber; GO:0001726|ruffle; GO:0005576|extracellular region; GO:0005615|extracellular space; GO:0005622|intracellular; GO:0005737|cytoplasm; GO:0005829|cytosol; GO:0005886|plasma membrane; GO:0005903|brush border; GO:0005911|cell-cell junction; GO:0005916|fascia adherens; GO:0005925|focal adhesion; GO:0030018|Z disc; GO:0031093|platelet alpha granule lumen; GO:0031143|pseudopodium…	GO:0003725|double-stranded RNA binding; GO:0005178|integrin binding; GO:0005509|calcium ion binding; GO:0017166|vinculin binding; GO:0030374|nuclear receptor transcription coactivator activity; GO:0042803|protein homodimerization activity; GO:0044325|ion channel binding; GO:0051015|actin filament binding	ko:K05699|ACTN1_4	ko04510|Focal adhesion; ko04520|Adherens junction; ko04530|Tight junction; ko04670|Leukocyte transendothelial migration; ko04810|Regulation of actin cytoskeleton; ko05146|Amoebiasis; ko05203|Viral carcinogenesis; ko05322|Systemic lupus erythematosus	3779	XP_024087662.1	XP_024087662.1 alpha-actinin-1 isoform X1 [Pongo abelii]	sp|P12814|ACTN1_HUMAN	sp|P12814|ACTN1_HUMAN Alpha-actinin-1 OS=Homo sapiens GN=ACTN1 PE=1 SV=2	9986.ENSOCUP00000019356	actinin, alpha 1	COG5069	KOG0035	_	PF00435.18|Spectrin|Spectrin repeat|ENST00000193403|m.7934:275-383;PF00435.18|Spectrin|Spectrin repeat|ENST00000193403|m.7934:394-498;PF00435.18|Spectrin|Spectrin repeat|ENST00000193403|m.7934:510-620;PF00435.18|Spectrin|Spectrin repeat|ENST00000193403|m.7934:631-732;PF00307.28|CH|Calponin homology (CH) domain|ENST00000193403|m.7934:32-135;PF00307.28|CH|Calponin homology (CH) domain|ENST000001934…
ENST00000194118	9.95736076060133	8.24785131335468	0.271445104264729	0.375202516478329	0.60465149784793	up	no	8.14037218297602	11.9732952393495	9.75841485947848	9.49243836538614	9.35492886370844	5.89618671096946	5	141923855	141940120	+	ENSG00000081791	DELE1	protein_coding	protein_coding	GO:0008625|extrinsic apoptotic signaling pathway via death domain receptors; GO:0043281|regulation of cysteine-type endopeptidase activity involved in apoptotic process	GO:0005739|mitochondrion	--	--	--	2203	NP_055588.3	NP_055588.3 death ligand signal enhancer precursor [Homo sapiens]	sp|Q14154|DELE_HUMAN	sp|Q14154|DELE_HUMAN Death ligand signal enhancer OS=Homo sapiens GN=KIAA0141 PE=1 SV=3	9606.ENSP00000194118	KIAA0141	COG0790	KOG1550	_	PF08238.9|Sel1|Sel1 repeat|ENST00000194118|m.5586:259-276;PF08238.9|Sel1|Sel1 repeat|ENST00000194118|m.5586:277-312;PF08238.9|Sel1|Sel1 repeat|ENST00000194118|m.5586:314-349;PF08238.9|Sel1|Sel1 repeat|ENST00000194118|m.5586:364-384;PF08238.9|Sel1|Sel1 repeat|ENST00000194118|m.5586:386-420
ENST00000194214	56.0635038544729	63.73087822555	-0.184899674755217	0.154132296860913	0.328605975125289	down	no	52.4802843004315	60.0229118668143	55.6873153961728	68.1769990876176	60.9742882644468	62.0413473245857	1	53921561	53945699	-	ENSG00000081870	HSPB11	protein_coding	protein_coding	GO:0001501|skeletal system development; GO:0007224|smoothened signaling pathway; GO:0007507|heart development; GO:0030324|lung development; GO:0035735|intraciliary transport involved in cilium assembly; GO:0070986|left/right axis specification	GO:0005813|centrosome; GO:0005929|cilium; GO:0030992|intraciliary transport particle B; GO:0070062|extracellular exosome; GO:0097542|ciliary tip	GO:0046872|metal ion binding	ko:K19369|HSPB11	--	685	XP_008966123.1	XP_008966123.1 intraflagellar transport protein 25 homolog isoform X1 [Pan paniscus]	sp|Q9Y547|IFT25_HUMAN	sp|Q9Y547|IFT25_HUMAN Intraflagellar transport protein 25 homolog OS=Homo sapiens GN=HSPB11 PE=1 SV=1	_	_	_	_	_	PF00754.22|F5_F8_type_C|F5/8 type C domain|ENST00000194214|m.8663:18-122
ENST00000194530	12.4645141316208	11.1773363154378	0.157117051178728	0.130052450094305	0.290378009011504	up	no	11.487223860752	12.6191867096448	13.2871318244657	11.3288476818539	11.1711454059589	11.0320158585007	2	201451740	201480846	+	ENSG00000082146	STRADB	protein_coding	protein_coding	GO:0000902|cell morphogenesis; GO:0006611|protein export from nucleus; GO:0007050|cell cycle arrest; GO:0007346|regulation of mitotic cell cycle; GO:0031098|stress-activated protein kinase signaling cascade; GO:0032147|activation of protein kinase activity; GO:0042981|regulation of apoptotic process; GO:2001240|negative regulation of extrinsic apoptotic signaling pathway in absence of ligand	GO:0005634|nucleus; GO:0005737|cytoplasm; GO:0005829|cytosol; GO:0016235|aggresome	GO:0005524|ATP binding	ko:K17532|STRADB	ko04150|mTOR signaling pathway; ko04152|AMPK signaling pathway	2222	NP_061041.2	NP_061041.2 STE20-related kinase adapter protein beta isoform 1 [Homo sapiens]	sp|Q9C0K7|STRAB_HUMAN	sp|Q9C0K7|STRAB_HUMAN STE20-related kinase adapter protein beta OS=Homo sapiens GN=STRADB PE=1 SV=1	9606.ENSP00000194530	STE20-related kinase adaptor beta; Pseudokinase which, in complex with CAB39, binds to and a [...]	COG0515	KOG0582	_	PF00069.22|Pkinase|Protein kinase domain|ENST00000194530|m.2895:58-369;PF07714.14|Pkinase_Tyr|Protein tyrosine kinase|ENST00000194530|m.2895:64-278
ENST00000196061	68.3204670736222	52.4376285151768	0.381651447378497	0.00552941965205116	0.0229558189081032	up	no	76.8031902086267	64.126326588494	64.031884423746	48.2176075986277	56.5288155416123	52.5664624052903	1	11934717	11975537	+	ENSG00000083444	PLOD1	protein_coding	protein_coding	GO:0001666|response to hypoxia; GO:0006464|cellular protein modification process; GO:0008544|epidermis development; GO:0017185|peptidyl-lysine hydroxylation; GO:0046947|hydroxylysine biosynthetic process; GO:0055114|oxidation-reduction process	GO:0005789|endoplasmic reticulum membrane; GO:0030867|rough endoplasmic reticulum membrane; GO:0070062|extracellular exosome; GO:1902494|catalytic complex	GO:0005506|iron ion binding; GO:0008475|procollagen-lysine 5-dioxygenase activity; GO:0031418|L-ascorbic acid binding; GO:0042803|protein homodimerization activity	ko:K00473|PLOD1	ko00310|Lysine degradation	2976	XP_005544827.1	XP_005544827.1 PREDICTED: procollagen-lysine,2-oxoglutarate 5-dioxygenase 1 [Macaca fascicularis]	sp|Q02809|PLOD1_HUMAN	sp|Q02809|PLOD1_HUMAN Procollagen-lysine,2-oxoglutarate 5-dioxygenase 1 OS=Homo sapiens GN=PLOD1 PE=1 SV=2	9606.ENSP00000196061	procollagen-lysine 1, 2-oxoglutarate 5-dioxygenase 1; Forms hydroxylysine residues in -Xaa-L [...]	_	KOG1971	_	_
ENST00000196169	0.049664664535169	0.476744275260806	-3.02821533516954	2.30267827507205e-05	0.000174142281223934	down	yes	0.0364424898324846	0.0280033818001874	0.0845481219728351	0.622107081943651	0.576451742590621	0.231674001248147	13	60396457	60573878	+	ENSG00000083544	TDRD3	protein_coding	protein_coding	GO:0016569|covalent chromatin modification	GO:0005634|nucleus; GO:0005737|cytoplasm	GO:0003682|chromatin binding; GO:0003713|transcription coactivator activity; GO:0003723|RNA binding; GO:0035064|methylated histone binding	ko:K18404|TDRD3	--	3019	EAW52081.1	EAW52081.1 tudor domain containing 3, isoform CRA_b [Homo sapiens]	sp|Q9H7E2|TDRD3_HUMAN	sp|Q9H7E2|TDRD3_HUMAN Tudor domain-containing protein 3 OS=Homo sapiens GN=TDRD3 PE=1 SV=1	_	_	_	_	_	PF08585.9|RMI1_N|RecQ mediated genome instability protein|ENST00000196169|m.2086:1-72;PF00567.21|TUDOR|Tudor domain|ENST00000196169|m.2086:554-611;PF06003.9|SMN|Survival motor neuron protein (SMN)|ENST00000196169|m.2086:553-615;PF00627.28|UBA|UBA/TS-N domain|ENST00000196169|m.2086:195-230
ENST00000196371	4.93877868432407	21.8934413534338	-2.14601312668378	1.19806687618485e-22	7.23715018517454e-21	down	yes	4.04141016797717	4.77378597321993	6.0011399117751	22.5430056083313	21.5501638294961	21.5871546224739	5	41730065	41870425	-	ENSG00000083720	OXCT1	protein_coding	protein_coding	GO:0007420|brain development; GO:0007507|heart development; GO:0007584|response to nutrient; GO:0009725|response to hormone; GO:0014823|response to activity; GO:0035774|positive regulation of insulin secretion involved in cellular response to glucose stimulus; GO:0042182|ketone catabolic process; GO:0042493|response to drug; GO:0042594|response to starvation; GO:0045471|response to ethanol; GO:00…	GO:0005654|nucleoplasm; GO:0005739|mitochondrion; GO:0005759|mitochondrial matrix	GO:0008260|3-oxoacid CoA-transferase activity; GO:0042803|protein homodimerization activity	ko:K01027|OXCT	ko00072|Synthesis and degradation of ketone bodies; ko00280|Valine, leucine and isoleucine degradation; ko00650|Butanoate metabolism	3294	NP_000427.1	NP_000427.1 succinyl-CoA:3-ketoacid coenzyme A transferase 1, mitochondrial isoform 3 precursor [Homo sapiens]	sp|P55809|SCOT1_HUMAN	sp|P55809|SCOT1_HUMAN Succinyl-CoA:3-ketoacid coenzyme A transferase 1, mitochondrial OS=Homo sapiens GN=OXCT1 PE=1 SV=1	9606.ENSP00000196371	3-oxoacid CoA transferase 1; Key enzyme for ketone body catabolism. Transfers the CoA moiety [...]	COG1788;COG2057	KOG3822	_	PF01144.20|CoA_trans|Coenzyme A transferase|ENST00000196371|m.609:68-293;PF01144.20|CoA_trans|Coenzyme A transferase|ENST00000196371|m.609:325-522
ENST00000196482	4.87688376712624	2.82055070401495	0.787832023909341	2.64197858716628e-13	5.99820903187906e-12	up	no	5.09391594226344	4.85663267440318	4.68010268471211	2.6623151001606	3.04471405898426	2.7546229529	19	58467080	58475436	+	ENSG00000083812	ZNF324	protein_coding	protein_coding	GO:0006351|transcription, DNA-templated; GO:0006355|regulation of transcription, DNA-templated	GO:0005634|nucleus	GO:0003677|DNA binding; GO:0046872|metal ion binding	ko:K09228|KRAB	--	5054	XP_016792495.1	XP_016792495.1 LOW QUALITY PROTEIN: zinc finger protein 324A [Pan troglodytes]	sp|O75467|Z324A_HUMAN	sp|O75467|Z324A_HUMAN Zinc finger protein 324A OS=Homo sapiens GN=ZNF324 PE=2 SV=1	9606.ENSP00000196482	zinc finger protein 324; May be involved in transcriptional regulation	COG5048	KOG1721	_	PF00096.23|zf-C2H2|Zinc finger, C2H2 type|ENST00000196482|m.9422:321-343;PF00096.23|zf-C2H2|Zinc finger, C2H2 type|ENST00000196482|m.9422:349-371;PF00096.23|zf-C2H2|Zinc finger, C2H2 type|ENST00000196482|m.9422:461-483;PF01352.24|KRAB|KRAB box|ENST00000196482|m.9422:37-77;PF13912.3|zf-C2H2_6|C2H2-type zinc finger|ENST00000196482|m.9422:377-399
ENST00000196489	2.25140108606702	1.56504221222889	0.521826399345959	0.0347371983527165	0.104017207242664	up	no	2.36683232024905	2.25888811651241	2.1284828214396	1.67420739887375	1.17568100828144	1.84523822953148	19	57571566	57578911	-	ENSG00000083817	ZNF416	protein_coding	protein_coding	GO:0006351|transcription, DNA-templated; GO:0006355|regulation of transcription, DNA-templated	GO:0005634|nucleus	GO:0003677|DNA binding; GO:0046872|metal ion binding	ko:K09228|KRAB	--	2545	NP_060349.1	NP_060349.1 zinc finger protein 416 isoform 1 [Homo sapiens]	sp|Q9BWM5|ZN416_HUMAN	sp|Q9BWM5|ZN416_HUMAN Zinc finger protein 416 OS=Homo sapiens GN=ZNF416 PE=2 SV=1	9606.ENSP00000196489	zinc finger protein 416; May be involved in transcriptional regulation	COG5048	KOG1721	_	PF00096.23|zf-C2H2|Zinc finger, C2H2 type|ENST00000196489|m.8999:270-292;PF00096.23|zf-C2H2|Zinc finger, C2H2 type|ENST00000196489|m.8999:298-320;PF00096.23|zf-C2H2|Zinc finger, C2H2 type|ENST00000196489|m.8999:354-376;PF00096.23|zf-C2H2|Zinc finger, C2H2 type|ENST00000196489|m.8999:466-488;PF13894.3|zf-C2H2_4|C2H2-type zinc finger|ENST00000196489|m.8999:354-376;PF01352.24|KRAB|KRAB box|ENST00000…
ENST00000196551	0.500185943280744	9.97174681479759	-4.29019725535323	4.51994021670473e-08	5.2562608016618e-07	down	yes	0.890849204892883	0.41833751965921	0.19137110529014	6.27976418604122	16.893392107897	6.74208415045454	19	58387269	58394804	+	ENSG00000083845	RPS5	protein_coding	protein_coding	GO:0000028|ribosomal small subunit assembly; GO:0006412|translation; GO:0006450|regulation of translational fidelity	GO:0005925|focal adhesion; GO:0016020|membrane; GO:0022627|cytosolic small ribosomal subunit; GO:0031012|extracellular matrix; GO:0070062|extracellular exosome	GO:0003729|mRNA binding; GO:0003735|structural constituent of ribosome; GO:0019843|rRNA binding	ko:K02989|RP-S5e,RPS5	ko03010|Ribosome	741	XP_017706028.1	XP_017706028.1 PREDICTED: 40S ribosomal protein S5 isoform X1 [Rhinopithecus bieti]	sp|Q5E988|RS5_BOVIN	sp|Q5E988|RS5_BOVIN 40S ribosomal protein S5 OS=Bos taurus GN=RPS5 PE=2 SV=3	_	_	_	_	_	PF00177.18|Ribosomal_S7|Ribosomal protein S7p/S5e|ENST00000196551|m.9380:62-204
ENST00000197268	5.70886955045636	4.12020529534726	0.469516503701372	3.30109130788952e-05	0.000242976964418524	up	no	6.10702563878516	5.23416354970071	5.78541946288322	3.93911210541469	4.10891698823064	4.31258679239646	12	13044381	13083449	+	ENSG00000084444	FAM234B	protein_coding	protein_coding	--	GO:0016021|integral component of membrane	--	--	--	4711	NP_065904.1	NP_065904.1 protein FAM234B [Homo sapiens]	sp|A2RU67|F234B_HUMAN	sp|A2RU67|F234B_HUMAN Protein FAM234B OS=Homo sapiens GN=FAM234B PE=1 SV=1	9606.ENSP00000197268	KIAA1467	_	_	NOG69883	_
ENST00000198767	11.4244297692796	14.2069819498106	-0.31423081424511	0.499520013290913	0.719155889295105	down	no	9.1658491536208	13.3527720951402	11.7546680590778	17.1247587969415	17.7044408099878	7.79174624250238	16	15060033	15094272	-	ENSG00000085721	RRN3	protein_coding	protein_coding	GO:0001701|in utero embryonic development; GO:0006361|transcription initiation from RNA polymerase I promoter; GO:0007000|nucleolus organization; GO:0007028|cytoplasm organization; GO:0008283|cell population proliferation; GO:0010976|positive regulation of neuron projection development; GO:0042254|ribosome biogenesis; GO:0045893|positive regulation of transcription, DNA-templated; GO:0048872|home…	GO:0005634|nucleus; GO:0005654|nucleoplasm; GO:0005730|nucleolus	GO:0001042|RNA polymerase I core binding; GO:0001164|RNA polymerase I CORE element sequence-specific DNA binding; GO:0001181|RNA polymerase I general transcription initiation factor activity	ko:K15216|RRN3,TIFIA	--	3706	NP_060897.3	NP_060897.3 RNA polymerase I-specific transcription initiation factor RRN3 isoform 1 [Homo sapiens]	sp|Q9NYV6|RRN3_HUMAN	sp|Q9NYV6|RRN3_HUMAN RNA polymerase I-specific transcription initiation factor RRN3 OS=Homo sapiens GN=RRN3 PE=1 SV=1	9606.ENSP00000198767	RRN3 RNA polymerase I transcription factor homolog (S. cerevisiae); Required for efficient t [...]	_	KOG2434	_	PF05327.8|RRN3|RNA polymerase I specific transcription initiation factor RRN3|ENST00000198767|m.6965:55-585
ENST00000198939	5.01231830158376	4.80954075268166	0.0594577851928983	0.843882489489233	0.935500253360814	up	no	5.7380591966968	5.3822170691085	3.91667863894597	4.16635635678894	6.69843719843571	3.56382870282034	19	16517896	16542415	-	ENSG00000085872	CHERP	protein_coding	protein_coding	GO:0000398|mRNA splicing, via spliceosome; GO:0006874|cellular calcium ion homeostasis; GO:0007399|nervous system development; GO:0008285|negative regulation of cell population proliferation; GO:0051209|release of sequestered calcium ion into cytosol; GO:0070886|positive regulation of calcineurin-NFAT signaling cascade	GO:0005654|nucleoplasm; GO:0005737|cytoplasm; GO:0016020|membrane; GO:0033017|sarcoplasmic reticulum membrane; GO:0048471|perinuclear region of cytoplasm	GO:0003723|RNA binding; GO:0044325|ion channel binding	ko:K12841|CHERP	ko03040|Spliceosome	4084	XP_024093361.1	XP_024093361.1 calcium homeostasis endoplasmic reticulum protein isoform X1 [Pongo abelii]	sp|Q8IWX8|CHERP_HUMAN	sp|Q8IWX8|CHERP_HUMAN Calcium homeostasis endoplasmic reticulum protein OS=Homo sapiens GN=CHERP PE=1 SV=3	_	_	_	_	_	PF01805.17|Surp|Surp module|ENST00000198939|m.9752:25-72;PF04818.10|CTD_bind|RNA polymerase II-binding domain.|ENST00000198939|m.9752:223-296;PF01585.20|G-patch|G-patch domain|ENST00000198939|m.9752:865-911
ENST00000199320	5.4996464677014	7.19688876727798	-0.387416828930432	0.384815061575718	0.614270921906386	down	no	3.17701339765071	6.58977308270988	6.73215292274362	6.45596521883464	8.87587504480553	6.25882603819378	5	62387254	62403905	-	ENSG00000086189	DIMT1	protein_coding	protein_coding	GO:0031167|rRNA methylation; GO:2000234|positive regulation of rRNA processing	GO:0005634|nucleus; GO:0005654|nucleoplasm; GO:0005730|nucleolus; GO:0005759|mitochondrial matrix; GO:0005829|cytosol	GO:0000179|rRNA (adenine-N6,N6-)-dimethyltransferase activity; GO:0003723|RNA binding; GO:0052909|18S rRNA (adenine(1779)-N(6)/adenine(1780)-N(6))-dimethyltransferase activity	ko:K14191|DIM1	--	2831	XP_004374612.2	XP_004374612.2 probable dimethyladenosine transferase [Trichechus manatus latirostris]	sp|Q9UNQ2|DIM1_HUMAN	sp|Q9UNQ2|DIM1_HUMAN Probable dimethyladenosine transferase OS=Homo sapiens GN=DIMT1 PE=1 SV=1	9598.ENSPTRP00000028961	DIM1 dimethyladenosine transferase 1-like (S. cerevisiae)	COG0030	KOG0820	_	PF00398.17|RrnaAD|Ribosomal RNA adenine dimethylase|ENST00000199320|m.1254:30-254;PF13649.3|Methyltransf_25|Methyltransferase domain|ENST00000199320|m.1254:60-126;PF08241.9|Methyltransf_11|Methyltransferase domain|ENST00000199320|m.1254:61-125
ENST00000199389	34.7782111314405	41.3977115532869	-0.251300977593707	0.00041949261602554	0.00241732619984718	down	no	34.5012456562022	36.000555535752	33.8328322023672	40.9008593867313	40.4574654058631	42.8348098672663	7	6022247	6059175	-	ENSG00000086232	EIF2AK1	protein_coding	protein_coding	GO:0002526|acute inflammatory response; GO:0006909|phagocytosis; GO:0006950|response to stress; GO:0008285|negative regulation of cell population proliferation; GO:0009605|response to external stimulus; GO:0010999|regulation of eIF2 alpha phosphorylation by heme; GO:0030225|macrophage differentiation; GO:0045993|negative regulation of translational initiation by iron; GO:0046501|protoporphyrinoge…	GO:0005737|cytoplasm	GO:0004694|eukaryotic translation initiation factor 2alpha kinase activity; GO:0005524|ATP binding; GO:0020037|heme binding; GO:0042803|protein homodimerization activity	ko:K16194|EIF2AK1	ko04141|Protein processing in endoplasmic reticulum; ko05160|Hepatitis C; ko05162|Measles; ko05164|Influenza A; ko05168|Herpes simplex infection; ko05169|Epstein-Barr virus infection	4411	NP_055228.2	NP_055228.2 eukaryotic translation initiation factor 2-alpha kinase 1 isoform a [Homo sapiens]	sp|Q9BQI3|E2AK1_HUMAN	sp|Q9BQI3|E2AK1_HUMAN Eukaryotic translation initiation factor 2-alpha kinase 1 OS=Homo sapiens GN=EIF2AK1 PE=1 SV=2	9606.ENSP00000199389	eukaryotic translation initiation factor 2-alpha kinase 1; Mediates down-regulation of prote [...]	COG0515	KOG1035	_	PF00069.22|Pkinase|Protein kinase domain|ENST00000199389|m.3225:167-239;PF00069.22|Pkinase|Protein kinase domain|ENST00000199389|m.3225:373-583;PF07714.14|Pkinase_Tyr|Protein tyrosine kinase|ENST00000199389|m.3225:414-578
ENST00000199706	41.5635898255131	27.6497508489191	0.587879167020075	0.128200351634669	0.287276627089662	up	no	29.760954207717	40.4219751323968	54.5078401364255	29.3563039477716	19.4128824048415	34.1800661941443	16	366969	370538	-	ENSG00000086504	MRPL28	protein_coding	protein_coding	GO:0006412|translation; GO:0070125|mitochondrial translational elongation; GO:0070126|mitochondrial translational termination	GO:0005739|mitochondrion; GO:0005743|mitochondrial inner membrane; GO:0005761|mitochondrial ribosome; GO:0005762|mitochondrial large ribosomal subunit; GO:0005829|cytosol	GO:0003723|RNA binding; GO:0003735|structural constituent of ribosome	ko:K02902|RP-L28,MRPL28,rpmB	ko03010|Ribosome	1524	EAW85830.1	EAW85830.1 mitochondrial ribosomal protein L28, isoform CRA_c [Homo sapiens]	sp|Q13084|RM28_HUMAN	sp|Q13084|RM28_HUMAN 39S ribosomal protein L28, mitochondrial OS=Homo sapiens GN=MRPL28 PE=1 SV=4	9606.ENSP00000199706	mitochondrial ribosomal protein L28	_	KOG3279	_	PF00830.16|Ribosomal_L28|Ribosomal L28 family|ENST00000199706|m.3262:104-151
ENST00000199814	33.2735696577951	15.2972802776248	1.12059219596311	3.65262794484339e-43	8.419307412864e-41	up	yes	34.6474079192224	32.6671000043426	32.5062010498203	15.9607807160007	15.4584242719228	14.4726358449509	5	150690792	150701062	-	ENSG00000086589	RBM22	protein_coding	protein_coding	GO:0000387|spliceosomal snRNP assembly; GO:0000398|mRNA splicing, via spliceosome; GO:0033120|positive regulation of RNA splicing; GO:0035690|cellular response to drug; GO:0045292|mRNA cis splicing, via spliceosome; GO:0090316|positive regulation of intracellular protein transport	GO:0000974|Prp19 complex; GO:0005634|nucleus; GO:0005654|nucleoplasm; GO:0005737|cytoplasm; GO:0071006|U2-type catalytic step 1 spliceosome; GO:0071007|U2-type catalytic step 2 spliceosome; GO:0071013|catalytic step 2 spliceosome	GO:0003723|RNA binding; GO:0017056|structural constituent of nuclear pore; GO:0017070|U6 snRNA binding; GO:0036002|pre-mRNA binding; GO:0046872|metal ion binding; GO:0048306|calcium-dependent protein binding	ko:K12872|RBM22,SLT11	ko03040|Spliceosome	2299	XP_005380625.1	XP_005380625.1 PREDICTED: pre-mRNA-splicing factor RBM22 [Chinchilla lanigera]	sp|Q9NW64|RBM22_HUMAN	sp|Q9NW64|RBM22_HUMAN Pre-mRNA-splicing factor RBM22 OS=Homo sapiens GN=RBM22 PE=1 SV=1	9598.ENSPTRP00000029773	RNA binding motif protein 22	_	KOG0153	_	PF00076.19|RRM_1|RNA recognition motif. (a.k.a. RRM, RBD, or RNP domain)|ENST00000199814|m.6261:259-323
ENST00000199940	1.32815886538922	0.518068836348343	1.34145149271627	0.214007307285301	0.415703451723576	up	no	0.306838121386298	2.77909093168277	0.898547543098579	0.237664983831643	0.231610518369607	1.08493100684378	2	209424058	209730518	+	ENSG00000078018	MAP2	protein_coding	protein_coding	GO:0000226|microtubule cytoskeleton organization; GO:0001578|microtubule bundle formation; GO:0007409|axonogenesis; GO:0021954|central nervous system neuron development; GO:0030010|establishment of cell polarity; GO:0031175|neuron projection development; GO:0048813|dendrite morphogenesis; GO:0050770|regulation of axonogenesis; GO:0071310|cellular response to organic substance	GO:0005730|nucleolus; GO:0005829|cytosol; GO:0005874|microtubule; GO:0005875|microtubule associated complex; GO:0014069|postsynaptic density; GO:0030425|dendrite; GO:0034399|nuclear periphery; GO:0043005|neuron projection; GO:0043025|neuronal cell body; GO:0043198|dendritic shaft; GO:0097442|CA3 pyramidal cell dendrite	GO:0002162|dystroglycan binding; GO:0005198|structural molecule activity; GO:0005516|calmodulin binding; GO:0008017|microtubule binding	ko:K10430|MAP2	--	2241	NP_001034627.1	NP_001034627.1 microtubule-associated protein 2 isoform 5 [Homo sapiens]	sp|P11137|MTAP2_HUMAN	sp|P11137|MTAP2_HUMAN Microtubule-associated protein 2 OS=Homo sapiens GN=MAP2 PE=1 SV=4	_	_	_	_	_	PF00418.16|Tubulin-binding|Tau and MAP protein, tubulin-binding repeat|ENST00000199940|m.3474:365-392;PF00418.16|Tubulin-binding|Tau and MAP protein, tubulin-binding repeat|ENST00000199940|m.3474:393-423;PF00418.16|Tubulin-binding|Tau and MAP protein, tubulin-binding repeat|ENST00000199940|m.3474:424-453;PF00418.16|Tubulin-binding|Tau and MAP protein, tubulin-binding repeat|ENST00000199940|m.3474…
ENST00000200135	5.80596892581998	15.1257647856696	-1.37987010784437	4.0766312120001e-05	0.000295100932114949	down	yes	5.61970655100131	4.37473320640742	7.4234670200512	16.001536174866	17.7366634080186	11.6390947741241	11	113733187	113773692	-	ENSG00000086827	ZW10	protein_coding	protein_coding	GO:0000070|mitotic sister chromatid segregation; GO:0000132|establishment of mitotic spindle orientation; GO:0006888|endoplasmic reticulum to Golgi vesicle-mediated transport; GO:0006890|retrograde vesicle-mediated transport, Golgi to endoplasmic reticulum; GO:0007030|Golgi organization; GO:0007062|sister chromatid cohesion; GO:0007080|mitotic metaphase plate congression; GO:0007093|mitotic cell …	GO:0000776|kinetochore; GO:0000777|condensed chromosome kinetochore; GO:0000922|spindle pole; GO:0005634|nucleus; GO:0005783|endoplasmic reticulum; GO:0005789|endoplasmic reticulum membrane; GO:0005828|kinetochore microtubule; GO:0005829|cytosol; GO:0016020|membrane; GO:0070939|Dsl1/NZR complex; GO:1990423|RZZ complex	GO:0019237|centromeric DNA binding	ko:K11578|ZW10,DSL1	--	2873	NP_004715.1	NP_004715.1 centromere/kinetochore protein zw10 homolog [Homo sapiens]	sp|O43264|ZW10_HUMAN	sp|O43264|ZW10_HUMAN Centromere/kinetochore protein zw10 homolog OS=Homo sapiens GN=ZW10 PE=1 SV=3	9598.ENSPTRP00000007380	ZW10, kinetochore associated, homolog (Drosophila)	_	KOG2163	_	PF06248.10|Zw10|Centromere/kinetochore Zw10|ENST00000200135|m.3918:17-628
ENST00000200181	2.30752248450479	6.25771261496231	-1.43535569547745	0.342540765617834	0.571108870241422	down	no	0.886354163535087	0.100372365600977	5.93584092437831	6.32811023966734	0.864789105956882	11.5802384992627	17	75721459	75757818	+	ENSG00000132470	ITGB4	protein_coding	protein_coding	GO:0006914|autophagy; GO:0007155|cell adhesion; GO:0007160|cell-matrix adhesion; GO:0007229|integrin-mediated signaling pathway; GO:0009611|response to wounding; GO:0030198|extracellular matrix organization; GO:0031581|hemidesmosome assembly; GO:0035878|nail development; GO:0043588|skin development; GO:0048333|mesodermal cell differentiation; GO:0048565|digestive tract development; GO:0048870|cel…	GO:0005634|nucleus; GO:0005886|plasma membrane; GO:0008305|integrin complex; GO:0009986|cell surface; GO:0030054|cell junction; GO:0030056|hemidesmosome; GO:0031252|cell leading edge; GO:0043235|receptor complex; GO:0070062|extracellular exosome	GO:0001664|G protein-coupled receptor binding; GO:0038023|signaling receptor activity	ko:K06525|ITGB4,CD104	ko04151|PI3K-Akt signaling pathway; ko04510|Focal adhesion; ko04512|ECM-receptor interaction; ko04810|Regulation of actin cytoskeleton; ko05410|Hypertrophic cardiomyopathy (HCM); ko05412|Arrhythmogenic right ventricular cardiomyopathy (ARVC); ko05414|Dilated cardiomyopathy	5896	XP_006721930.1	XP_006721930.1 integrin beta-4 isoform X3 [Homo sapiens]	sp|P16144|ITB4_HUMAN	sp|P16144|ITB4_HUMAN Integrin beta-4 OS=Homo sapiens GN=ITGB4 PE=1 SV=5	9606.ENSP00000200181	integrin, beta 4; Integrin alpha-6/beta-4 is a receptor for laminin. It plays a critical str [...]	_	KOG1226	_	PF00362.15|Integrin_beta|Integrin, beta chain|ENST00000200181|m.7663:91-507;PF00041.18|fn3|Fibronectin type III domain|ENST00000200181|m.7663:1183-1262;PF00041.18|fn3|Fibronectin type III domain|ENST00000200181|m.7663:1275-1363;PF00041.18|fn3|Fibronectin type III domain|ENST00000200181|m.7663:1584-1665;PF00041.18|fn3|Fibronectin type III domain|ENST00000200181|m.7663:1696-1781;PF03160.11|Calx-bet…
ENST00000200453	2.71953543486217	9.24950811088695	-1.76228012952413	0.0930420139827213	0.224802769633305	down	no	1.70881936313017	1.0792622509119	5.37052469054445	11.0577133497591	1.61103522619824	15.0797757567035	19	48872421	48876058	+	ENSG00000087074	PPP1R15A	protein_coding	protein_coding	GO:0006915|apoptotic process; GO:0006974|cellular response to DNA damage stimulus; GO:0007050|cell cycle arrest; GO:0030968|endoplasmic reticulum unfolded protein response; GO:0032058|positive regulation of translational initiation in response to stress; GO:0032515|negative regulation of phosphoprotein phosphatase activity; GO:0032516|positive regulation of phosphoprotein phosphatase activity; GO…	GO:0000164|protein phosphatase type 1 complex; GO:0005737|cytoplasm; GO:0005739|mitochondrion; GO:0005741|mitochondrial outer membrane; GO:0005783|endoplasmic reticulum; GO:0005789|endoplasmic reticulum membrane; GO:0005794|Golgi apparatus; GO:0005829|cytosol; GO:0016020|membrane	GO:0008157|protein phosphatase 1 binding; GO:0019888|protein phosphatase regulator activity; GO:0019901|protein kinase binding; GO:0072542|protein phosphatase activator activity	ko:K14019|PPP1R15A,GADD34	ko04141|Protein processing in endoplasmic reticulum	2350	NP_055145.3	NP_055145.3 protein phosphatase 1 regulatory subunit 15A [Homo sapiens]	sp|O75807|PR15A_HUMAN	sp|O75807|PR15A_HUMAN Protein phosphatase 1 regulatory subunit 15A OS=Homo sapiens GN=PPP1R15A PE=1 SV=1	9606.ENSP00000200453	protein phosphatase 1, regulatory (inhibitor) subunit 15A; Recruits the serine/threonine-pro [...]	_	_	NOG75356	PF10488.6|PP1c_bdg|Phosphatase-1 catalytic subunit binding region|ENST00000200453|m.5789:549-618
ENST00000200457	59.1159971218077	39.5201447120442	0.580839372190079	0.0982546673914774	0.234665602792701	up	no	39.9008885752052	58.0759538266348	79.3711489635832	45.2352705875792	39.5667955469177	33.7583680016357	7	100867387	100873454	+	ENSG00000087077	TRIP6	protein_coding	protein_coding	GO:0006351|transcription, DNA-templated; GO:0006355|regulation of transcription, DNA-templated; GO:0030335|positive regulation of cell migration; GO:0048041|focal adhesion assembly; GO:1901224|positive regulation of NIK/NF-kappaB signaling	GO:0005634|nucleus; GO:0005829|cytosol; GO:0005856|cytoskeleton; GO:0005886|plasma membrane; GO:0005925|focal adhesion	GO:0003723|RNA binding; GO:0005149|interleukin-1 receptor binding; GO:0019900|kinase binding; GO:0046872|metal ion binding; GO:0046966|thyroid hormone receptor binding	ko:K12792|TRIP6	ko04621|NOD-like receptor signaling pathway	1693	NP_003293.2	NP_003293.2 thyroid receptor-interacting protein 6 [Homo sapiens]	sp|Q15654|TRIP6_HUMAN	sp|Q15654|TRIP6_HUMAN Thyroid receptor-interacting protein 6 OS=Homo sapiens GN=TRIP6 PE=1 SV=3	9606.ENSP00000200457	thyroid hormone receptor interactor 6; Relays signals from the cell surface to the nucleus t [...]	_	KOG1701	_	PF00412.19|LIM|LIM domain|ENST00000200457|m.273:279-334;PF00412.19|LIM|LIM domain|ENST00000200457|m.273:339-395;PF00412.19|LIM|LIM domain|ENST00000200457|m.273:399-461
ENST00000200557	0.85686928245141	0.904156118724188	-0.0766261064438866	0.858012683373907	0.941994376696368	down	no	1.16839487720184	0.842856879956487	0.559356090195902	0.923462902066255	0.807297214912252	0.981708239194058	17	44758988	44781846	+	ENSG00000073670	ADAM11	protein_coding	protein_coding	GO:0007229|integrin-mediated signaling pathway	GO:0005886|plasma membrane; GO:0016021|integral component of membrane	GO:0004222|metalloendopeptidase activity; GO:0005178|integrin binding; GO:0008237|metallopeptidase activity	ko:K16067|ADAM11	--	4614	NP_002381.2	NP_002381.2 disintegrin and metalloproteinase domain-containing protein 11 isoform 1 preproprotein [Homo sapiens]	sp|O75078|ADA11_HUMAN	sp|O75078|ADA11_HUMAN Disintegrin and metalloproteinase domain-containing protein 11 OS=Homo sapiens GN=ADAM11 PE=2 SV=3	9606.ENSP00000200557	ADAM metallopeptidase domain 11; Probable ligand for integrin in the brain. This is a non ca [...]	_	KOG3607	_	PF01421.16|Reprolysin|Reprolysin (M12B) family zinc metalloprotease|ENST00000200557|m.3004:309-508;PF01562.16|Pep_M12B_propep|Reprolysin family propeptide|ENST00000200557|m.3004:131-259;PF08516.9|ADAM_CR|ADAM cysteine-rich|ENST00000200557|m.3004:601-711;PF00200.20|Disintegrin|Disintegrin|ENST00000200557|m.3004:523-595;PF13688.3|Reprolysin_5|Metallo-peptidase family M12|ENST00000200557|m.3004:308-…
ENST00000200639	11.4896486254918	8.80431686451314	0.383669114070808	0.149192756974653	0.321028683324568	up	no	11.174551373961	13.8898473500638	9.40454715245071	8.73344596117285	10.5494437159411	7.13006091642546	X	120426148	120469296	-	ENSG00000005893	LAMP2	protein_coding	protein_coding	GO:0002576|platelet degranulation; GO:0006605|protein targeting; GO:0009267|cellular response to starvation; GO:0017038|protein import; GO:0031647|regulation of protein stability; GO:0032463|negative regulation of protein homooligomerization; GO:0043312|neutrophil degranulation; GO:0046716|muscle cell cellular homeostasis; GO:0050821|protein stabilization; GO:0061684|chaperone-mediated autophagy;…	GO:0005615|extracellular space; GO:0005764|lysosome; GO:0005765|lysosomal membrane; GO:0005770|late endosome; GO:0005802|trans-Golgi network; GO:0005886|plasma membrane; GO:0016020|membrane; GO:0030670|phagocytic vesicle membrane; GO:0031088|platelet dense granule membrane; GO:0031902|late endosome membrane; GO:0035577|azurophil granule membrane; GO:0043202|lysosomal lumen; GO:0044754|autolysosom…	GO:0019899|enzyme binding; GO:0019904|protein domain specific binding	ko:K06528|LAMP1_2,CD107	ko04140|Autophagy - animal; ko04142|Lysosome; ko04145|Phagosome; ko05152|Tuberculosis	6535	NP_002285.1	NP_002285.1 lysosome-associated membrane glycoprotein 2 isoform A precursor [Homo sapiens]	sp|P13473|LAMP2_HUMAN	sp|P13473|LAMP2_HUMAN Lysosome-associated membrane glycoprotein 2 OS=Homo sapiens GN=LAMP2 PE=1 SV=2	_	_	_	_	_	PF01299.14|Lamp|Lysosome-associated membrane glycoprotein (Lamp)|ENST00000200639|m.11044:153-451
ENST00000200652	5.59611623035899	3.80008490405608	0.55717850861531	0.0190057612934508	0.064032411404468	up	no	5.63888804569787	5.4746820337464	5.67477861163271	2.88601193554973	3.92238249165898	4.59186028495953	5	132294394	132344190	+	ENSG00000197208	SLC22A4	protein_coding	protein_coding	GO:0006641|triglyceride metabolic process; GO:0006814|sodium ion transport; GO:0007589|body fluid secretion; GO:0009437|carnitine metabolic process; GO:0015695|organic cation transport; GO:0015697|quaternary ammonium group transport; GO:0015879|carnitine transport	GO:0005739|mitochondrion; GO:0005886|plasma membrane; GO:0005887|integral component of plasma membrane; GO:0016324|apical plasma membrane	GO:0000166|nucleotide binding; GO:0005524|ATP binding; GO:0008513|secondary active organic cation transmembrane transporter activity; GO:0008514|organic anion transmembrane transporter activity; GO:0015226|carnitine transmembrane transporter activity; GO:0015293|symporter activity; GO:0015491|cation:cation antiporter activity; GO:0015651|quaternary ammonium group transmembrane transporter activit…	ko:K08202|SLC22A4_5,OCTN	ko05231|Choline metabolism in cancer	2234	XP_017727518.1	XP_017727518.1 PREDICTED: solute carrier family 22 member 4 [Rhinopithecus bieti]	sp|Q9H015|S22A4_HUMAN	sp|Q9H015|S22A4_HUMAN Solute carrier family 22 member 4 OS=Homo sapiens GN=SLC22A4 PE=1 SV=3	9606.ENSP00000200652	solute carrier family 22 (organic cation/ergothioneine transporter), member 4; Sodium-ion de [...]	COG0477	KOG0255	_	PF07690.13|MFS_1|Major Facilitator Superfamily|ENST00000200652|m.4075:144-476;PF00083.21|Sugar_tr|Sugar (and other) transporter|ENST00000200652|m.4075:141-517
ENST00000201031	3.85909555748273	5.79498670820211	-0.585296403359452	5.31335355709342e-06	4.50441964833345e-05	down	no	3.9402646304814	3.60382584831636	4.03319619365042	5.94528279564152	5.37665438648024	6.06302294248458	20	56629306	56639283	+	ENSG00000087510	TFAP2C	protein_coding	protein_coding	GO:0000122|negative regulation of transcription by RNA polymerase II; GO:0006357|regulation of transcription by RNA polymerase II; GO:0007267|cell-cell signaling; GO:0008584|male gonad development; GO:0040029|regulation of gene expression, epigenetic; GO:0042127|regulation of cell population proliferation; GO:0045944|positive regulation of transcription by RNA polymerase II	GO:0005634|nucleus; GO:0005654|nucleoplasm; GO:0005739|mitochondrion; GO:0005829|cytosol	GO:0000977|RNA polymerase II regulatory region sequence-specific DNA binding; GO:0001047|core promoter binding; GO:0001227|DNA-binding transcription repressor activity, RNA polymerase II-specific; GO:0001228|DNA-binding transcription activator activity, RNA polymerase II-specific; GO:0003677|DNA binding; GO:0003700|DNA-binding transcription factor activity; GO:0046983|protein dimerization activity	ko:K09177|TFAP2C	--	2862	XP_003904630.2	XP_003904630.2 transcription factor AP-2 gamma [Papio anubis]	sp|Q92754|AP2C_HUMAN	sp|Q92754|AP2C_HUMAN Transcription factor AP-2 gamma OS=Homo sapiens GN=TFAP2C PE=1 SV=1	_	_	_	_	_	PF03299.11|TF_AP-2|Transcription factor AP-2|ENST00000201031|m.2710:303-497
ENST00000201586	1.90126232832541	2.13076112692132	-0.163598016591342	0.753682951440947	0.890003096997769	down	no	1.60982261210263	1.3194993703085	2.7744650025651	1.52347605482469	2.1954243932373	2.67338293270198	19	48552172	48599423	+	ENSG00000088002	SULT2B1	protein_coding	protein_coding	GO:0000103|sulfate assimilation; GO:0008202|steroid metabolic process; GO:0050427|3'-phosphoadenosine 5'-phosphosulfate metabolic process	GO:0005634|nucleus; GO:0005737|cytoplasm; GO:0005783|endoplasmic reticulum; GO:0005829|cytosol; GO:0043231|intracellular membrane-bounded organelle; GO:0070062|extracellular exosome	GO:0003676|nucleic acid binding; GO:0004027|alcohol sulfotransferase activity; GO:0015485|cholesterol binding; GO:0050294|steroid sulfotransferase activity; GO:1990239|steroid hormone binding	ko:K01015|SULT2B1	ko00140|Steroid hormone biosynthesis	1196	NP_814444.1	NP_814444.1 sulfotransferase family cytosolic 2B member 1 isoform b [Homo sapiens]	sp|O00204|ST2B1_HUMAN	sp|O00204|ST2B1_HUMAN Sulfotransferase family cytosolic 2B member 1 OS=Homo sapiens GN=SULT2B1 PE=1 SV=2	9606.ENSP00000201586	sulfotransferase family, cytosolic, 2B, member 1; Catalyzes the sulfate conjugation of many [...]	_	KOG1584	_	PF00685.24|Sulfotransfer_1|Sulfotransferase domain|ENST00000201586|m.5629:87-331;PF13469.3|Sulfotransfer_3|Sulfotransferase family|ENST00000201586|m.5629:166-258
ENST00000201647	0.538701413903783	0.480223167174498	0.162582628065005	0.941096473525443	0.977964124384178	up	no	0	1.05307540247276	0.56302883923859	0.818371722716262	0	0.622297778807233	19	55075869	55087923	+	ENSG00000131037	EPS8L1	protein_coding	protein_coding	GO:0007266|Rho protein signal transduction; GO:0035023|regulation of Rho protein signal transduction; GO:0065009|regulation of molecular function; GO:1900029|positive regulation of ruffle assembly	GO:0005829|cytosol; GO:0032587|ruffle membrane; GO:0032991|protein-containing complex; GO:0070062|extracellular exosome	GO:0003779|actin binding; GO:0042608|T cell receptor binding; GO:0045296|cadherin binding	ko:K17277|EPS8	--	2569	NP_573441.2	NP_573441.2 epidermal growth factor receptor kinase substrate 8-like protein 1 isoform a [Homo sapiens]	sp|Q8TE68|ES8L1_HUMAN	sp|Q8TE68|ES8L1_HUMAN Epidermal growth factor receptor kinase substrate 8-like protein 1 OS=Homo sapiens GN=EPS8L1 PE=1 SV=3	9606.ENSP00000201647	EPS8-like 1; Stimulates guanine exchange activity of SOS1. May play a role in membrane ruffl [...]	_	KOG3557	_	PF08416.10|PTB|Phosphotyrosine-binding domain|ENST00000201647|m.8236:35-165;PF00018.25|SH3_1|SH3 domain|ENST00000201647|m.8236:487-528
ENST00000202017	75.1428515115121	46.0333631990153	0.706834627332438	6.36226617455482e-12	1.2220852943624e-10	up	no	77.1741368845493	79.3006214561055	68.9537961938816	47.2260450540261	43.7148023387821	47.1592422042377	20	31944337	31952046	-	ENSG00000088356	PDRG1	protein_coding	protein_coding	GO:0006457|protein folding	GO:0005737|cytoplasm; GO:0016272|prefoldin complex	GO:0051082|unfolded protein binding	--	--	1957	XP_008018405.1	XP_008018405.1 PREDICTED: p53 and DNA damage-regulated protein 1 isoform X2 [Chlorocebus sabaeus]	sp|Q9NUG6|PDRG1_HUMAN	sp|Q9NUG6|PDRG1_HUMAN p53 and DNA damage-regulated protein 1 OS=Homo sapiens GN=PDRG1 PE=1 SV=2	9544.ENSMMUP00000001307	p53 and DNA-damage regulated 1	_	_	NOG70550	PF01920.17|Prefoldin_2|Prefoldin subunit|ENST00000202017|m.8911:57-134
ENST00000202556	1.84600732395219	2.56881075990232	-0.474503504687451	0.383602162431089	0.613039164094727	down	no	1.92534784407474	1.93678516663645	1.67588896114538	1.12637509624348	2.89218618650413	3.68787099695936	14	103733195	103847575	-	ENSG00000088808	PPP1R13B	protein_coding	protein_coding	GO:0042981|regulation of apoptotic process; GO:0045786|negative regulation of cell cycle; GO:0072332|intrinsic apoptotic signaling pathway by p53 class mediator; GO:1900740|positive regulation of protein insertion into mitochondrial membrane involved in apoptotic signaling pathway; GO:1901216|positive regulation of neuron death; GO:1901796|regulation of signal transduction by p53 class mediator	GO:0005634|nucleus; GO:0005654|nucleoplasm; GO:0005737|cytoplasm; GO:0005739|mitochondrion; GO:0005829|cytosol; GO:0005886|plasma membrane; GO:0048471|perinuclear region of cytoplasm	GO:0008134|transcription factor binding	ko:K17554|PPP1R13B,ASPP1	--	5500	NP_056131.2	NP_056131.2 apoptosis-stimulating of p53 protein 1 [Homo sapiens]	sp|Q96KQ4|ASPP1_HUMAN	sp|Q96KQ4|ASPP1_HUMAN Apoptosis-stimulating of p53 protein 1 OS=Homo sapiens GN=PPP1R13B PE=1 SV=3	9606.ENSP00000202556	protein phosphatase 1, regulatory (inhibitor) subunit 13B; Regulator that plays a central ro [...]	_	KOG0515	_	PF12796.4|Ank_2|Ankyrin repeats (3 copies)|ENST00000202556|m.3226:983-1069;PF13637.3|Ank_4|Ankyrin repeats (many copies)|ENST00000202556|m.3226:981-1030;PF13637.3|Ank_4|Ankyrin repeats (many copies)|ENST00000202556|m.3226:1020-1060;PF00018.25|SH3_1|SH3 domain|ENST00000202556|m.3226:1115-1162;PF00023.27|Ank|Ankyrin repeat|ENST00000202556|m.3226:1010-1040;PF00023.27|Ank|Ankyrin repeat|ENST000002025…
ENST00000202677	1.83146133241606	2.5052526859944	-0.449852239191315	0.000717562666394496	0.00389316860440373	down	no	1.92491560254722	1.71239677317144	1.85707162152952	2.31127837136777	2.47580389406038	2.72867579255505	20	20389530	20712644	-	ENSG00000188559	RALGAPA2	protein_coding	protein_coding	GO:0051056|regulation of small GTPase mediated signal transduction; GO:0090630|activation of GTPase activity	GO:0005615|extracellular space; GO:0005634|nucleus; GO:0005737|cytoplasm; GO:0005829|cytosol; GO:0005886|plasma membrane	GO:0005096|GTPase activator activity; GO:0046982|protein heterodimerization activity	--	--	9545	NP_065076.2	NP_065076.2 ral GTPase-activating protein subunit alpha-2 [Homo sapiens]	sp|Q2PPJ7|RGPA2_HUMAN	sp|Q2PPJ7|RGPA2_HUMAN Ral GTPase-activating protein subunit alpha-2 OS=Homo sapiens GN=RALGAPA2 PE=1 SV=2	_	_	_	_	_	PF02145.12|Rap_GAP|Rap/ran-GAP|ENST00000202677|m.8422:1664-1828
ENST00000202773	6.80557255051882	84.9955950264921	-3.64065103925644	7.6512475843983e-05	0.000522511130451776	down	yes	4.65882214480626	6.15019331907634	9.60770218767386	13.3007234111123	101.374579226896	140.311482441468	12	112405189	112409605	-	ENSG00000089009	RPL6	protein_coding	protein_coding	GO:0000027|ribosomal large subunit assembly; GO:0000184|nuclear-transcribed mRNA catabolic process, nonsense-mediated decay; GO:0002181|cytoplasmic translation; GO:0006355|regulation of transcription, DNA-templated; GO:0006364|rRNA processing; GO:0006412|translation; GO:0006413|translational initiation; GO:0006614|SRP-dependent cotranslational protein targeting to membrane; GO:0019083|viral trans…	GO:0005634|nucleus; GO:0005829|cytosol; GO:0005925|focal adhesion; GO:0016020|membrane; GO:0022625|cytosolic large ribosomal subunit; GO:0036464|cytoplasmic ribonucleoprotein granule	GO:0003677|DNA binding; GO:0003723|RNA binding; GO:0003735|structural constituent of ribosome; GO:0045296|cadherin binding	ko:K02934|RP-L6e,RPL6	ko03010|Ribosome	921	NP_000961.2	NP_000961.2 60S ribosomal protein L6 isoform 1 [Homo sapiens]	sp|Q02878|RL6_HUMAN	sp|Q02878|RL6_HUMAN 60S ribosomal protein L6 OS=Homo sapiens GN=RPL6 PE=1 SV=3	_	_	_	_	_	PF01159.16|Ribosomal_L6e|Ribosomal protein L6e|ENST00000202773|m.7139:187-294;PF03868.12|Ribosomal_L6e_N|Ribosomal protein L6, N-terminal domain|ENST00000202773|m.7139:42-101
ENST00000202831	1.08597996184734	0.322793256004851	1.7195233183503	0.272252279333913	0.491499590808719	up	no	2.10794385809864	0.549405956299879	0.600590071143504	0.565350441857634	0	0.40302932615692	12	113298767	113335120	-	ENSG00000089060	SLC8B1	protein_coding	protein_coding	GO:0006811|ion transport; GO:0006851|mitochondrial calcium ion transmembrane transport; GO:0042593|glucose homeostasis; GO:0050796|regulation of insulin secretion; GO:0050896|response to stimulus; GO:0051480|regulation of cytosolic calcium ion concentration; GO:0051560|mitochondrial calcium ion homeostasis; GO:0086036|regulation of cardiac muscle cell membrane potential; GO:0099093|calcium export…	GO:0005743|mitochondrial inner membrane; GO:0005886|plasma membrane; GO:0030061|mitochondrial crista; GO:0032592|integral component of mitochondrial membrane; GO:0042383|sarcolemma	GO:0005432|calcium:sodium antiporter activity; GO:0015368|calcium:cation antiporter activity; GO:0042803|protein homodimerization activity; GO:0086038|calcium:sodium antiporter activity involved in regulation of cardiac muscle cell membrane potential	ko:K13754|SLC24A6,NCKX6	--	2975	NP_079235.2	NP_079235.2 mitochondrial sodium/calcium exchanger protein isoform 1 precursor [Homo sapiens]	sp|Q6J4K2|NCLX_HUMAN	sp|Q6J4K2|NCLX_HUMAN Mitochondrial sodium/calcium exchanger protein OS=Homo sapiens GN=SLC8B1 PE=1 SV=2	9606.ENSP00000202831	solute carrier family 24 (sodium/potassium/calcium exchanger), member 6; Transports Ca(2+) i [...]	COG0530	KOG2399	_	PF01699.21|Na_Ca_ex|Sodium/calcium exchanger protein|ENST00000202831|m.7417:106-245;PF01699.21|Na_Ca_ex|Sodium/calcium exchanger protein|ENST00000202831|m.7417:422-572
ENST00000202834	6.16655519651674	6.81412175931462	-0.143840949140782	0.605254974215029	0.797279201003014	down	no	5.96065568963357	6.62400465139244	5.91500524852421	8.51242245633297	5.41357192314983	6.51637089846107	20	5099840	5113103	-	ENSG00000089063	TMEM230	protein_coding	protein_coding	GO:0048489|synaptic vesicle transport	GO:0005769|early endosome; GO:0005770|late endosome; GO:0005776|autophagosome; GO:0005783|endoplasmic reticulum; GO:0005802|trans-Golgi network; GO:0008021|synaptic vesicle; GO:0016021|integral component of membrane; GO:0030054|cell junction; GO:0055037|recycling endosome	--	--	--	1472	XP_019661064.1	XP_019661064.1 PREDICTED: transmembrane protein 230 isoform X1 [Ailuropoda melanoleuca]	sp|Q96A57|TM230_HUMAN	sp|Q96A57|TM230_HUMAN Transmembrane protein 230 OS=Homo sapiens GN=TMEM230 PE=1 SV=1	9544.ENSMMUP00000017433	UPF0414 transmembrane protein C20orf30	_	KOG4753	_	PF05915.9|DUF872|Eukaryotic protein of unknown function (DUF872)|ENST00000202834|m.7750:13-118
ENST00000202967	1.64529555018653	0.720295325757929	1.18053692898981	0.00203362748551759	0.0097166392895748	up	yes	2.07925814831408	1.52828973903439	1.32833876321112	0.575841401166277	0.627192193516227	0.957852382591282	12	120302321	120313249	+	ENSG00000089163	SIRT4	protein_coding	protein_coding	GO:0000820|regulation of glutamine family amino acid metabolic process; GO:0006342|chromatin silencing; GO:0006471|protein ADP-ribosylation; GO:0006541|glutamine metabolic process; GO:0006974|cellular response to DNA damage stimulus; GO:0007005|mitochondrion organization; GO:0010667|negative regulation of cardiac muscle cell apoptotic process; GO:0034983|peptidyl-lysine deacetylation; GO:0046322|…	GO:0005739|mitochondrion; GO:0005743|mitochondrial inner membrane; GO:0005759|mitochondrial matrix	GO:0003950|NAD+ ADP-ribosyltransferase activity; GO:0046872|metal ion binding; GO:0047708|biotinidase activity; GO:0061690|lipoamidase activity; GO:0070403|NAD+ binding	ko:K11414|SIRT4,SIR2L4	--	1217	EAW98182.1	EAW98182.1 sirtuin (silent mating type information regulation 2 homolog) 4 (S. cerevisiae), isoform CRA_a [Homo sapiens]	sp|Q9Y6E7|SIR4_HUMAN	sp|Q9Y6E7|SIR4_HUMAN NAD-dependent protein lipoamidase sirtuin-4, mitochondrial OS=Homo sapiens GN=SIRT4 PE=1 SV=1	9606.ENSP00000202967	sirtuin (silent mating type information regulation 2 homolog) 4 (S. cerevisiae); NAD-depende [...]	COG0846	KOG2683	_	PF02146.14|SIR2|Sir2 family|ENST00000202967|m.7816:62-267
ENST00000203001	2.72883846939794	3.65659728381756	-0.420877636516387	0.603016947985719	0.79576723527389	down	no	1.95323782650123	3.41555530072173	2.81772228097086	7.04387918226628	1.09451354658206	2.83139912260434	20	5937228	5950533	-	ENSG00000089195	TRMT6	protein_coding	protein_coding	GO:0006400|tRNA modification; GO:0030488|tRNA methylation	GO:0005654|nucleoplasm; GO:0031515|tRNA (m1A) methyltransferase complex	GO:0003723|RNA binding	ko:K03256|TRM6,GCD10	--	2929	NP_057023.2	NP_057023.2 tRNA (adenine(58)-N(1))-methyltransferase non-catalytic subunit TRM6 isoform 1 [Homo sapiens]	sp|Q9UJA5|TRM6_HUMAN	sp|Q9UJA5|TRM6_HUMAN tRNA (adenine(58)-N(1))-methyltransferase non-catalytic subunit TRM6 OS=Homo sapiens GN=TRMT6 PE=1 SV=1	9606.ENSP00000203001	tRNA methyltransferase 6 homolog (S. cerevisiae); Substrate-binding subunit of tRNA (adenine [...]	_	KOG1416	_	PF04189.10|Gcd10p|Gcd10p family|ENST00000203001|m.7803:20-253
ENST00000203166	0.954086772216157	3.01460277286039	-1.64951077623927	1	1	down	no	0.2226350420993	2.61994821779339	0.0196770567557809	1.63368496091839	5.93123067148722	1.47889268617556	19	35612735	35625355	+	ENSG00000249115	HAUS5	protein_coding	protein_coding	GO:0000086|G2/M transition of mitotic cell cycle; GO:0007098|centrosome cycle; GO:0010389|regulation of G2/M transition of mitotic cell cycle; GO:0051225|spindle assembly; GO:0051301|cell division; GO:0097711|ciliary basal body-plasma membrane docking	GO:0005813|centrosome; GO:0005819|spindle; GO:0005829|cytosol; GO:0005874|microtubule; GO:0070652|HAUS complex	--	ko:K16588|HAUS5	--	4324	AAH13947.2	AAH13947.2 KIAA0841 protein, partial [Homo sapiens]	sp|O94927|HAUS5_HUMAN	sp|O94927|HAUS5_HUMAN HAUS augmin-like complex subunit 5 OS=Homo sapiens GN=HAUS5 PE=1 SV=2	_	_	_	_	_	PF14817.3|HAUS5|HAUS augmin-like complex subunit 5|ENST00000203166|m.1224:7-618
ENST00000203407	257.92536764423	172.173589525487	0.583061957599089	1.43922852729984e-10	2.36425406425719e-09	up	no	256.235948187251	247.566445492702	269.973709252736	181.794726096779	163.205899967796	171.520142511886	3	48599002	48609646	-	ENSG00000010256	UQCRC1	protein_coding	protein_coding	GO:0006119|oxidative phosphorylation; GO:0006122|mitochondrial electron transport, ubiquinol to cytochrome c; GO:0009060|aerobic respiration; GO:0014823|response to activity; GO:0016485|protein processing; GO:0043279|response to alkaloid; GO:0055114|oxidation-reduction process	GO:0005739|mitochondrion; GO:0005743|mitochondrial inner membrane; GO:0005746|mitochondrial respirasome; GO:0005750|mitochondrial respiratory chain complex III; GO:0005829|cytosol; GO:0043209|myelin sheath	GO:0004222|metalloendopeptidase activity; GO:0008121|ubiquinol-cytochrome-c reductase activity; GO:0008270|zinc ion binding; GO:0031625|ubiquitin protein ligase binding; GO:0044877|protein-containing complex binding	ko:K00414|QCR1,UQCRC1	ko00190|Oxidative phosphorylation; ko01100|Metabolic pathways; ko04260|Cardiac muscle contraction; ko04932|Non-alcoholic fatty liver disease (NAFLD); ko05010|Alzheimer's disease; ko05012|Parkinson's disease; ko05016|Huntington's disease	1595	NP_003356.2	NP_003356.2 cytochrome b-c1 complex subunit 1, mitochondrial precursor [Homo sapiens]	sp|P31930|QCR1_HUMAN	sp|P31930|QCR1_HUMAN Cytochrome b-c1 complex subunit 1, mitochondrial OS=Homo sapiens GN=UQCRC1 PE=1 SV=3	9606.ENSP00000203407	ubiquinol-cytochrome c reductase core protein I; This is a component of the ubiquinol-cytoch [...]	COG0612	KOG0960	_	PF00675.17|Peptidase_M16|Insulinase (Peptidase family M16)|ENST00000203407|m.7411:66-212;PF05193.18|Peptidase_M16_C|Peptidase M16 inactive domain|ENST00000203407|m.7411:218-403
ENST00000203556	4.49246096113581	1.98015043678806	1.17783627804646	0.0599119575559604	0.159893003117812	up	no	4.84143590528999	4.68081395102918	3.95513302708827	3.34508359157993	0.735599733087144	1.8597679856971	19	19629476	19643657	-	ENSG00000089639	GMIP	protein_coding	protein_coding	GO:0034260|negative regulation of GTPase activity; GO:0035556|intracellular signal transduction; GO:0051056|regulation of small GTPase mediated signal transduction	GO:0005622|intracellular; GO:0005654|nucleoplasm; GO:0005829|cytosol; GO:0005886|plasma membrane	GO:0005096|GTPase activator activity; GO:0046872|metal ion binding	ko:K20653|GMIP,ARHGAP46	--	3528	NP_057657.2	NP_057657.2 GEM-interacting protein isoform 1 [Homo sapiens]	sp|Q9P107|GMIP_HUMAN	sp|Q9P107|GMIP_HUMAN GEM-interacting protein OS=Homo sapiens GN=GMIP PE=1 SV=2	9606.ENSP00000203556	GEM interacting protein; Stimulates, in vitro and in vivo, the GTPase activity of RhoA	_	KOG1453	_	PF00620.24|RhoGAP|RhoGAP domain|ENST00000203556|m.10971:607-766
ENST00000203630	201.591472221966	186.284156733031	0.113923750659719	0.871409190142378	0.948181705937674	up	no	294.771904653244	42.8600912826412	267.142420730013	185.804119373786	187.156473778062	185.891877047246	12	6747996	6753141	-	ENSG00000089693	MLF2	protein_coding	protein_coding	GO:0006952|defense response	GO:0005634|nucleus; GO:0005737|cytoplasm; GO:0016020|membrane	--	--	--	1555	XP_007631839.1	XP_007631839.1 PREDICTED: myeloid leukemia factor 2 isoform X2 [Cricetulus griseus]	sp|Q15773|MLF2_HUMAN	sp|Q15773|MLF2_HUMAN Myeloid leukemia factor 2 OS=Homo sapiens GN=MLF2 PE=1 SV=1	9544.ENSMMUP00000016009	myeloid leukemia factor 2	_	KOG4049	_	PF10248.6|Mlf1IP|Myelodysplasia-myeloid leukemia factor 1-interacting protein|ENST00000203630|m.7375:26-199
ENST00000203664	0.818867557873465	0.680810096643837	0.262852427499348	0.266759471734506	0.485082671674668	up	no	0.83689371897905	0.727756172771785	0.891952781869561	0.716746597002668	0.780662643323189	0.545021049605653	14	94026340	94048930	+	ENSG00000089723	OTUB2	protein_coding	protein_coding	GO:0016579|protein deubiquitination; GO:0035871|protein K11-linked deubiquitination; GO:0070536|protein K63-linked deubiquitination; GO:0071108|protein K48-linked deubiquitination	GO:0005634|nucleus	GO:0004843|thiol-dependent ubiquitin-specific protease activity; GO:0019784|NEDD8-specific protease activity; GO:0043130|ubiquitin binding	ko:K09603|OTUB2	--	3911	XP_010607502.1	XP_010607502.1 PREDICTED: ubiquitin thioesterase OTUB2 [Fukomys damarensis]	sp|Q96DC9|OTUB2_HUMAN	sp|Q96DC9|OTUB2_HUMAN Ubiquitin thioesterase OTUB2 OS=Homo sapiens GN=OTUB2 PE=1 SV=2	9606.ENSP00000203664	OTU domain, ubiquitin aldehyde binding 2; Hydrolase that can remove conjugated ubiquitin fro [...]	_	KOG3991	_	PF10275.6|Peptidase_C65|Peptidase C65 Otubain|ENST00000203664|m.1727:69-295
ENST00000204517	6.25735297105954	4.85397886448655	0.36571928672525	0.485169045334157	0.707072667950821	up	no	5.53151253003443	6.54032813171405	6.70021825143014	3.5250545349915	8.34223030254213	2.69465175592601	16	4257186	4273023	-	ENSG00000090447	TFAP4	protein_coding	protein_coding	GO:0006978|DNA damage response, signal transduction by p53 class mediator resulting in transcription of p21 class mediator; GO:0008285|negative regulation of cell population proliferation; GO:0043065|positive regulation of apoptotic process; GO:0043392|negative regulation of DNA binding; GO:0043922|negative regulation by host of viral transcription; GO:0043923|positive regulation by host of viral…	GO:0005634|nucleus; GO:0005739|mitochondrion; GO:0017053|transcriptional repressor complex	GO:0000978|RNA polymerase II proximal promoter sequence-specific DNA binding; GO:0000981|DNA-binding transcription factor activity, RNA polymerase II-specific; GO:0001228|DNA-binding transcription activator activity, RNA polymerase II-specific; GO:0003677|DNA binding; GO:0042803|protein homodimerization activity; GO:0042826|histone deacetylase binding; GO:0043565|sequence-specific DNA binding; GO…	ko:K09108|TFAP4	ko05205|Proteoglycans in cancer	2163	NP_003214.1	NP_003214.1 transcription factor AP-4 [Homo sapiens]	sp|Q01664|TFAP4_HUMAN	sp|Q01664|TFAP4_HUMAN Transcription factor AP-4 OS=Homo sapiens GN=TFAP4 PE=1 SV=2	9606.ENSP00000204517	transcription factor AP-4 (activating enhancer binding protein 4); Transcription factor that [...]	_	KOG0561	_	PF00010.23|HLH|Helix-loop-helix DNA-binding domain|ENST00000204517|m.5839:49-99
ENST00000204549	16.0693010455069	15.6712483699304	0.0361642794020454	0.586399507054942	0.784564838999435	up	no	17.3136132732191	15.4729513478436	15.4213385154581	16.0962827494237	15.6389873565763	15.2784750037913	15	65117379	65133808	-	ENSG00000090470	PDCD7	protein_coding	protein_coding	GO:0000398|mRNA splicing, via spliceosome; GO:0006915|apoptotic process; GO:0008380|RNA splicing; GO:0051384|response to glucocorticoid	GO:0005654|nucleoplasm; GO:0005689|U12-type spliceosomal complex	--	--	--	2823	NP_005698.1	NP_005698.1 programmed cell death protein 7 [Homo sapiens]	sp|Q8N8D1|PDCD7_HUMAN	sp|Q8N8D1|PDCD7_HUMAN Programmed cell death protein 7 OS=Homo sapiens GN=PDCD7 PE=1 SV=1	9606.ENSP00000204549	programmed cell death 7; Promotes apoptosis when overexpressed (By similarity)	_	_	NOG84180	PF16021.2|PDCD7|Programmed cell death protein 7|ENST00000204549|m.7944:179-490
ENST00000204566	20.4075800944479	14.8567360414116	0.457723945453932	0.758453818861256	0.892752938535927	up	no	24.263694342465	1.53513739969743	35.4239085411814	30.4160004257518	13.7469093630348	0.407298335448249	15	64963022	64989914	-	ENSG00000090487	SPG21	protein_coding	protein_coding	GO:0050851|antigen receptor-mediated signaling pathway	GO:0005829|cytosol; GO:0010008|endosome membrane; GO:0030140|trans-Golgi network transport vesicle; GO:0043231|intracellular membrane-bounded organelle	GO:0042609|CD4 receptor binding	ko:K19367|SPG21	ko04144|Endocytosis	1799	XP_014997952.1	XP_014997952.1 PREDICTED: maspardin isoform X1 [Macaca mulatta]	sp|Q9NZD8|SPG21_HUMAN	sp|Q9NZD8|SPG21_HUMAN Maspardin OS=Homo sapiens GN=SPG21 PE=1 SV=1	_	_	_	_	_	PF00561.17|Abhydrolase_1|alpha/beta hydrolase fold|ENST00000204566|m.7908:87-159;PF12697.4|Abhydrolase_6|Alpha/beta hydrolase family|ENST00000204566|m.7908:57-229
ENST00000204679	5.26492140885993	7.46776768624514	-0.503458052066973	0.206276237393596	0.404939962519541	down	no	5.083196839691	4.65160512193311	6.05996226495569	6.64250987509185	5.08604281394517	10.6747503696984	16	1351931	1364113	+	ENSG00000090581	GNPTG	protein_coding	protein_coding	GO:0016256|N-glycan processing to lysosome; GO:0046835|carbohydrate phosphorylation	GO:0000139|Golgi membrane; GO:0005794|Golgi apparatus; GO:0070062|extracellular exosome	GO:0003976|UDP-N-acetylglucosamine-lysosomal-enzyme N-acetylglucosaminephosphotransferase activity; GO:0042803|protein homodimerization activity	ko:K10087|GNPTG,GNPTAG	ko04142|Lysosome	1975	NP_115909.1	NP_115909.1 N-acetylglucosamine-1-phosphotransferase subunit gamma precursor [Homo sapiens]	sp|Q9UJJ9|GNPTG_HUMAN	sp|Q9UJJ9|GNPTG_HUMAN N-acetylglucosamine-1-phosphotransferase subunit gamma OS=Homo sapiens GN=GNPTG PE=1 SV=1	9606.ENSP00000204679	N-acetylglucosamine-1-phosphate transferase, gamma subunit; May recognize the substrate of G [...]	_	KOG2397	_	PF13015.3|PRKCSH_1|Glucosidase II beta subunit-like protein|ENST00000204679|m.4105:64-173;PF07915.10|PRKCSH|Glucosidase II beta subunit-like protein|ENST00000204679|m.4105:69-119
ENST00000204726	0.669221314908812	3.47893861148749	-2.36083457478334	0.0672231527098915	0.175417861701108	down	no	1.800399532894	0.0538142645797364	0.153450147252699	2.00738092519867	4.60275497645933	3.82667993280446	12	132768902	132828869	-	ENSG00000090615	GOLGA3	protein_coding	protein_coding	GO:0006891|intra-Golgi vesicle-mediated transport; GO:0007283|spermatogenesis	GO:0000139|Golgi membrane; GO:0005634|nucleus; GO:0005654|nucleoplasm; GO:0005730|nucleolus; GO:0005794|Golgi apparatus; GO:0005829|cytosol; GO:0016020|membrane; GO:0017119|Golgi transport complex; GO:0032580|Golgi cisterna membrane; GO:0090498|extrinsic component of Golgi membrane	GO:0005215|transporter activity; GO:0045296|cadherin binding	--	--	9426	NP_005886.2	NP_005886.2 golgin subfamily A member 3 isoform 1 [Homo sapiens]	sp|Q08378|GOGA3_HUMAN	sp|Q08378|GOGA3_HUMAN Golgin subfamily A member 3 OS=Homo sapiens GN=GOLGA3 PE=1 SV=2	9606.ENSP00000204726	golgi autoantigen, golgin subfamily a, 3; Golgi auto-antigen; probably involved in maintaini [...]	_	_	NOG149564	_
ENST00000204961	12.6901635960153	9.41305690180628	0.430580020395917	0.000563536502318577	0.00314235817660327	up	no	13.964829957672	12.8831099584919	11.2225508718821	9.25063147307419	9.64110801317767	9.34743121916698	X	68829021	68842160	+	ENSG00000090776	EFNB1	protein_coding	protein_coding	GO:0001755|neural crest cell migration; GO:0007155|cell adhesion; GO:0007267|cell-cell signaling; GO:0007411|axon guidance; GO:0009880|embryonic pattern specification; GO:0031295|T cell costimulation; GO:0042102|positive regulation of T cell proliferation; GO:0048013|ephrin receptor signaling pathway	GO:0005634|nucleus; GO:0005737|cytoplasm; GO:0005886|plasma membrane; GO:0005887|integral component of plasma membrane; GO:0045121|membrane raft; GO:0045202|synapse; GO:0070062|extracellular exosome	GO:0046875|ephrin receptor binding	ko:K05463|EFNB	ko04360|Axon guidance	3303	NP_004420.1	NP_004420.1 ephrin-B1 precursor [Homo sapiens]	sp|P98172|EFNB1_HUMAN	sp|P98172|EFNB1_HUMAN Ephrin-B1 OS=Homo sapiens GN=EFNB1 PE=1 SV=1	_	_	_	_	_	PF00812.14|Ephrin|Ephrin|ENST00000204961|m.9013:31-164
ENST00000205061	1.73862300451422	1.43742224346336	0.272733436323455	0.43678624255744	0.664353460331652	up	no	2.32731793627241	1.40886626265659	1.47968481461366	1.04852626283879	1.79620069803411	1.46753976951717	16	74447427	74607114	-	ENSG00000090863	GLG1	protein_coding	protein_coding	GO:0010955|negative regulation of protein processing; GO:0030512|negative regulation of transforming growth factor beta receptor signaling pathway; GO:0032330|regulation of chondrocyte differentiation; GO:0050900|leukocyte migration; GO:0060349|bone morphogenesis	GO:0000139|Golgi membrane; GO:0005794|Golgi apparatus; GO:0005886|plasma membrane; GO:0016020|membrane; GO:0016021|integral component of membrane; GO:0031012|extracellular matrix; GO:0070062|extracellular exosome	GO:0005102|signaling receptor binding; GO:0017134|fibroblast growth factor binding	ko:K06816|GLG1,ESL1	ko04514|Cell adhesion molecules (CAMs)	8261	NP_036333.2	NP_036333.2 Golgi apparatus protein 1 isoform 1 precursor [Homo sapiens]	sp|Q92896|GSLG1_HUMAN	sp|Q92896|GSLG1_HUMAN Golgi apparatus protein 1 OS=Homo sapiens GN=GLG1 PE=1 SV=2	9606.ENSP00000205061	golgi apparatus protein 1; Binds fibroblast growth factor and E-selectin (cell- adhesion lec [...]	_	KOG3648	_	PF00839.14|Cys_rich_FGFR|Cysteine rich repeat|ENST00000205061|m.2991:160-216;PF00839.14|Cys_rich_FGFR|Cysteine rich repeat|ENST00000205061|m.2991:221-280;PF00839.14|Cys_rich_FGFR|Cysteine rich repeat|ENST00000205061|m.2991:297-351;PF00839.14|Cys_rich_FGFR|Cysteine rich repeat|ENST00000205061|m.2991:355-417;PF00839.14|Cys_rich_FGFR|Cysteine rich repeat|ENST00000205061|m.2991:424-476;PF00839.14|Cys…
ENST00000205143	1.09617370050243	0.560899345870566	0.954269632791032	0.0147902300166424	0.0520941067700541	up	no	1.15586920313235	1.22052075116229	0.912131147212655	0.456781499799925	0.811735158997828	0.414181378813944	19	39498968	39508481	+	ENSG00000090932	DLL3	protein_coding	protein_coding	GO:0001501|skeletal system development; GO:0001756|somitogenesis; GO:0007219|Notch signaling pathway; GO:0007386|compartment pattern specification; GO:0048339|paraxial mesoderm development; GO:0050768|negative regulation of neurogenesis	GO:0016021|integral component of membrane	GO:0005112|Notch binding; GO:0005509|calcium ion binding	ko:K06051|DLL	ko01522|Endocrine resistance; ko04330|Notch signaling pathway; ko04658|Th1 and Th2 cell differentiation; ko05224|Breast cancer	2332	NP_058637.1	NP_058637.1 delta-like protein 3 isoform 1 precursor [Homo sapiens]	sp|Q9NYJ7|DLL3_HUMAN	sp|Q9NYJ7|DLL3_HUMAN Delta-like protein 3 OS=Homo sapiens GN=DLL3 PE=1 SV=1	9606.ENSP00000205143	delta-like 3 (Drosophila); Inhibits primary neurogenesis. May be required to divert neurons [...]	_	KOG1217	_	PF00008.24|EGF|EGF-like domain|ENST00000205143|m.2738:280-310;PF00008.24|EGF|EGF-like domain|ENST00000205143|m.2738:318-351;PF00008.24|EGF|EGF-like domain|ENST00000205143|m.2738:359-389;PF00008.24|EGF|EGF-like domain|ENST00000205143|m.2738:397-426;PF12661.4|hEGF|Human growth factor-like EGF|ENST00000205143|m.2738:238-250;PF12661.4|hEGF|Human growth factor-like EGF|ENST00000205143|m.2738:341-352;P…
ENST00000205194	13.0750056192336	6.76764567194129	0.949058422584026	2.45734406535638e-07	2.58265858752779e-06	up	no	12.4689193711507	14.4452368101476	12.3108606764024	7.32983827503507	5.74448582149182	7.22861291929698	19	55485188	55487566	+	ENSG00000090971	NAT14	protein_coding	protein_coding	GO:0006352|DNA-templated transcription, initiation; GO:0045893|positive regulation of transcription, DNA-templated	GO:0005634|nucleus; GO:0016021|integral component of membrane	GO:0003677|DNA binding; GO:0008080|N-acetyltransferase activity	--	--	1350	XP_007996359.1	XP_007996359.1 PREDICTED: N-acetyltransferase 14 [Chlorocebus sabaeus]	sp|Q8WUY8|NAT14_HUMAN	sp|Q8WUY8|NAT14_HUMAN N-acetyltransferase 14 OS=Homo sapiens GN=NAT14 PE=1 SV=1	9606.ENSP00000205194	N-acetyltransferase 14 (GCN5-related, putative); Probable acetyltransferase that binds the 5 [...]	_	_	NOG27287	PF00583.22|Acetyltransf_1|Acetyltransferase (GNAT) family|ENST00000205194|m.8496:144-191
ENST00000205214	0.459775453733945	0.942419493452904	-1.01962581600636	0.131246970975916	0.292383188050779	down	no	0.322593886189569	0.708256433857296	0.34847604115497	1.62821769255098	0.520087873443889	0.678952914363842	4	56338290	56387491	-	ENSG00000157426	AASDH	protein_coding	protein_coding	GO:0006631|fatty acid metabolic process; GO:0019482|beta-alanine metabolic process; GO:0043041|amino acid activation for nonribosomal peptide biosynthetic process	--	GO:0005524|ATP binding; GO:0016878|acid-thiol ligase activity	ko:K00142|AASDH	--	3581	NP_861522.2	NP_861522.2 beta-alanine-activating enzyme isoform 1 [Homo sapiens]	sp|Q4L235|ACSF4_HUMAN	sp|Q4L235|ACSF4_HUMAN Acyl-CoA synthetase family member 4 OS=Homo sapiens GN=AASDH PE=1 SV=3	9606.ENSP00000205214	aminoadipate-semialdehyde dehydrogenase; Acyl-CoA synthases catalyze the initial reaction in [...]	COG1020;COG1520	KOG1178;KOG4649	_	PF00501.25|AMP-binding|AMP-binding enzyme|ENST00000205214|m.1048:9-449;PF13570.3|PQQ_3|PQQ-like domain|ENST00000205214|m.1048:844-882;PF13570.3|PQQ_3|PQQ-like domain|ENST00000205214|m.1048:967-1003;PF13360.3|PQQ_2|PQQ-like domain|ENST00000205214|m.1048:825-939;PF00550.22|PP-binding|Phosphopantetheine attachment site|ENST00000205214|m.1048:558-625
ENST00000205402	5.57967792387812	36.6063440640891	-2.71165069056742	6.00495182020226e-13	1.30014170326035e-11	down	yes	4.02815211935343	4.74857760383003	7.96230404845089	40.8313980418449	31.0582737057877	37.9293604446346	7	107891183	107921198	+	ENSG00000091140	DLD	protein_coding	protein_coding	GO:0006090|pyruvate metabolic process; GO:0006099|tricarboxylic acid cycle; GO:0006103|2-oxoglutarate metabolic process; GO:0006120|mitochondrial electron transport, NADH to ubiquinone; GO:0006508|proteolysis; GO:0006554|lysine catabolic process; GO:0007369|gastrulation; GO:0007568|aging; GO:0009083|branched-chain amino acid catabolic process; GO:0009106|lipoate metabolic process; GO:0010510|regu…	GO:0005654|nucleoplasm; GO:0005739|mitochondrion; GO:0005759|mitochondrial matrix; GO:0031514|motile cilium; GO:0043159|acrosomal matrix; GO:0043209|myelin sheath; GO:0045252|oxoglutarate dehydrogenase complex; GO:0045254|pyruvate dehydrogenase complex	GO:0004148|dihydrolipoyl dehydrogenase activity; GO:0009055|electron transfer activity; GO:0043544|lipoamide binding; GO:0050660|flavin adenine dinucleotide binding; GO:0051287|NAD binding	ko:K00382|DLD,lpd,pdhD	ko00010|Glycolysis / Gluconeogenesis; ko00020|Citrate cycle (TCA cycle); ko00260|Glycine, serine and threonine metabolism; ko00280|Valine, leucine and isoleucine degradation; ko00620|Pyruvate metabolism; ko00630|Glyoxylate and dicarboxylate metabolism; ko00640|Propanoate metabolism; ko01100|Metabolic pathways; ko01200|Carbon metabolism	3537	XP_009452252.1	XP_009452252.1 dihydrolipoyl dehydrogenase, mitochondrial [Pan troglodytes]	sp|P09622|DLDH_HUMAN	sp|P09622|DLDH_HUMAN Dihydrolipoyl dehydrogenase, mitochondrial OS=Homo sapiens GN=DLD PE=1 SV=2	9598.ENSPTRP00000033534	dihydrolipoamide dehydrogenase	COG1249	KOG1335	_	PF07992.11|Pyr_redox_2|Pyridine nucleotide-disulphide oxidoreductase|ENST00000205402|m.1193:43-370;PF02852.19|Pyr_redox_dim|Pyridine nucleotide-disulphide oxidoreductase, dimerisation domain|ENST00000205402|m.1193:389-497;PF00070.24|Pyr_redox|Pyridine nucleotide-disulphide oxidoreductase|ENST00000205402|m.1193:215-291;PF12831.4|FAD_oxidored|FAD dependent oxidoreductase|ENST00000205402|m.1193:43-8…
ENST00000205636	29.6676379154394	65.398404706634	-1.14009975749855	3.98959130170288e-20	1.89095401578006e-18	down	yes	26.5983947701889	31.4018791026925	31.0026398734369	63.3791837010601	66.4459509860062	66.3700794328357	3	32481312	32502852	-	ENSG00000091317	CMTM6	protein_coding	protein_coding	GO:0006935|chemotaxis; GO:0043312|neutrophil degranulation	GO:0005886|plasma membrane; GO:0016020|membrane; GO:0016021|integral component of membrane; GO:0035577|azurophil granule membrane; GO:0035579|specific granule membrane; GO:0070062|extracellular exosome	GO:0005125|cytokine activity	--	--	3307	NP_060271.1	NP_060271.1 CKLF-like MARVEL transmembrane domain-containing protein 6 [Homo sapiens]	sp|Q9NX76|CKLF6_HUMAN	sp|Q9NX76|CKLF6_HUMAN CKLF-like MARVEL transmembrane domain-containing protein 6 OS=Homo sapiens GN=CMTM6 PE=1 SV=1	9606.ENSP00000205636	CKLF-like MARVEL transmembrane domain containing 6	_	KOG4788	_	PF01284.20|MARVEL|Membrane-associating domain|ENST00000205636|m.5363:74-188
ENST00000206020	58.7798016427749	34.1527246816635	0.783142867133424	0.00619880693370428	0.0252912939874771	up	no	52.4373343176575	59.2216075591594	64.6804630515077	30.2354666657825	45.1140280903974	27.1086792888107	17	4959226	4967817	-	ENSG00000091640	SPAG7	protein_coding	protein_coding	--	GO:0005634|nucleus	GO:0003676|nucleic acid binding	--	--	1005	AAC39888.1	AAC39888.1 sperm acrosomal protein [Homo sapiens]	sp|O75391|SPAG7_HUMAN	sp|O75391|SPAG7_HUMAN Sperm-associated antigen 7 OS=Homo sapiens GN=SPAG7 PE=1 SV=2	_	_	_	_	_	PF01424.19|R3H|R3H domain|ENST00000206020|m.6406:51-112
ENST00000206262	0.0989427695730345	0.275616109382385	-1.39050690351657	0.000541805157669999	0.00303199040124682	down	yes	0.100560275697298	0.0603974434413775	0.135870589580428	0.247382395185855	0.323331334134023	0.256134598827278	6	153004459	153131282	-	ENSG00000091844	RGS17	protein_coding	protein_coding	GO:0009968|negative regulation of signal transduction	GO:0005634|nucleus; GO:0005886|plasma membrane; GO:0030054|cell junction; GO:0031410|cytoplasmic vesicle; GO:0043005|neuron projection; GO:0045202|synapse	GO:0005096|GTPase activator activity	ko:K16449|RGS	--	7932	XP_025239033.1	XP_025239033.1 regulator of G-protein signaling 17 isoform X1 [Theropithecus gelada]	sp|Q9UGC6|RGS17_HUMAN	sp|Q9UGC6|RGS17_HUMAN Regulator of G-protein signaling 17 OS=Homo sapiens GN=RGS17 PE=1 SV=2	_	_	_	_	_	PF00615.16|RGS|Regulator of G protein signaling domain|ENST00000206262|m.1057:84-199
ENST00000206380	17.6640826100764	11.6475215924951	0.600374230637896	0.589345685256473	0.786701202003501	up	no	0.937874359642966	29.0492576125228	23.0051158580633	11.2495469889639	7.72802778257232	15.9649900059491	17	44011188	44014963	-	ENSG00000091947	TMEM101	protein_coding	protein_coding	GO:0043123|positive regulation of I-kappaB kinase/NF-kappaB signaling	GO:0016021|integral component of membrane	--	--	--	1525	NP_115752.1	NP_115752.1 transmembrane protein 101 isoform a [Homo sapiens]	sp|Q96IK0|TM101_HUMAN	sp|Q96IK0|TM101_HUMAN Transmembrane protein 101 OS=Homo sapiens GN=TMEM101 PE=1 SV=1	_	_	_	_	_	PF15111.3|TMEM101|TMEM101 protein family|ENST00000206380|m.2689:12-259
ENST00000206423	1.05479018307223	1.3784822398773	-0.382939548345777	0.302349038573425	0.527061901218929	down	no	0.932409735537375	1.05840990869311	1.17355090498621	0.868236447015936	1.58851298491478	1.67869728770118	3	112596797	112641143	-	ENSG00000091986	CCDC80	protein_coding	protein_coding	GO:0010811|positive regulation of cell-substrate adhesion; GO:0030198|extracellular matrix organization	GO:0005604|basement membrane; GO:0005614|interstitial matrix; GO:0005615|extracellular space	GO:0001968|fibronectin binding; GO:0008201|heparin binding	--	--	12301	NP_955805.1	NP_955805.1 coiled-coil domain-containing protein 80 precursor [Homo sapiens]	sp|Q76M96|CCD80_HUMAN	sp|Q76M96|CCD80_HUMAN Coiled-coil domain-containing protein 80 OS=Homo sapiens GN=CCDC80 PE=1 SV=1	9606.ENSP00000206423	coiled-coil domain containing 80; Promotes cell adhesion and matrix assembly (By similarity)	_	_	NOG42473	PF13778.3|DUF4174|Domain of unknown function (DUF4174)|ENST00000206423|m.312:142-270;PF13778.3|DUF4174|Domain of unknown function (DUF4174)|ENST00000206423|m.312:616-748;PF13778.3|DUF4174|Domain of unknown function (DUF4174)|ENST00000206423|m.312:771-902
ENST00000206451	135.350773914241	89.0651303395884	0.603715127583095	0.00798702637875909	0.0313237055841098	up	no	130.08567816961	165.842904535204	110.12373903791	84.0087322385238	98.5241073190383	84.6625514612032	14	24136194	24138962	+	ENSG00000092010	PSME1	protein_coding	protein_coding	GO:0000165|MAPK cascade; GO:0000209|protein polyubiquitination; GO:0002223|stimulatory C-type lectin receptor signaling pathway; GO:0002479|antigen processing and presentation of exogenous peptide antigen via MHC class I, TAP-dependent; GO:0006521|regulation of cellular amino acid metabolic process; GO:0010950|positive regulation of endopeptidase activity; GO:0010972|negative regulation of G2/M t…	GO:0000502|proteasome complex; GO:0005654|nucleoplasm; GO:0005737|cytoplasm; GO:0005829|cytosol; GO:0008537|proteasome activator complex; GO:0070062|extracellular exosome	GO:0061133|endopeptidase activator activity	ko:K06696|PSME1	ko03050|Proteasome; ko04612|Antigen processing and presentation	965	XP_509864.4	XP_509864.4 proteasome activator complex subunit 1 isoform X2 [Pan troglodytes]	sp|Q06323|PSME1_HUMAN	sp|Q06323|PSME1_HUMAN Proteasome activator complex subunit 1 OS=Homo sapiens GN=PSME1 PE=1 SV=1	_	_	_	_	_	PF02252.15|PA28_beta|Proteasome activator pa28 beta subunit|ENST00000206451|m.4917:127-268;PF02251.15|PA28_alpha|Proteasome activator pa28 alpha subunit|ENST00000206451|m.4917:32-91
ENST00000206474	2.56066296915826	0.766102400451918	1.72782155369229	0.00693383007233602	0.0278236291018835	up	yes	1.84259842394486	2.4885546893912	3.35083579413871	1.31453159225069	0.334696033889561	0.649079575215502	14	22946228	22957154	-	ENSG00000092036	HAUS4	protein_coding	protein_coding	GO:0000086|G2/M transition of mitotic cell cycle; GO:0007098|centrosome cycle; GO:0010389|regulation of G2/M transition of mitotic cell cycle; GO:0051225|spindle assembly; GO:0051301|cell division; GO:0097711|ciliary basal body-plasma membrane docking	GO:0005813|centrosome; GO:0005819|spindle; GO:0005829|cytosol; GO:0005874|microtubule; GO:0070652|HAUS complex	--	ko:K16587|HAUS4	--	1642	CAD62584.1	CAD62584.1 unnamed protein product, partial [Homo sapiens]	sp|Q9H6D7|HAUS4_HUMAN	sp|Q9H6D7|HAUS4_HUMAN HAUS augmin-like complex subunit 4 OS=Homo sapiens GN=HAUS4 PE=1 SV=1	_	_	_	_	_	PF14735.3|HAUS4|HAUS augmin-like complex subunit 4|ENST00000206474|m.4454:130-360
ENST00000206542	11.5281574281779	16.9198443144059	-0.553155853406005	0.0373657937388214	0.110190218624449	down	no	8.88065301127592	13.7766151360499	11.927204137208	14.8529663466532	17.5680977073282	18.3384688892364	14	20446401	20454812	-	ENSG00000092094	OSGEP	protein_coding	protein_coding	GO:0002949|tRNA threonylcarbamoyladenosine modification	GO:0000408|EKC/KEOPS complex; GO:0005634|nucleus; GO:0005654|nucleoplasm; GO:0005737|cytoplasm; GO:0005886|plasma membrane; GO:0016607|nuclear speck	GO:0046872|metal ion binding; GO:0061711|N(6)-L-threonylcarbamoyladenine synthase activity	ko:K01409|KAE1,tsaD,QRI7	--	1976	NP_060277.1	NP_060277.1 probable tRNA N6-adenosine threonylcarbamoyltransferase [Homo sapiens]	sp|Q9NPF4|OSGEP_HUMAN	sp|Q9NPF4|OSGEP_HUMAN Probable tRNA N6-adenosine threonylcarbamoyltransferase OS=Homo sapiens GN=OSGEP PE=1 SV=1	9598.ENSPTRP00000010343	O-sialoglycoprotein endopeptidase	COG0533	KOG2708	_	PF00814.22|Peptidase_M22|Glycoprotease family|ENST00000206542|m.3823:29-300
ENST00000206595	1.32577528706193	12.9457528826975	-3.27784362197242	1.40968676904157e-10	2.31833391100922e-09	down	yes	1.08685146929696	0.722833450543348	2.16764094134549	11.6305911307809	13.9535762634724	13.2530912538391	14	30559158	30620064	+	ENSG00000092140	G2E3	protein_coding	protein_coding	GO:0006915|apoptotic process; GO:0007275|multicellular organism development	GO:0005730|nucleolus; GO:0005737|cytoplasm	GO:0004842|ubiquitin-protein transferase activity; GO:0046872|metal ion binding	--	--	5770	NP_060239.2	NP_060239.2 G2/M phase-specific E3 ubiquitin-protein ligase isoform 1 [Homo sapiens]	sp|Q7L622|G2E3_HUMAN	sp|Q7L622|G2E3_HUMAN G2/M phase-specific E3 ubiquitin-protein ligase OS=Homo sapiens GN=G2E3 PE=1 SV=1	9606.ENSP00000206595	G2/M-phase specific E3 ubiquitin ligase; E3 ubiquitin-protein ligase which accepts ubiquitin [...]	_	KOG1084	_	PF13771.3|zf-HC5HC2H|PHD-like zinc-binding domain|ENST00000206595|m.5661:41-128;PF00632.22|HECT|HECT-domain (ubiquitin-transferase)|ENST00000206595|m.5661:422-692;PF13832.3|zf-HC5HC2H_2|PHD-zinc-finger like domain|ENST00000206595|m.5661:13-117
ENST00000206765	16.5395227952308	2.06008698339839	2.99902632258162	2.64968317305792e-106	3.41302572247269e-103	up	yes	15.9075751173814	16.7810945791894	16.9298986891217	2.25767603110027	1.84703529618856	2.07554962290633	14	24249114	24263177	-	ENSG00000092295	TGM1	protein_coding	protein_coding	GO:0006464|cellular protein modification process; GO:0010838|positive regulation of keratinocyte proliferation; GO:0018149|peptide cross-linking; GO:0030216|keratinocyte differentiation; GO:0043163|cell envelope organization; GO:0045787|positive regulation of cell cycle; GO:0070268|cornification	GO:0001533|cornified envelope; GO:0005829|cytosol; GO:0005886|plasma membrane; GO:0031224|intrinsic component of membrane; GO:0070062|extracellular exosome	GO:0003810|protein-glutamine gamma-glutamyltransferase activity; GO:0046872|metal ion binding	ko:K05619|TGM1	--	2744	XP_008959510.2	XP_008959510.2 protein-glutamine gamma-glutamyltransferase K [Pan paniscus]	sp|P22735|TGM1_HUMAN	sp|P22735|TGM1_HUMAN Protein-glutamine gamma-glutamyltransferase K OS=Homo sapiens GN=TGM1 PE=1 SV=4	9606.ENSP00000206765	transglutaminase 1 (K polypeptide epidermal type I, protein-glutamine-gamma-glutamyltransfer [...]	_	_	NOG80379	PF00927.19|Transglut_C|Transglutaminase family, C-terminal ig like domain|ENST00000206765|m.5342:579-683;PF00927.19|Transglut_C|Transglutaminase family, C-terminal ig like domain|ENST00000206765|m.5342:691-787;PF00868.17|Transglut_N|Transglutaminase family|ENST00000206765|m.5342:111-227;PF01841.16|Transglut_core|Transglutaminase-like superfamily|ENST00000206765|m.5342:367-460
ENST00000207549	18.9475326359433	10.9594780962398	0.789276319459357	9.33791752339349e-06	7.58868246311037e-05	up	no	17.7096946301973	16.7150447193246	22.4178585583079	10.8692548491865	11.3072114819458	10.701967957587	17	75827225	75844404	-	ENSG00000092929	UNC13D	protein_coding	protein_coding	GO:0002432|granuloma formation; GO:0002467|germinal center formation; GO:0006909|phagocytosis; GO:0043304|regulation of mast cell degranulation; GO:0043312|neutrophil degranulation; GO:0043320|natural killer cell degranulation; GO:0045921|positive regulation of exocytosis; GO:0051607|defense response to virus; GO:1900026|positive regulation of substrate adhesion-dependent cell spreading; GO:19033…	GO:0005576|extracellular region; GO:0005764|lysosome; GO:0005770|late endosome; GO:0005783|endoplasmic reticulum; GO:0005829|cytosol; GO:0016020|membrane; GO:0033093|Weibel-Palade body; GO:0035578|azurophil granule lumen; GO:0055037|recycling endosome; GO:0070382|exocytic vesicle	GO:0017137|Rab GTPase binding	ko:K19728|UNC13D,MUNC13	--	4080	BAG63031.1	BAG63031.1 unnamed protein product [Homo sapiens]	sp|Q70J99|UN13D_HUMAN	sp|Q70J99|UN13D_HUMAN Protein unc-13 homolog D OS=Homo sapiens GN=UNC13D PE=1 SV=1	_	_	_	_	_	PF00168.27|C2|C2 domain|ENST00000207549|m.7727:135-285;PF00168.27|C2|C2 domain|ENST00000207549|m.7727:948-1049;PF10540.6|Membr_traf_MHD|Munc13 (mammalian uncoordinated) homology domain|ENST00000207549|m.7727:811-916
ENST00000207636	0	0.687467366442286	-6.12405381165245	0.00248228492742945	0.0115527809135784	down	yes	0	0	0	0.0212524332136273	0.87960970982112	1.16153995629211	22	19950979	19969016	+	ENSG00000093010	COMT	protein_coding	nonsense_mediated_decay	GO:0007565|female pregnancy; GO:0007612|learning; GO:0007614|short-term memory; GO:0008210|estrogen metabolic process; GO:0014070|response to organic cyclic compound; GO:0016036|cellular response to phosphate starvation; GO:0032259|methylation; GO:0032496|response to lipopolysaccharide; GO:0032502|developmental process; GO:0035814|negative regulation of renal sodium excretion; GO:0042135|neurotra…	GO:0005739|mitochondrion; GO:0005829|cytosol; GO:0005886|plasma membrane; GO:0016020|membrane; GO:0016021|integral component of membrane; GO:0030424|axon; GO:0043197|dendritic spine; GO:0044297|cell body; GO:0045211|postsynaptic membrane; GO:0070062|extracellular exosome	GO:0000287|magnesium ion binding; GO:0008168|methyltransferase activity; GO:0008171|O-methyltransferase activity; GO:0016206|catechol O-methyltransferase activity; GO:0102084|L-dopa O-methyltransferase activity; GO:0102938|orcinol O-methyltransferase activity	ko:K00545|COMT	ko00140|Steroid hormone biosynthesis; ko00350|Tyrosine metabolism; ko01100|Metabolic pathways; ko04728|Dopaminergic synapse	1319	PNI90442.1	PNI90442.1 COMT isoform 7 [Pan troglodytes]	sp|P21964|COMT_HUMAN	sp|P21964|COMT_HUMAN Catechol O-methyltransferase OS=Homo sapiens GN=COMT PE=1 SV=2	9606.ENSP00000354511	catechol-O-methyltransferase; Catalyzes the O-methylation, and thereby the inactivation, of [...]	COG4122	KOG1663	_	PF01596.14|Methyltransf_3|O-methyltransferase|ENST00000207636|m.7681:124-217
ENST00000207870	1.20951471161977	1.34605623168391	-0.153109841860977	0.641317719631803	0.821122921539975	down	no	1.14010235030333	1.51393648777283	0.97450529678316	1.08550265504389	1.49036737400769	1.46229866600014	3	38346785	38414985	+	ENSG00000093217	XYLB	protein_coding	protein_coding	GO:0005975|carbohydrate metabolic process; GO:0005997|xylulose metabolic process; GO:0005998|xylulose catabolic process; GO:0006091|generation of precursor metabolites and energy; GO:0019640|glucuronate catabolic process to xylulose 5-phosphate; GO:0042732|D-xylose metabolic process	GO:0005737|cytoplasm; GO:0005829|cytosol; GO:0070062|extracellular exosome	GO:0004856|xylulokinase activity; GO:0005524|ATP binding	ko:K00854|xylB,XYLB	ko00040|Pentose and glucuronate interconversions; ko01100|Metabolic pathways	3667	NP_005099.2	NP_005099.2 xylulose kinase isoform 2 [Homo sapiens]	sp|O75191|XYLB_HUMAN	sp|O75191|XYLB_HUMAN Xylulose kinase OS=Homo sapiens GN=XYLB PE=1 SV=3	9606.ENSP00000207870	xylulokinase homolog (H. influenzae)	COG1070	KOG2531	_	PF02782.13|FGGY_C|FGGY family of carbohydrate kinases, C-terminal domain|ENST00000207870|m.5783:296-479;PF00370.18|FGGY_N|FGGY family of carbohydrate kinases, N-terminal domain|ENST00000207870|m.5783:132-287
ENST00000209728	25.3299476288001	27.7418279896258	-0.131169260904924	0.499350121564805	0.719045129674842	down	no	21.5266761582415	26.7482363587822	27.7149303693766	27.356342508037	26.270387522987	29.5987539378535	17	40287879	40304657	+	ENSG00000094804	CDC6	protein_coding	protein_coding	GO:0000076|DNA replication checkpoint; GO:0000079|regulation of cyclin-dependent protein serine/threonine kinase activity; GO:0000082|G1/S transition of mitotic cell cycle; GO:0000083|regulation of transcription involved in G1/S transition of mitotic cell cycle; GO:0000278|mitotic cell cycle; GO:0006260|DNA replication; GO:0006270|DNA replication initiation; GO:0007089|traversing start control po…	GO:0000922|spindle pole; GO:0005634|nucleus; GO:0005654|nucleoplasm; GO:0005737|cytoplasm; GO:0005794|Golgi apparatus; GO:0005829|cytosol; GO:0051233|spindle midzone	GO:0000166|nucleotide binding; GO:0005524|ATP binding; GO:0019900|kinase binding	ko:K02213|CDC6	ko04110|Cell cycle	4564	NP_001245.1	NP_001245.1 cell division control protein 6 homolog [Homo sapiens]	sp|Q99741|CDC6_HUMAN	sp|Q99741|CDC6_HUMAN Cell division control protein 6 homolog OS=Homo sapiens GN=CDC6 PE=1 SV=1	9606.ENSP00000209728	cell division cycle 6 homolog (S. cerevisiae); Involved in the initiation of DNA replication [...]	COG1474	KOG2227	_	PF09079.8|Cdc6_C|CDC6, C terminal winged helix domain|ENST00000209728|m.1360:466-544;PF13401.3|AAA_22|AAA domain|ENST00000209728|m.1360:193-316;PF00004.26|AAA|ATPase family associated with various cellular activities (AAA)|ENST00000209728|m.1360:198-331;PF13191.3|AAA_16|AAA ATPase domain|ENST00000209728|m.1360:171-312
ENST00000209873	9.90358003654876	11.6381046761705	-0.232617176414131	0.623497281474998	0.809860409947431	down	no	7.15280741757795	8.26013875782102	14.2977939342473	15.5527179750059	10.2781699526204	9.08342610088512	12	53307460	53321610	-	ENSG00000094914	AAAS	protein_coding	protein_coding	GO:0006110|regulation of glycolytic process; GO:0006406|mRNA export from nucleus; GO:0006409|tRNA export from nucleus; GO:0006913|nucleocytoplasmic transport; GO:0007077|mitotic nuclear envelope disassembly; GO:0007612|learning; GO:0009566|fertilization; GO:0016032|viral process; GO:0016925|protein sumoylation; GO:0019083|viral transcription; GO:0046822|regulation of nucleocytoplasmic transport; …	GO:0005634|nucleus; GO:0005635|nuclear envelope; GO:0005643|nuclear pore; GO:0005654|nucleoplasm; GO:0005813|centrosome; GO:0005829|cytosol; GO:0016020|membrane; GO:0031965|nuclear membrane; GO:0043657|host cell	--	ko:K14320|AAAS	ko03013|RNA transport	1815	NP_056480.1	NP_056480.1 aladin isoform 1 [Homo sapiens]	sp|Q9NRG9|AAAS_HUMAN	sp|Q9NRG9|AAAS_HUMAN Aladin OS=Homo sapiens GN=AAAS PE=1 SV=1	9606.ENSP00000209873	achalasia, adrenocortical insufficiency, alacrimia (Allgrove, triple-A); Plays a role in the [...]	_	KOG2139	_	_
ENST00000209875	8.4085143004835	25.4976476983025	-1.59929230647764	6.70650692403926e-32	8.18137801499442e-30	down	yes	7.67785516499579	8.14717639088886	9.40051134556586	25.3127670878124	26.4329666499028	24.7472093571923	12	54230942	54280122	-	ENSG00000094916	CBX5	protein_coding	protein_coding	GO:0000122|negative regulation of transcription by RNA polymerase II; GO:0007596|blood coagulation; GO:0016032|viral process; GO:0045892|negative regulation of transcription, DNA-templated	GO:0000118|histone deacetylase complex; GO:0000776|kinetochore; GO:0000784|nuclear chromosome, telomeric region; GO:0005634|nucleus; GO:0005635|nuclear envelope; GO:0005654|nucleoplasm; GO:0005720|nuclear heterochromatin; GO:0005721|pericentric heterochromatin; GO:0005730|nucleolus; GO:0010369|chromocenter; GO:0017053|transcriptional repressor complex; GO:0031618|nuclear pericentric heterochromat…	GO:0003682|chromatin binding; GO:0030674|protein binding, bridging; GO:0035064|methylated histone binding; GO:0042802|identical protein binding; GO:0042803|protein homodimerization activity; GO:0042826|histone deacetylase binding; GO:0043021|ribonucleoprotein complex binding; GO:0044877|protein-containing complex binding; GO:0070491|repressing transcription factor binding	ko:K11587|CBX5,HP1A	--	11546	XP_017357361.1	XP_017357361.1 PREDICTED: chromobox protein homolog 5 isoform X1 [Cebus capucinus imitator]	sp|P45973|CBX5_HUMAN	sp|P45973|CBX5_HUMAN Chromobox protein homolog 5 OS=Homo sapiens GN=CBX5 PE=1 SV=1	_	_	_	_	_	PF01393.16|Chromo_shadow|Chromo shadow domain|ENST00000209875|m.2548:174-226;PF00385.21|Chromo|Chromo (CHRromatin Organisation MOdifier) domain|ENST00000209875|m.2548:72-120
ENST00000209884	1.65886160535195	5.17415463129234	-1.6352444306488	6.95734550256739e-05	0.00047908324887569	down	yes	0.966782748719429	1.70867383309281	2.30112823424361	5.36170752604852	4.99024531840844	5.17051104942006	1	173714981	173786692	+	ENSG00000076321	KLHL20	protein_coding	protein_coding	GO:0006895|Golgi to endosome transport; GO:0015031|protein transport; GO:0016567|protein ubiquitination; GO:0035455|response to interferon-alpha; GO:0043066|negative regulation of apoptotic process; GO:0043161|proteasome-mediated ubiquitin-dependent protein catabolic process; GO:1990390|protein K33-linked ubiquitination	GO:0005737|cytoplasm; GO:0005802|trans-Golgi network; GO:0005829|cytosol; GO:0016605|PML body; GO:0030424|axon; GO:0030425|dendrite; GO:0031463|Cul3-RING ubiquitin ligase complex; GO:0048471|perinuclear region of cytoplasm	GO:0003779|actin binding; GO:0004842|ubiquitin-protein transferase activity; GO:0019964|interferon-gamma binding	ko:K10457|KLHL20,KLEIP	--	3414	EPQ08664.1	EPQ08664.1 Kelch-like protein 20, partial [Myotis brandtii]	sp|Q08DK3|KLH20_BOVIN	sp|Q08DK3|KLH20_BOVIN Kelch-like protein 20 OS=Bos taurus GN=KLHL20 PE=2 SV=3	_	_	_	_	_	PF01344.22|Kelch_1|Kelch motif|ENST00000209884|m.7153:317-352;PF01344.22|Kelch_1|Kelch motif|ENST00000209884|m.7153:354-393;PF01344.22|Kelch_1|Kelch motif|ENST00000209884|m.7153:403-447;PF01344.22|Kelch_1|Kelch motif|ENST00000209884|m.7153:449-494;PF01344.22|Kelch_1|Kelch motif|ENST00000209884|m.7153:496-540;PF01344.22|Kelch_1|Kelch motif|ENST00000209884|m.7153:543-585;PF13964.3|Kelch_6|Kelch mot…
ENST00000210060	0.543196209349649	1.07877416456276	-0.976841562865082	0.0523460602923062	0.143631082670356	down	no	0.327196659640955	0.775232157924743	0.527159810483249	1.10460509194427	1.33930947423184	0.792407927512159	19	12675717	12681880	-	ENSG00000095059	DHPS	protein_coding	protein_coding	GO:0006412|translation; GO:0008216|spermidine metabolic process; GO:0008284|positive regulation of cell population proliferation; GO:0008612|peptidyl-lysine modification to peptidyl-hypusine; GO:0042102|positive regulation of T cell proliferation; GO:0042593|glucose homeostasis; GO:0046203|spermidine catabolic process; GO:0051289|protein homotetramerization	GO:0005737|cytoplasm; GO:0005829|cytosol	GO:0034038|deoxyhypusine synthase activity; GO:0042802|identical protein binding	ko:K00809|DHPS,dys	--	1345	NP_001921.1	NP_001921.1 deoxyhypusine synthase isoform a [Homo sapiens]	sp|P49366|DHYS_HUMAN	sp|P49366|DHYS_HUMAN Deoxyhypusine synthase OS=Homo sapiens GN=DHPS PE=1 SV=1	9606.ENSP00000210060	deoxyhypusine synthase; Catalyzes the NAD-dependent oxidative cleavage of spermidine and the [...]	COG1899	KOG2924	_	PF01916.14|DS|Deoxyhypusine synthase|ENST00000210060|m.8358:45-354
ENST00000210187	0.774986589938555	0.526143758961643	0.550048118669336	0.733267432762889	0.878423603784028	up	no	0.312183043500769	0.521865491696086	1.49091123461881	0	0.364775579215889	1.21365569766904	16	2148625	2154165	+	ENSG00000167964	RAB26	protein_coding	protein_coding	GO:0006904|vesicle docking involved in exocytosis; GO:0009306|protein secretion; GO:0017157|regulation of exocytosis; GO:0035272|exocrine system development; GO:0043001|Golgi to plasma membrane protein transport; GO:0045055|regulated exocytosis	GO:0000139|Golgi membrane; GO:0005768|endosome; GO:0005886|plasma membrane; GO:0008021|synaptic vesicle; GO:0030658|transport vesicle membrane; GO:0030667|secretory granule membrane; GO:0031226|intrinsic component of plasma membrane	GO:0003924|GTPase activity; GO:0005525|GTP binding; GO:0019002|GMP binding	ko:K07913|RAB26	--	1674	NP_055168.2	NP_055168.2 ras-related protein Rab-26 isoform 1 [Homo sapiens]	sp|Q9ULW5|RAB26_HUMAN	sp|Q9ULW5|RAB26_HUMAN Ras-related protein Rab-26 OS=Homo sapiens GN=RAB26 PE=1 SV=3	9606.ENSP00000210187	RAB26, member RAS oncogene family; Participates in exocrine secretion: regulates the secreti [...]	COG1100	KOG0083	_	PF00071.19|Ras|Ras family|ENST00000210187|m.4767:65-226;PF08477.10|Roc|Ras of Complex, Roc, domain of DAPkinase|ENST00000210187|m.4767:65-180;PF00025.18|Arf|ADP-ribosylation factor family|ENST00000210187|m.4767:63-184;PF04670.9|Gtr1_RagA|Gtr1/RagA G protein conserved region|ENST00000210187|m.4767:65-185
ENST00000210313	14.5264168410031	18.2340132623769	-0.327751428591074	0.00592295684566485	0.0243518489538014	down	no	13.789092811538	15.261439995847	14.5287177156243	16.9468574479547	18.2503986975237	19.5047836416522	9	120816053	120842922	-	ENSG00000095261	PSMD5	protein_coding	protein_coding	GO:0000165|MAPK cascade; GO:0000209|protein polyubiquitination; GO:0002223|stimulatory C-type lectin receptor signaling pathway; GO:0002479|antigen processing and presentation of exogenous peptide antigen via MHC class I, TAP-dependent; GO:0006521|regulation of cellular amino acid metabolic process; GO:0010972|negative regulation of G2/M transition of mitotic cell cycle; GO:0016579|protein deubiq…	GO:0000502|proteasome complex; GO:0005654|nucleoplasm; GO:0005829|cytosol; GO:0022624|proteasome accessory complex	--	ko:K06692|PSMD5	--	3381	NP_005038.1	NP_005038.1 26S proteasome non-ATPase regulatory subunit 5 isoform 1 [Homo sapiens]	sp|Q16401|PSMD5_HUMAN	sp|Q16401|PSMD5_HUMAN 26S proteasome non-ATPase regulatory subunit 5 OS=Homo sapiens GN=PSMD5 PE=1 SV=3	9606.ENSP00000210313	proteasome (prosome, macropain) 26S subunit, non-ATPase, 5; Belongs to the 26S multisubunit [...]	_	KOG4413	_	PF10508.6|Proteasom_PSMB|Proteasome non-ATPase 26S subunit|ENST00000210313|m.868:5-508
ENST00000210444	59.3547515832857	50.5377393449974	0.23195999890622	0.211403042614894	0.41219778788306	up	no	66.0445867754222	64.7750602670103	47.2446077074246	49.5017298465379	49.5395866585646	52.5719015298896	9	98056732	98083077	+	ENSG00000095380	NANS	protein_coding	protein_coding	GO:0006055|CMP-N-acetylneuraminate biosynthetic process; GO:0016051|carbohydrate biosynthetic process	GO:0005737|cytoplasm; GO:0005829|cytosol; GO:0070062|extracellular exosome	GO:0008781|N-acylneuraminate cytidylyltransferase activity; GO:0047444|N-acylneuraminate-9-phosphate synthase activity; GO:0050462|N-acetylneuraminate synthase activity	ko:K05304|NANS,SAS	ko00520|Amino sugar and nucleotide sugar metabolism; ko01100|Metabolic pathways	1179	NP_061819.2	NP_061819.2 sialic acid synthase [Homo sapiens]	sp|Q9NR45|SIAS_HUMAN	sp|Q9NR45|SIAS_HUMAN Sialic acid synthase OS=Homo sapiens GN=NANS PE=1 SV=2	9598.ENSPTRP00000036182	N-acetylneuraminic acid synthase	COG2089	_	_	PF03102.11|NeuB|NeuB family|ENST00000210444|m.8587:39-276
ENST00000211287	14.6656182556984	16.0211409058538	-0.127455820417039	0.339905573514581	0.568707997844501	down	no	16.3218214955038	13.8895872205661	13.7854460510254	15.2098677792701	16.7595724040441	16.0939825342472	6	36130513	36144521	+	ENSG00000156711	MAPK13	protein_coding	protein_coding	GO:0006351|transcription, DNA-templated; GO:0006355|regulation of transcription, DNA-templated; GO:0006950|response to stress; GO:0006970|response to osmotic stress; GO:0007049|cell cycle; GO:0010468|regulation of gene expression; GO:0018105|peptidyl-serine phosphorylation; GO:0032755|positive regulation of interleukin-6 production; GO:0035556|intracellular signal transduction; GO:0048010|vascula…	GO:0005634|nucleus; GO:0005737|cytoplasm; GO:0005829|cytosol	GO:0004674|protein serine/threonine kinase activity; GO:0004707|MAP kinase activity; GO:0005524|ATP binding	ko:K04441|P38	ko01522|Endocrine resistance; ko04010|MAPK signaling pathway; ko04015|Rap1 signaling pathway; ko04068|FoxO signaling pathway; ko04071|Sphingolipid signaling pathway; ko04261|Adrenergic signaling in cardiomyocytes; ko04370|VEGF signaling pathway; ko04380|Osteoclast differentiation; ko04550|Signaling pathways regulating pluripotency of stem cells; ko04611|Platelet activation; ko04620|Toll-like rece…	6316	XP_007970996.1	XP_007970996.1 PREDICTED: mitogen-activated protein kinase 13 isoform X1 [Chlorocebus sabaeus]	sp|O15264|MK13_HUMAN	sp|O15264|MK13_HUMAN Mitogen-activated protein kinase 13 OS=Homo sapiens GN=MAPK13 PE=1 SV=1	_	_	_	_	_	PF00069.22|Pkinase|Protein kinase domain|ENST00000211287|m.4874:51-331;PF07714.14|Pkinase_Tyr|Protein tyrosine kinase|ENST00000211287|m.4874:53-257
ENST00000211314	70.6649823878591	55.4502716822432	0.349744934839058	0.000606288851859639	0.00335724115149739	up	no	69.0408133791984	71.7353769506532	71.2187568337257	59.2983756724073	50.9582992425405	56.0941401317818	6	52671113	52686588	+	ENSG00000096092	TMEM14A	protein_coding	protein_coding	GO:0006915|apoptotic process; GO:0043066|negative regulation of apoptotic process; GO:1901029|negative regulation of mitochondrial outer membrane permeabilization involved in apoptotic signaling pathway	GO:0005789|endoplasmic reticulum membrane; GO:0016021|integral component of membrane; GO:0031966|mitochondrial membrane	--	--	--	988	XP_016009349.1	XP_016009349.1 PREDICTED: transmembrane protein 14A isoform X1 [Rousettus aegyptiacus]	sp|Q9Y6G1|TM14A_HUMAN	sp|Q9Y6G1|TM14A_HUMAN Transmembrane protein 14A OS=Homo sapiens GN=TMEM14A PE=1 SV=1	_	_	_	_	_	PF03647.10|Tmemb_14|Transmembrane proteins 14C|ENST00000211314|m.6515:53-141
ENST00000212015	2.64458017880025	11.0416197289628	-2.05770220464705	9.93254189217807e-54	3.56553829645851e-51	down	yes	2.63195833845133	2.4221572930876	2.87962490486182	10.4906553716304	10.8834750901538	11.7507287251041	10	67884656	67918390	+	ENSG00000096717	SIRT1	protein_coding	protein_coding	GO:0000012|single strand break repair; GO:0000122|negative regulation of transcription by RNA polymerase II; GO:0000183|chromatin silencing at rDNA; GO:0000720|pyrimidine dimer repair by nucleotide-excision repair; GO:0000731|DNA synthesis involved in DNA repair; GO:0001525|angiogenesis; GO:0001542|ovulation from ovarian follicle; GO:0001678|cellular glucose homeostasis; GO:0001934|positive regul…	GO:0000790|nuclear chromatin; GO:0005634|nucleus; GO:0005635|nuclear envelope; GO:0005637|nuclear inner membrane; GO:0005654|nucleoplasm; GO:0005677|chromatin silencing complex; GO:0005719|nuclear euchromatin; GO:0005720|nuclear heterochromatin; GO:0005730|nucleolus; GO:0005737|cytoplasm; GO:0005739|mitochondrion; GO:0005829|cytosol; GO:0016605|PML body; GO:0033553|rDNA heterochromatin	GO:0001046|core promoter sequence-specific DNA binding; GO:0001228|DNA-binding transcription activator activity, RNA polymerase II-specific; GO:0002039|p53 binding; GO:0003714|transcription corepressor activity; GO:0004407|histone deacetylase activity; GO:0008022|protein C-terminus binding; GO:0008134|transcription factor binding; GO:0017136|NAD-dependent histone deacetylase activity; GO:0019213|…	ko:K11411|SIRT1,SIR2L1	ko04068|FoxO signaling pathway; ko04152|AMPK signaling pathway; ko04211|Longevity regulating pathway; ko04213|Longevity regulating pathway - multiple species; ko04922|Glucagon signaling pathway; ko05031|Amphetamine addiction; ko05206|MicroRNAs in cancer	4107	NP_036370.2	NP_036370.2 NAD-dependent protein deacetylase sirtuin-1 isoform a [Homo sapiens]	sp|Q96EB6|SIR1_HUMAN	sp|Q96EB6|SIR1_HUMAN NAD-dependent protein deacetylase sirtuin-1 OS=Homo sapiens GN=SIRT1 PE=1 SV=2	9606.ENSP00000212015	sirtuin (silent mating type information regulation 2 homolog) 1 (S. cerevisiae); NAD-depende [...]	COG0846	KOG2684	_	PF02146.14|SIR2|Sir2 family|ENST00000212015|m.5622:283-469
ENST00000212355	1.10688561994938	0.743495488891169	0.56781066757479	0.045589709899154	0.128846240644905	up	no	1.05003984014173	1.04471889724299	1.22589812246343	0.539501348457244	0.761005067818023	0.92998005039824	1	91680343	91886151	-	ENSG00000069702	TGFBR3	protein_coding	protein_coding	GO:0001666|response to hypoxia; GO:0001837|epithelial to mesenchymal transition; GO:0001889|liver development; GO:0003007|heart morphogenesis; GO:0003150|muscular septum morphogenesis; GO:0003151|outflow tract morphogenesis; GO:0003223|ventricular compact myocardium morphogenesis; GO:0006955|immune response; GO:0007179|transforming growth factor beta receptor signaling pathway; GO:0007181|transfo…	GO:0005615|extracellular space; GO:0005737|cytoplasm; GO:0005887|integral component of plasma membrane; GO:0009897|external side of plasma membrane; GO:0009986|cell surface; GO:0031012|extracellular matrix; GO:0034673|inhibin-betaglycan-ActRII complex; GO:0043235|receptor complex; GO:0070062|extracellular exosome	GO:0005024|transforming growth factor beta-activated receptor activity; GO:0005114|type II transforming growth factor beta receptor binding; GO:0005160|transforming growth factor beta receptor binding; GO:0005539|glycosaminoglycan binding; GO:0008201|heparin binding; GO:0015026|coreceptor activity; GO:0017134|fibroblast growth factor binding; GO:0030165|PDZ domain binding; GO:0046332|SMAD binding…	ko:K05843|TGFBR3	--	6339	XP_009245951.2	XP_009245951.2 transforming growth factor beta receptor type 3 isoform X1 [Pongo abelii]	sp|Q03167|TGBR3_HUMAN	sp|Q03167|TGBR3_HUMAN Transforming growth factor beta receptor type 3 OS=Homo sapiens GN=TGFBR3 PE=1 SV=3	_	_	_	_	_	PF00100.20|Zona_pellucida|Zona pellucida-like domain|ENST00000212355|m.10519:456-723
ENST00000214869	97.2942021126211	44.7373772919419	1.12069898316533	8.92240649978656e-13	1.88862635407517e-11	up	yes	108.925067864853	82.8510203209902	100.10651815202	44.1164333622474	43.2267773096236	46.8689212039547	19	10832067	10836212	-	ENSG00000099203	TMED1	protein_coding	protein_coding	GO:0007165|signal transduction; GO:0007267|cell-cell signaling; GO:0015031|protein transport	GO:0005783|endoplasmic reticulum; GO:0005789|endoplasmic reticulum membrane; GO:0005793|endoplasmic reticulum-Golgi intermediate compartment; GO:0005794|Golgi apparatus; GO:0005886|plasma membrane; GO:0016021|integral component of membrane; GO:0033116|endoplasmic reticulum-Golgi intermediate compartment membrane; GO:0043231|intracellular membrane-bounded organelle	GO:0005102|signaling receptor binding	ko:K20348|TMED1	--	1633	NP_006849.1	NP_006849.1 transmembrane emp24 domain-containing protein 1 precursor [Homo sapiens]	sp|Q13445|TMED1_HUMAN	sp|Q13445|TMED1_HUMAN Transmembrane emp24 domain-containing protein 1 OS=Homo sapiens GN=TMED1 PE=1 SV=1	9598.ENSPTRP00000017871	transmembrane emp24 protein transport domain containing 1	_	KOG3287	_	PF01105.21|EMP24_GP25L|emp24/gp25L/p24 family/GOLD|ENST00000214869|m.7565:41-227
ENST00000214893	1.26265843233572	0.200312134813403	2.5972412678143	0.0989696637031503	0.235934292218196	up	no	0.00582238975467141	1.89700978480211	1.88514312245039	0.0474715654678651	0.271450480773822	0.282014358198522	9	5784561	5825285	-	ENSG00000099219	ERMP1	protein_coding	retained_intron	--	GO:0005789|endoplasmic reticulum membrane; GO:0016020|membrane; GO:0016021|integral component of membrane	GO:0008237|metallopeptidase activity; GO:0046872|metal ion binding	--	--	4724	NP_079172.2	NP_079172.2 endoplasmic reticulum metallopeptidase 1 [Homo sapiens]	sp|Q7Z2K6|ERMP1_HUMAN	sp|Q7Z2K6|ERMP1_HUMAN Endoplasmic reticulum metallopeptidase 1 OS=Homo sapiens GN=ERMP1 PE=1 SV=2	9606.ENSP00000340427	endoplasmic reticulum metallopeptidase 1; Within the ovary, required for the organization of [...]	COG2234	KOG2194	_	PF04389.14|Peptidase_M28|Peptidase family M28|ENST00000214893|m.4620:1-154
ENST00000215057	0.422935350906614	0.533306015664307	-0.327613413902944	0.867571899975534	0.946572899116608	down	no	0.845989300257898	0.422816752461945	0	0.0841169074531864	0.0916180524542233	1.42418308708551	19	58561932	58573335	-	ENSG00000099326	MZF1	protein_coding	protein_coding	GO:0000122|negative regulation of transcription by RNA polymerase II; GO:0006355|regulation of transcription, DNA-templated; GO:0045944|positive regulation of transcription by RNA polymerase II	GO:0005634|nucleus	GO:0000978|RNA polymerase II proximal promoter sequence-specific DNA binding; GO:0001227|DNA-binding transcription repressor activity, RNA polymerase II-specific; GO:0001228|DNA-binding transcription activator activity, RNA polymerase II-specific; GO:0003700|DNA-binding transcription factor activity; GO:0042803|protein homodimerization activity; GO:0044212|transcription regulatory region DNA bind…	ko:K09221|MZF1	--	2666	XP_011525566.1	XP_011525566.1 myeloid zinc finger 1 isoform X2 [Homo sapiens]	sp|P28698|MZF1_HUMAN	sp|P28698|MZF1_HUMAN Myeloid zinc finger 1 OS=Homo sapiens GN=MZF1 PE=1 SV=3	9606.ENSP00000215057	myeloid zinc finger 1; May be one regulator of transcriptional events during hemopoietic dev [...]	COG5048	KOG1721	_	PF00096.23|zf-C2H2|Zinc finger, C2H2 type|ENST00000215057|m.9503:357-378;PF00096.23|zf-C2H2|Zinc finger, C2H2 type|ENST00000215057|m.9503:384-406;PF00096.23|zf-C2H2|Zinc finger, C2H2 type|ENST00000215057|m.9503:440-462;PF00096.23|zf-C2H2|Zinc finger, C2H2 type|ENST00000215057|m.9503:541-563;PF00096.23|zf-C2H2|Zinc finger, C2H2 type|ENST00000215057|m.9503:681-703;PF13894.3|zf-C2H2_4|C2H2-type zinc…
ENST00000215071	29.1579804997989	34.1991698888814	-0.229997594476469	0.456688633507994	0.682267736806502	down	no	25.3487825509182	31.5780190212465	30.5471399272319	26.0191243787635	43.8868275817966	32.6915577060841	19	38374571	38383824	+	ENSG00000099341	PSMD8	protein_coding	protein_coding	GO:0000165|MAPK cascade; GO:0000209|protein polyubiquitination; GO:0002223|stimulatory C-type lectin receptor signaling pathway; GO:0002479|antigen processing and presentation of exogenous peptide antigen via MHC class I, TAP-dependent; GO:0006521|regulation of cellular amino acid metabolic process; GO:0010972|negative regulation of G2/M transition of mitotic cell cycle; GO:0016579|protein deubiq…	GO:0000502|proteasome complex; GO:0005634|nucleus; GO:0005654|nucleoplasm; GO:0005829|cytosol; GO:0005838|proteasome regulatory particle; GO:0008541|proteasome regulatory particle, lid subcomplex; GO:0022624|proteasome accessory complex; GO:0070062|extracellular exosome	--	ko:K03031|PSMD8,RPN12	ko03050|Proteasome; ko05169|Epstein-Barr virus infection	1518	NP_002803.2	NP_002803.2 26S proteasome non-ATPase regulatory subunit 8 [Homo sapiens]	sp|P48556|PSMD8_HUMAN	sp|P48556|PSMD8_HUMAN 26S proteasome non-ATPase regulatory subunit 8 OS=Homo sapiens GN=PSMD8 PE=1 SV=2	_	_	_	_	_	PF10075.6|CSN8_PSD8_EIF3K|CSN8/PSMD8/EIF3K family|ENST00000215071|m.2275:198-336
ENST00000215095	0.201189433551341	0.159561156871209	0.316731939419952	0.583488198861142	0.782504231037458	up	no	0.264810358161756	0.162789877384016	0.175968065108251	0.0659716631357548	0.241693087563904	0.171018719913969	16	30989256	31010638	-	ENSG00000099365	STX1B	protein_coding	protein_coding	GO:0001956|positive regulation of neurotransmitter secretion; GO:0006886|intracellular protein transport; GO:0006904|vesicle docking involved in exocytosis; GO:0010468|regulation of gene expression; GO:0010807|regulation of synaptic vesicle priming; GO:0010977|negative regulation of neuron projection development; GO:0016081|synaptic vesicle docking; GO:0031629|synaptic vesicle fusion to presynapt…	GO:0005634|nucleus; GO:0005652|nuclear lamina; GO:0005654|nucleoplasm; GO:0005737|cytoplasm; GO:0005813|centrosome; GO:0005815|microtubule organizing center; GO:0005819|spindle; GO:0005829|cytosol; GO:0005886|plasma membrane; GO:0008021|synaptic vesicle; GO:0016020|membrane; GO:0016021|integral component of membrane; GO:0030424|axon; GO:0031201|SNARE complex; GO:0048787|presynaptic active zone me…	GO:0000149|SNARE binding; GO:0005102|signaling receptor binding; GO:0005484|SNAP receptor activity; GO:0019901|protein kinase binding; GO:0019904|protein domain specific binding	--	--	4674	XP_004057575.1	XP_004057575.1 PREDICTED: uncharacterized protein LOC101149374 [Gorilla gorilla gorilla]	sp|P61266|STX1B_HUMAN	sp|P61266|STX1B_HUMAN Syntaxin-1B OS=Homo sapiens GN=STX1B PE=1 SV=1	_	_	_	_	_	PF00804.22|Syntaxin|Syntaxin|ENST00000215095|m.9516:109-306;PF05739.16|SNARE|SNARE domain|ENST00000215095|m.9516:307-358;PF14523.3|Syntaxin_2|Syntaxin-like protein|ENST00000215095|m.9516:122-226
ENST00000215115	114.571884892239	100.010134819839	0.196088520859108	0.0381554447329972	0.112118740075256	up	no	116.021544529592	122.423433117345	105.270677029779	100.058067481261	97.2953516247261	102.676985353529	16	30887795	30894077	-	ENSG00000099385	BCL7C	protein_coding	protein_coding	GO:0006915|apoptotic process	--	--	--	--	857	NP_004756.2	NP_004756.2 B-cell CLL/lymphoma 7 protein family member C isoform 2 [Homo sapiens]	sp|Q8WUZ0|BCL7C_HUMAN	sp|Q8WUZ0|BCL7C_HUMAN B-cell CLL/lymphoma 7 protein family member C OS=Homo sapiens GN=BCL7C PE=1 SV=3	9606.ENSP00000215115	microRNA 762; May play an anti-apoptotic role (By similarity)	_	KOG4095	_	PF04714.10|BCL_N|BCL7, N-terminal conserver region|ENST00000215115|m.9451:48-95
ENST00000215375	8.46282872967949	11.5284774633039	-0.445537256867764	0.738937954165798	0.881827787367005	down	no	6.38557576426799	1.41611741465269	17.5867930101178	9.40972305781973	23.9037253755861	1.27198395650586	19	1241751	1244825	+	ENSG00000099624	ATP5F1D	protein_coding	protein_coding	GO:0006119|oxidative phosphorylation; GO:0006754|ATP biosynthetic process; GO:0015986|ATP synthesis coupled proton transport; GO:0042407|cristae formation; GO:0042776|mitochondrial ATP synthesis coupled proton transport; GO:0046688|response to copper ion	GO:0000275|mitochondrial proton-transporting ATP synthase complex, catalytic core F(1); GO:0005739|mitochondrion; GO:0005743|mitochondrial inner membrane; GO:0005753|mitochondrial proton-transporting ATP synthase complex; GO:0005759|mitochondrial matrix	GO:0005215|transporter activity; GO:0016887|ATPase activity; GO:0022857|transmembrane transporter activity; GO:0046933|proton-transporting ATP synthase activity, rotational mechanism	ko:K02134|ATPeF1D,ATP5D,ATP16	ko00190|Oxidative phosphorylation; ko01100|Metabolic pathways; ko05010|Alzheimer's disease; ko05012|Parkinson's disease; ko05016|Huntington's disease	995	NP_001678.1	NP_001678.1 ATP synthase subunit delta, mitochondrial precursor [Homo sapiens]	sp|P30049|ATPD_HUMAN	sp|P30049|ATPD_HUMAN ATP synthase subunit delta, mitochondrial OS=Homo sapiens GN=ATP5D PE=1 SV=2	9598.ENSPTRP00000017323	ATP synthase, H+ transporting, mitochondrial F1 complex, delta subunit	COG0355	KOG1758	_	PF02823.13|ATP-synt_DE_N|ATP synthase, Delta/Epsilon chain, beta-sandwich domain|ENST00000215375|m.3969:71-152
ENST00000215555	5.26180229040655	3.72064630503179	0.498870677978705	0.376918724055601	0.60630116506336	up	no	4.16560765436461	5.14604754420314	6.4737516726519	1.97036236423994	6.41608524225165	2.77549130860379	19	8413305	8439017	+	ENSG00000099785	MARCHF2	protein_coding	protein_coding	GO:0006897|endocytosis; GO:0016567|protein ubiquitination	GO:0005765|lysosomal membrane; GO:0005783|endoplasmic reticulum; GO:0005789|endoplasmic reticulum membrane; GO:0010008|endosome membrane; GO:0016021|integral component of membrane; GO:0031410|cytoplasmic vesicle	GO:0004842|ubiquitin-protein transferase activity; GO:0008270|zinc ion binding	ko:K10657|MARCH2	--	1380	XP_012646263.1	XP_012646263.1 E3 ubiquitin-protein ligase MARCH2 isoform X1 [Microcebus murinus]	sp|Q9P0N8|MARH2_HUMAN	sp|Q9P0N8|MARH2_HUMAN E3 ubiquitin-protein ligase MARCH2 OS=Homo sapiens GN=MARCH2 PE=1 SV=1	9606.ENSP00000215555	membrane-associated ring finger (C3HC4) 2; E3 ubiquitin-protein ligase that may mediate ubiq [...]	COG5183	KOG1609	_	PF12906.4|RINGv|RING-variant domain|ENST00000215555|m.6611:64-109
ENST00000215565	348.478797210276	272.044792928983	0.357215033530359	0.432305746860105	0.660185444226644	up	no	431.49384393376	444.623546227962	169.319001469107	297.505543033684	265.939806483222	252.689029270044	19	14566078	14572066	-	ENSG00000099795	NDUFB7	protein_coding	protein_coding	GO:0006120|mitochondrial electron transport, NADH to ubiquinone; GO:0032981|mitochondrial respiratory chain complex I assembly	GO:0005739|mitochondrion; GO:0005743|mitochondrial inner membrane; GO:0005747|mitochondrial respiratory chain complex I; GO:0005758|mitochondrial intermembrane space	GO:0008137|NADH dehydrogenase (ubiquinone) activity	ko:K03963|NDUFB7	ko00190|Oxidative phosphorylation; ko01100|Metabolic pathways; ko04723|Retrograde endocannabinoid signaling; ko04932|Non-alcoholic fatty liver disease (NAFLD); ko05010|Alzheimer's disease; ko05012|Parkinson's disease; ko05016|Huntington's disease	535	NP_004137.2	NP_004137.2 NADH dehydrogenase [ubiquinone] 1 beta subcomplex subunit 7 [Homo sapiens]	sp|P17568|NDUB7_HUMAN	sp|P17568|NDUB7_HUMAN NADH dehydrogenase [ubiquinone] 1 beta subcomplex subunit 7 OS=Homo sapiens GN=NDUFB7 PE=1 SV=4	9606.ENSP00000215565	NADH dehydrogenase (ubiquinone) 1 beta subcomplex, 7, 18kDa; Accessory subunit of the mitoch [...]	_	KOG3468	_	PF05676.10|NDUF_B7|NADH-ubiquinone oxidoreductase B18 subunit (NDUFB7)|ENST00000215565|m.9071:40-102
ENST00000215567	30.796423000723	16.6203587659382	0.889411885560639	0.792867236697746	0.911668258537539	up	no	38.1060942926119	54.283174709557	0	0	49.8318349495239	0.0292413482908213	19	14529594	14565980	+	ENSG00000099797	TECR	protein_coding	protein_coding	GO:0030497|fatty acid elongation; GO:0035338|long-chain fatty-acyl-CoA biosynthetic process; GO:0042761|very long-chain fatty acid biosynthetic process	GO:0005634|nucleus; GO:0005783|endoplasmic reticulum; GO:0005789|endoplasmic reticulum membrane; GO:0030176|integral component of endoplasmic reticulum membrane	GO:0016491|oxidoreductase activity; GO:0017099|very-long-chain-acyl-CoA dehydrogenase activity	ko:K10258|TER,TSC13,CER10	ko00062|Fatty acid elongation; ko01040|Biosynthesis of unsaturated fatty acids; ko01212|Fatty acid metabolism	1139	NP_612510.1	NP_612510.1 very-long-chain enoyl-CoA reductase isoform 1 [Homo sapiens]	sp|Q9NZ01|TECR_HUMAN	sp|Q9NZ01|TECR_HUMAN Very-long-chain enoyl-CoA reductase OS=Homo sapiens GN=TECR PE=1 SV=1	9606.ENSP00000215567	trans-2,3-enoyl-CoA reductase; Reduces trans-2,3-stearoyl-CoA to stearoyl-CoA of long and ve [...]	_	KOG1639	_	PF02544.13|Steroid_dh|3-oxo-5-alpha-steroid 4-dehydrogenase|ENST00000215567|m.9043:155-308
ENST00000215570	97.1926170321581	74.4554640274623	0.384423676491544	1.2434646155943e-14	3.34505729975138e-13	up	no	97.1103930626641	99.1745151719369	95.2929428618734	75.2179680049144	75.4118706005531	72.7365534769195	19	2425625	2427586	-	ENSG00000099800	TIMM13	protein_coding	protein_coding	GO:0006626|protein targeting to mitochondrion; GO:0007605|sensory perception of sound; GO:0045039|protein insertion into mitochondrial inner membrane; GO:0072321|chaperone-mediated protein transport	GO:0001650|fibrillar center; GO:0005739|mitochondrion; GO:0005743|mitochondrial inner membrane; GO:0042719|mitochondrial intermembrane space protein transporter complex	GO:0008270|zinc ion binding	ko:K17781|TIM13	--	1664	NP_036590.1	NP_036590.1 mitochondrial import inner membrane translocase subunit Tim13 [Homo sapiens]	sp|Q9Y5L4|TIM13_HUMAN	sp|Q9Y5L4|TIM13_HUMAN Mitochondrial import inner membrane translocase subunit Tim13 OS=Homo sapiens GN=TIMM13 PE=1 SV=1	_	_	_	_	_	_
ENST00000215574	28.2659941341298	18.0024600484574	0.65058251720882	6.64589687445064e-06	5.53445623914367e-05	up	no	26.8066766120421	29.850117278199	28.1411885121483	20.2035701803719	17.5266691170812	16.277140847919	19	531760	542087	+	ENSG00000099804	CDC34	protein_coding	protein_coding	GO:0000082|G1/S transition of mitotic cell cycle; GO:0000209|protein polyubiquitination; GO:0006270|DNA replication initiation; GO:0006464|cellular protein modification process; GO:0016567|protein ubiquitination; GO:0035458|cellular response to interferon-beta; GO:0043161|proteasome-mediated ubiquitin-dependent protein catabolic process; GO:0043525|positive regulation of neuron apoptotic process;…	GO:0005634|nucleus; GO:0005654|nucleoplasm; GO:0005737|cytoplasm; GO:0005829|cytosol; GO:0016607|nuclear speck	GO:0004842|ubiquitin-protein transferase activity; GO:0005524|ATP binding; GO:0031625|ubiquitin protein ligase binding; GO:0061630|ubiquitin protein ligase activity; GO:0061631|ubiquitin conjugating enzyme activity	ko:K02207|UBE2R,UBC3,CDC34	ko04120|Ubiquitin mediated proteolysis; ko05168|Herpes simplex infection	1418	AAC37534.1	AAC37534.1 ubiquitin conjugating enzyme, partial [Homo sapiens]	sp|P49427|UB2R1_HUMAN	sp|P49427|UB2R1_HUMAN Ubiquitin-conjugating enzyme E2 R1 OS=Homo sapiens GN=CDC34 PE=1 SV=2	_	_	_	_	_	PF00179.23|UQ_con|Ubiquitin-conjugating enzyme|ENST00000215574|m.3497:71-210
ENST00000215582	32.0227954620185	22.2292563374137	0.526441159476441	0.000102825461076338	0.000685424820066701	up	no	35.3512741066063	28.6202974336758	32.0968148457733	21.2110112268126	23.9808902639578	21.4958675214707	19	751112	764318	+	ENSG00000099812	MISP	protein_coding	protein_coding	GO:0007049|cell cycle; GO:0051301|cell division	GO:0005856|cytoskeleton; GO:0005886|plasma membrane; GO:0005925|focal adhesion; GO:0005938|cell cortex; GO:0043231|intracellular membrane-bounded organelle	GO:0003779|actin binding	--	--	2885	NP_775752.1	NP_775752.1 mitotic interactor and substrate of PLK1 [Homo sapiens]	sp|Q8IVT2|MISP_HUMAN	sp|Q8IVT2|MISP_HUMAN Mitotic interactor and substrate of PLK1 OS=Homo sapiens GN=MISP PE=1 SV=1	9606.ENSP00000215582	Uncharacterized protein C19orf21	_	_	NOG28205	PF15304.3|AKAP2_C|A-kinase anchor protein 2 C-terminus|ENST00000215582|m.3617:325-674
ENST00000215587	1.82990530549601	0.580997272799249	1.63840813882321	0.309913040715987	0.53595962794806	up	no	0.406372017745169	1.7311649981147	3.35217890062816	1.22067630395907	0.522315514438677	0	19	1088163	1095374	-	ENSG00000099817	POLR2E	protein_coding	nonsense_mediated_decay	GO:0000398|mRNA splicing, via spliceosome; GO:0006283|transcription-coupled nucleotide-excision repair; GO:0006351|transcription, DNA-templated; GO:0006361|transcription initiation from RNA polymerase I promoter; GO:0006362|transcription elongation from RNA polymerase I promoter; GO:0006363|termination of RNA polymerase I transcription; GO:0006366|transcription by RNA polymerase II; GO:0006367|tr…	GO:0005634|nucleus; GO:0005654|nucleoplasm; GO:0005665|RNA polymerase II, core complex; GO:0005666|RNA polymerase III complex; GO:0005736|RNA polymerase I complex; GO:0005829|cytosol	GO:0003677|DNA binding; GO:0003899|DNA-directed 5'-3' RNA polymerase activity	ko:K03013|RPB5,POLR2E	ko00230|Purine metabolism; ko00240|Pyrimidine metabolism; ko01100|Metabolic pathways; ko03020|RNA polymerase; ko04623|Cytosolic DNA-sensing pathway; ko05016|Huntington's disease; ko05169|Epstein-Barr virus infection	1286	XP_025223975.1	XP_025223975.1 DNA-directed RNA polymerases I, II, and III subunit RPABC1 isoform X2 [Theropithecus gelada]	sp|P19388|RPAB1_HUMAN	sp|P19388|RPAB1_HUMAN DNA-directed RNA polymerases I, II, and III subunit RPABC1 OS=Homo sapiens GN=POLR2E PE=1 SV=4	9606.ENSP00000215587	polymerase (RNA) II (DNA directed) polypeptide E, 25kDa; DNA-dependent RNA polymerase cataly [...]	COG2012	KOG3218	_	PF03871.11|RNA_pol_Rpb5_N|RNA polymerase Rpb5, N-terminal domain|ENST00000215587|m.3890:23-113;PF01191.16|RNA_pol_Rpb5_C|RNA polymerase Rpb5, C-terminal domain|ENST00000215587|m.3890:156-208
ENST00000215631	19.4916954262889	16.9948364424207	0.197654423710873	0.584024476752596	0.783020112027551	up	no	28.1670144115967	15.7861456394019	14.5219262278681	17.2771741067938	14.0298913695354	19.6774438509328	19	2476127	2478257	+	ENSG00000099860	GADD45B	protein_coding	protein_coding	GO:0000185|activation of MAPKKK activity; GO:0000186|activation of MAPKK activity; GO:0006469|negative regulation of protein kinase activity; GO:0006915|apoptotic process; GO:0006950|response to stress; GO:0007275|multicellular organism development; GO:0030154|cell differentiation; GO:0043065|positive regulation of apoptotic process; GO:0046330|positive regulation of JNK cascade; GO:0051726|regul…	GO:0005634|nucleus; GO:0005737|cytoplasm	--	ko:K04402|GADD45	ko04010|MAPK signaling pathway; ko04068|FoxO signaling pathway; ko04110|Cell cycle; ko04115|p53 signaling pathway; ko04210|Apoptosis	1371	EAW69377.1	EAW69377.1 growth arrest and DNA-damage-inducible, beta, isoform CRA_b, partial [Homo sapiens]	sp|O75293|GA45B_HUMAN	sp|O75293|GA45B_HUMAN Growth arrest and DNA damage-inducible protein GADD45 beta OS=Homo sapiens GN=GADD45B PE=1 SV=1	_	_	_	_	_	PF01248.23|Ribosomal_L7Ae|Ribosomal protein L7Ae/L30e/S12e/Gadd45 family|ENST00000215631|m.4725:22-120
ENST00000215659	6.24635493695251	2.70772701243541	1.20292181329727	0.12378526761134	0.280062871381824	up	no	4.25414315539574	4.7866042961641	9.69831735929768	4.54060984799045	0.772737468569543	2.80983372074624	22	50252901	50261683	-	ENSG00000188130	MAPK12	protein_coding	protein_coding	GO:0006351|transcription, DNA-templated; GO:0006355|regulation of transcription, DNA-templated; GO:0006975|DNA damage induced protein phosphorylation; GO:0007050|cell cycle arrest; GO:0007165|signal transduction; GO:0007517|muscle organ development; GO:0010468|regulation of gene expression; GO:0010952|positive regulation of peptidase activity; GO:0018105|peptidyl-serine phosphorylation; GO:004544…	GO:0005634|nucleus; GO:0005654|nucleoplasm; GO:0005737|cytoplasm; GO:0005739|mitochondrion; GO:0005829|cytosol	GO:0000287|magnesium ion binding; GO:0004674|protein serine/threonine kinase activity; GO:0004707|MAP kinase activity; GO:0005524|ATP binding	ko:K04441|P38	ko01522|Endocrine resistance; ko04010|MAPK signaling pathway; ko04015|Rap1 signaling pathway; ko04068|FoxO signaling pathway; ko04071|Sphingolipid signaling pathway; ko04261|Adrenergic signaling in cardiomyocytes; ko04370|VEGF signaling pathway; ko04380|Osteoclast differentiation; ko04550|Signaling pathways regulating pluripotency of stem cells; ko04611|Platelet activation; ko04620|Toll-like rece…	1778	NP_002960.2	NP_002960.2 mitogen-activated protein kinase 12 isoform 1 [Homo sapiens]	sp|P53778|MK12_HUMAN	sp|P53778|MK12_HUMAN Mitogen-activated protein kinase 12 OS=Homo sapiens GN=MAPK12 PE=1 SV=3	9606.ENSP00000215659	mitogen-activated protein kinase 12; Responds to activation by environmental stress and pro- [...]	COG0515	KOG0660	_	PF00069.22|Pkinase|Protein kinase domain|ENST00000215659|m.2453:85-369;PF07714.14|Pkinase_Tyr|Protein tyrosine kinase|ENST00000215659|m.2453:89-297
ENST00000215730	17.9554755480727	18.2554075825561	-0.0238868228693674	0.903534055570328	0.962209502078356	down	no	17.7209756956398	18.7584851194538	17.3869658291244	18.5146517532008	17.4128992994408	18.8386716950266	22	20859007	20891214	+	ENSG00000099940	SNAP29	protein_coding	protein_coding	GO:0006887|exocytosis; GO:0006903|vesicle targeting; GO:0015031|protein transport; GO:0016082|synaptic vesicle priming; GO:0016240|autophagosome membrane docking; GO:0031629|synaptic vesicle fusion to presynaptic active zone membrane; GO:0043312|neutrophil degranulation; GO:0060271|cilium assembly; GO:0061025|membrane fusion; GO:0097352|autophagosome maturation	GO:0000139|Golgi membrane; GO:0000421|autophagosome membrane; GO:0005654|nucleoplasm; GO:0005737|cytoplasm; GO:0005776|autophagosome; GO:0005813|centrosome; GO:0005829|cytosol; GO:0005886|plasma membrane; GO:0020018|ciliary pocket membrane; GO:0031201|SNARE complex; GO:0035577|azurophil granule membrane; GO:0098793|presynapse	GO:0005484|SNAP receptor activity; GO:0019905|syntaxin binding	ko:K08509|SNAP29	ko04130|SNARE interactions in vesicular transport; ko04140|Autophagy - animal	4259	NP_004773.1	NP_004773.1 synaptosomal-associated protein 29 [Homo sapiens]	sp|O95721|SNP29_HUMAN	sp|O95721|SNP29_HUMAN Synaptosomal-associated protein 29 OS=Homo sapiens GN=SNAP29 PE=1 SV=1	9606.ENSP00000215730	synaptosomal-associated protein, 29kDa; Involved in multiple membrane trafficking steps	_	KOG3065	_	PF12352.5|V-SNARE_C|Snare region anchored in the vesicle membrane C-terminus|ENST00000215730|m.8015:96-147
ENST00000215742	0.972044442015194	0.872604103360189	0.154021859947604	0.575428860146214	0.776750922515826	up	no	0.848297534167798	1.20795629755895	0.859879494318834	0.776630344310006	1.00548777143926	0.835694194331302	22	20999104	21002118	-	ENSG00000184436	THAP7	protein_coding	protein_coding	GO:0006351|transcription, DNA-templated; GO:0045892|negative regulation of transcription, DNA-templated	GO:0005634|nucleus; GO:0005694|chromosome; GO:0016607|nuclear speck; GO:0031965|nuclear membrane; GO:0043231|intracellular membrane-bounded organelle	GO:0003677|DNA binding; GO:0042802|identical protein binding; GO:0046872|metal ion binding; GO:0047485|protein N-terminus binding; GO:0070742|C2H2 zinc finger domain binding	--	--	1913	XP_014198717.1	XP_014198717.1 THAP domain-containing protein 7 isoform X1 [Pan paniscus]	sp|Q9BT49|THAP7_HUMAN	sp|Q9BT49|THAP7_HUMAN THAP domain-containing protein 7 OS=Homo sapiens GN=THAP7 PE=1 SV=2	9606.ENSP00000215742	THAP domain containing 7; Chromatin-associated, histone tail-binding protein that represses [...]	_	_	NOG68159	PF05485.9|THAP|THAP domain|ENST00000215742|m.8137:5-93
ENST00000215754	1246.97084833301	975.0557100557	0.354867956779826	0.0016298016312652	0.00803254135058061	up	no	1279.74646645399	1279.41555819852	1181.75052034651	1072.66280581439	949.059480222845	903.444844129866	22	23894383	23895223	+	ENSG00000240972	MIF	protein_coding	protein_coding	GO:0001516|prostaglandin biosynthetic process; GO:0002906|negative regulation of mature B cell apoptotic process; GO:0006954|inflammatory response; GO:0007166|cell surface receptor signaling pathway; GO:0007569|cell aging; GO:0008283|cell population proliferation; GO:0010629|negative regulation of gene expression; GO:0010739|positive regulation of protein kinase A signaling; GO:0010760|negative r…	GO:0005576|extracellular region; GO:0005615|extracellular space; GO:0005654|nucleoplasm; GO:0005829|cytosol; GO:0009986|cell surface; GO:0031982|vesicle; GO:0034774|secretory granule lumen; GO:0043209|myelin sheath; GO:0070062|extracellular exosome; GO:1904813|ficolin-1-rich granule lumen	GO:0002020|protease binding; GO:0004167|dopachrome isomerase activity; GO:0005102|signaling receptor binding; GO:0005125|cytokine activity; GO:0005126|cytokine receptor binding; GO:0042056|chemoattractant activity; GO:0042802|identical protein binding; GO:0050178|phenylpyruvate tautomerase activity	ko:K07253|MIF	ko00350|Tyrosine metabolism; ko00360|Phenylalanine metabolism	557	NP_002406.1	NP_002406.1 macrophage migration inhibitory factor [Homo sapiens]	sp|P14174|MIF_HUMAN	sp|P14174|MIF_HUMAN Macrophage migration inhibitory factor OS=Homo sapiens GN=MIF PE=1 SV=4	9544.ENSMMUP00000011949	Macrophage migration inhibitory factor (MIF)(EC 5.3.2.1)(Phenylpyruvate tautomerase); Pro-in [...]	_	KOG1759	_	PF01187.15|MIF|Macrophage migration inhibitory factor (MIF)|ENST00000215754|m.8837:32-145
ENST00000215770	11.669677131054	9.43090339042582	0.30700357208397	0.767965211661487	0.897766768403887	up	no	0.643289418735466	16.9761327014311	17.3896092729955	9.28492207977102	9.53392395341513	9.47386413809131	22	23966888	23972556	+	ENSG00000099974	DDTL	protein_coding	protein_coding	--	GO:0005737|cytoplasm; GO:0070062|extracellular exosome	GO:0016829|lyase activity	ko:K10028|DDT	--	1582	NP_001077862.1	NP_001077862.1 D-dopachrome decarboxylase-like protein [Homo sapiens]	sp|A6NHG4|DDTL_HUMAN	sp|A6NHG4|DDTL_HUMAN D-dopachrome decarboxylase-like protein OS=Homo sapiens GN=DDTL PE=2 SV=1	9606.ENSP00000215770	D-dopachrome tautomerase-like; May have lyase activity (Potential)	_	KOG1759	_	PF01187.15|MIF|Macrophage migration inhibitory factor (MIF)|ENST00000215770|m.8853:11-105
ENST00000215790	13.8411197222226	12.8708847535861	0.104770916489946	0.81720490513001	0.922946400683565	up	no	7.99206255183155	16.8770029753682	16.6542936394679	7.26385966424122	15.4052015215355	15.9435930749816	22	30291990	30326941	-	ENSG00000099992	TBC1D10A	protein_coding	protein_coding	GO:0006886|intracellular protein transport; GO:0031338|regulation of vesicle fusion; GO:0042147|retrograde transport, endosome to Golgi; GO:0045862|positive regulation of proteolysis; GO:0061024|membrane organization; GO:0090630|activation of GTPase activity; GO:0097202|activation of cysteine-type endopeptidase activity	GO:0005622|intracellular; GO:0005829|cytosol; GO:0005886|plasma membrane; GO:0005902|microvillus; GO:0012505|endomembrane system; GO:0070062|extracellular exosome	GO:0005085|guanyl-nucleotide exchange factor activity; GO:0005096|GTPase activator activity; GO:0017137|Rab GTPase binding; GO:0030165|PDZ domain binding; GO:0045296|cadherin binding	ko:K19944|TBC1D10	--	1972	NP_114143.1	NP_114143.1 TBC1 domain family member 10A isoform 2 [Homo sapiens]	sp|Q9BXI6|TB10A_HUMAN	sp|Q9BXI6|TB10A_HUMAN TBC1 domain family member 10A OS=Homo sapiens GN=TBC1D10A PE=1 SV=1	_	_	_	_	_	PF00566.15|RabGAP-TBC|Rab-GTPase-TBC domain|ENST00000215790|m.9779:135-333
ENST00000215793	25.9376278829403	31.5814904339987	-0.283933348374647	0.0587620692299181	0.15754421927911	down	no	29.0180126934644	22.4117134697113	26.3831574856453	30.9673296179839	31.8453595559497	31.9317821280624	22	30331988	30356894	-	ENSG00000099995	SF3A1	protein_coding	protein_coding	GO:0000381|regulation of alternative mRNA splicing, via spliceosome; GO:0000389|mRNA 3'-splice site recognition; GO:0000398|mRNA splicing, via spliceosome; GO:0006397|mRNA processing	GO:0005654|nucleoplasm; GO:0005681|spliceosomal complex; GO:0005684|U2-type spliceosomal complex; GO:0005686|U2 snRNP; GO:0016607|nuclear speck; GO:0071004|U2-type prespliceosome; GO:0071013|catalytic step 2 spliceosome	GO:0003723|RNA binding	ko:K12825|SF3A1,SAP114	ko03040|Spliceosome	5090	XP_003812064.1	XP_003812064.1 LOW QUALITY PROTEIN: splicing factor 3A subunit 1 [Pan paniscus]	sp|Q15459|SF3A1_HUMAN	sp|Q15459|SF3A1_HUMAN Splicing factor 3A subunit 1 OS=Homo sapiens GN=SF3A1 PE=1 SV=1	9606.ENSP00000215793	splicing factor 3a, subunit 1, 120kDa; Subunit of the splicing factor SF3A required for 'A' [...]	_	KOG0007	_	PF12230.5|PRP21_like_P|Pre-mRNA splicing factor PRP21 like protein|ENST00000215793|m.9788:233-472;PF01805.17|Surp|Surp module|ENST00000215793|m.9788:50-101;PF01805.17|Surp|Surp module|ENST00000215793|m.9788:164-215;PF00240.20|ubiquitin|Ubiquitin family|ENST00000215793|m.9788:722-788
ENST00000215794	184.534866780445	5.79415387336076	4.99074203148005	1.26253540402957e-92	1.31649376236846e-89	up	yes	189.011542927467	194.899066032246	169.693991381623	5.77838560471506	4.46965917473661	7.13441684063062	22	18150170	18177397	+	ENSG00000184979	USP18	protein_coding	protein_coding	GO:0006511|ubiquitin-dependent protein catabolic process; GO:0016579|protein deubiquitination; GO:0050727|regulation of inflammatory response; GO:0060338|regulation of type I interferon-mediated signaling pathway	GO:0005634|nucleus; GO:0005829|cytosol	GO:0004843|thiol-dependent ubiquitin-specific protease activity; GO:0019785|ISG15-specific protease activity; GO:0036459|thiol-dependent ubiquitinyl hydrolase activity	ko:K11846|USP18_41	--	1858	NP_059110.2	NP_059110.2 ubl carboxyl-terminal hydrolase 18 [Homo sapiens]	sp|Q9UMW8|UBP18_HUMAN	sp|Q9UMW8|UBP18_HUMAN Ubl carboxyl-terminal hydrolase 18 OS=Homo sapiens GN=USP18 PE=1 SV=1	9606.ENSP00000215794	ubiquitin specific peptidase 18; Can efficiently cleave only ISG15 fusions including native [...]	COG5077	KOG1863	_	PF00443.26|UCH|Ubiquitin carboxyl-terminal hydrolase|ENST00000215794|m.7286:55-367;PF13423.3|UCH_1|Ubiquitin carboxyl-terminal hydrolase|ENST00000215794|m.7286:55-339
ENST00000215798	4.22963699034873	2.14737583688997	0.974663211872631	0.0558639714604065	0.151321290828087	up	no	4.93123614991887	3.75515568827953	4.0025191328478	3.58252176574887	1.3869646871761	1.47264105774495	22	30378983	30387125	-	ENSG00000099999	RNF215	protein_coding	protein_coding	--	GO:0016021|integral component of membrane	GO:0046872|metal ion binding	--	--	1651	XP_015005627.1	XP_015005627.1 PREDICTED: RING finger protein 215 isoform X1 [Macaca mulatta]	sp|Q9Y6U7|RN215_HUMAN	sp|Q9Y6U7|RN215_HUMAN RING finger protein 215 OS=Homo sapiens GN=RNF215 PE=4 SV=2	_	_	_	_	_	PF13639.3|zf-RING_2|Ring finger domain|ENST00000215798|m.9818:261-303;PF17123.2|zf-RING_11|RING-like zinc finger|ENST00000215798|m.9818:262-289;PF13923.3|zf-C3HC4_2|Zinc finger, C3HC4 type (RING finger)|ENST00000215798|m.9818:262-302;PF00097.22|zf-C3HC4|Zinc finger, C3HC4 type (RING finger)|ENST00000215798|m.9818:262-302
ENST00000215829	48.0401244255839	76.9687555499972	-0.679920181658558	3.75002997560569e-06	3.26635964163984e-05	down	no	42.1383111533958	50.9220868501441	51.0599752732119	80.9335885180626	75.8271815230884	74.1454966088407	22	24555999	24574971	+	ENSG00000100028	SNRPD3	protein_coding	protein_coding	GO:0000245|spliceosomal complex assembly; GO:0000387|spliceosomal snRNP assembly; GO:0000398|mRNA splicing, via spliceosome; GO:0006369|termination of RNA polymerase II transcription; GO:0006479|protein methylation; GO:0008334|histone mRNA metabolic process; GO:0008380|RNA splicing; GO:0051170|import into nucleus	GO:0000243|commitment complex; GO:0005654|nucleoplasm; GO:0005681|spliceosomal complex; GO:0005682|U5 snRNP; GO:0005683|U7 snRNP; GO:0005685|U1 snRNP; GO:0005686|U2 snRNP; GO:0005687|U4 snRNP; GO:0005689|U12-type spliceosomal complex; GO:0005829|cytosol; GO:0016604|nuclear body; GO:0030532|small nuclear ribonucleoprotein complex; GO:0034709|methylosome; GO:0034715|pICln-Sm protein complex; GO:003…	GO:0003723|RNA binding; GO:0019899|enzyme binding; GO:0030620|U2 snRNA binding; GO:0070034|telomerase RNA binding; GO:0071208|histone pre-mRNA DCP binding; GO:0071209|U7 snRNA binding; GO:1990446|U1 snRNP binding	ko:K11088|SNRPD3,SMD3	ko03040|Spliceosome; ko05322|Systemic lupus erythematosus	3466	XP_006157233.1	XP_006157233.1 PREDICTED: small nuclear ribonucleoprotein Sm D3 isoform X1 [Tupaia chinensis]	sp|P62318|SMD3_HUMAN	sp|P62318|SMD3_HUMAN Small nuclear ribonucleoprotein Sm D3 OS=Homo sapiens GN=SNRPD3 PE=1 SV=1	9031.ENSGALP00000010633	small nuclear ribonucleoprotein D3 polypeptide 18kDa	COG1958	KOG3172	_	PF01423.19|LSM|LSM domain|ENST00000215829|m.9009:9-72
ENST00000215832	24.9933183728563	34.3138298487004	-0.457090959371719	5.05039602373672e-13	1.10480566363411e-11	down	no	24.4182017001827	25.2098036044733	25.3519498139129	33.4276706909938	34.2540829856284	35.259735869479	22	21759657	21867645	-	ENSG00000100030	MAPK1	protein_coding	protein_coding	GO:0000165|MAPK cascade; GO:0000187|activation of MAPK activity; GO:0006351|transcription, DNA-templated; GO:0006468|protein phosphorylation; GO:0006915|apoptotic process; GO:0006935|chemotaxis; GO:0006950|response to stress; GO:0006974|cellular response to DNA damage stimulus; GO:0007049|cell cycle; GO:0007165|signal transduction; GO:0007268|chemical synaptic transmission; GO:0007411|axon guidan…	GO:0005576|extracellular region; GO:0005634|nucleus; GO:0005654|nucleoplasm; GO:0005737|cytoplasm; GO:0005739|mitochondrion; GO:0005769|early endosome; GO:0005770|late endosome; GO:0005794|Golgi apparatus; GO:0005815|microtubule organizing center; GO:0005829|cytosol; GO:0005856|cytoskeleton; GO:0005886|plasma membrane; GO:0005901|caveola; GO:0005925|focal adhesion; GO:0030424|axon; GO:0031143|pse…	GO:0001784|phosphotyrosine residue binding; GO:0003677|DNA binding; GO:0004674|protein serine/threonine kinase activity; GO:0004707|MAP kinase activity; GO:0004708|MAP kinase kinase activity; GO:0005524|ATP binding; GO:0008134|transcription factor binding; GO:0008353|RNA polymerase II CTD heptapeptide repeat kinase activity; GO:0016301|kinase activity; GO:0019902|phosphatase binding; GO:0031435|m…	ko:K04371|MAPK1_3	ko01521|EGFR tyrosine kinase inhibitor resistance; ko01522|Endocrine resistance; ko01524|Platinum drug resistance; ko04010|MAPK signaling pathway; ko04012|ErbB signaling pathway; ko04014|Ras signaling pathway; ko04015|Rap1 signaling pathway; ko04022|cGMP-PKG signaling pathway; ko04024|cAMP signaling pathway; ko04062|Chemokine signaling pathway; ko04066|HIF-1 signaling pathway; ko04068|FoxO signal…	5881	XP_003803328.1	XP_003803328.1 mitogen-activated protein kinase 1 [Otolemur garnettii]	sp|P28482|MK01_HUMAN	sp|P28482|MK01_HUMAN Mitogen-activated protein kinase 1 OS=Homo sapiens GN=MAPK1 PE=1 SV=3	_	_	_	_	_	PF00069.22|Pkinase|Protein kinase domain|ENST00000215832|m.8414:25-313;PF07714.14|Pkinase_Tyr|Protein tyrosine kinase|ENST00000215832|m.8414:30-224
ENST00000215862	0.33081781443607	0.568723888923213	-0.763874451062829	0.141833081205653	0.309696354958448	down	no	0.270803008468781	0.283762171586818	0.437888263252611	0.388897176850304	0.430409063943456	0.88686542597588	22	30926611	30968201	-	ENSG00000133422	MORC2	protein_coding	protein_coding	GO:0006631|fatty acid metabolic process	GO:0005634|nucleus; GO:0005829|cytosol	GO:0008270|zinc ion binding	--	--	4469	NP_001290185.1	NP_001290185.1 MORC family CW-type zinc finger protein 2 isoform 1 [Homo sapiens]	sp|Q9Y6X9|MORC2_HUMAN	sp|Q9Y6X9|MORC2_HUMAN MORC family CW-type zinc finger protein 2 OS=Homo sapiens GN=MORC2 PE=1 SV=2	_	_	_	_	_	PF13589.3|HATPase_c_3|Histidine kinase-, DNA gyrase B-, and HSP90-like ATPase|ENST00000215862|m.10024:2-104;PF07496.12|zf-CW|CW-type Zinc Finger|ENST00000215862|m.10024:434-479
ENST00000215882	13.5386987326539	5.737708786927	1.23709542318477	0.000148166108933542	0.000953133775079974	up	yes	14.4454392509484	10.1945816982491	15.9760752487642	6.9536643494634	4.29968610059473	5.95977591072286	22	19175581	19178736	-	ENSG00000100075	SLC25A1	protein_coding	protein_coding	GO:0006094|gluconeogenesis; GO:0006839|mitochondrial transport; GO:0006843|mitochondrial citrate transmembrane transport; GO:0046949|fatty-acyl-CoA biosynthetic process	GO:0005634|nucleus; GO:0005743|mitochondrial inner membrane; GO:0016021|integral component of membrane; GO:0070062|extracellular exosome	GO:0015137|citrate transmembrane transporter activity; GO:0015142|tricarboxylic acid transmembrane transporter activity	ko:K15100|SLC25A1,CTP	--	1548	XP_011738181.1	XP_011738181.1 tricarboxylate transport protein, mitochondrial isoform X2 [Macaca nemestrina]	sp|P53007|TXTP_HUMAN	sp|P53007|TXTP_HUMAN Tricarboxylate transport protein, mitochondrial OS=Homo sapiens GN=SLC25A1 PE=1 SV=2	9606.ENSP00000215882	solute carrier family 25 (mitochondrial carrier; citrate transporter), member 1; Involved in [...]	_	KOG0756	_	PF00153.24|Mito_carr|Mitochondrial carrier protein|ENST00000215882|m.7508:46-134;PF00153.24|Mito_carr|Mitochondrial carrier protein|ENST00000215882|m.7508:143-232;PF00153.24|Mito_carr|Mitochondrial carrier protein|ENST00000215882|m.7508:240-327
ENST00000215904	5.3871849193304	13.7762148018127	-1.35294737595996	0.0968083674857734	0.232008452119922	down	no	6.53448075452803	4.48202569408964	5.14504830937354	19.8536491836498	18.7105396639146	2.76445555787375	22	37658723	37666932	+	ENSG00000241360	PDXP	protein_coding	protein_coding	GO:0006470|protein dephosphorylation; GO:0007088|regulation of mitotic nuclear division; GO:0030836|positive regulation of actin filament depolymerization; GO:0031247|actin rod assembly; GO:0032361|pyridoxal phosphate catabolic process; GO:0032465|regulation of cytokinesis; GO:0071318|cellular response to ATP	GO:0005829|cytosol; GO:0005856|cytoskeleton; GO:0031258|lamellipodium membrane; GO:0032587|ruffle membrane; GO:0070062|extracellular exosome	GO:0000287|magnesium ion binding; GO:0004647|phosphoserine phosphatase activity; GO:0004721|phosphoprotein phosphatase activity; GO:0031072|heat shock protein binding; GO:0033883|pyridoxal phosphatase activity; GO:0098519|nucleotide phosphatase activity, acting on free nucleotides	ko:K07758|PDXP	ko00750|Vitamin B6 metabolism; ko01100|Metabolic pathways	2012	XP_003905563.2	XP_003905563.2 pyridoxal phosphate phosphatase isoform X6 [Papio anubis]	sp|Q96GD0|PLPP_HUMAN	sp|Q96GD0|PLPP_HUMAN Pyridoxal phosphate phosphatase OS=Homo sapiens GN=PDXP PE=1 SV=2	9606.ENSP00000215904	pyridoxal (pyridoxine, vitamin B6) phosphatase; Pyridoxal phosphate phosphatase. Has some ac [...]	COG0647	KOG2882	_	PF13344.3|Hydrolase_6|Haloacid dehalogenase-like hydrolase|ENST00000215904|m.392:42-147;PF13242.3|Hydrolase_like|HAD-hyrolase-like|ENST00000215904|m.392:231-309;PF00702.23|Hydrolase|haloacid dehalogenase-like hydrolase|ENST00000215904|m.392:42-270;PF13419.3|HAD_2|Haloacid dehalogenase-like hydrolase|ENST00000215904|m.392:231-275
ENST00000215906	10.672910740453	3.50307745170781	1.60449749868618	1.25371705085135e-36	2.04113525063326e-34	up	yes	11.6875714824715	10.7287492568808	9.60241148200672	3.51023349273079	3.46086513486686	3.53813372752578	22	26429260	26445015	+	ENSG00000128203	ASPHD2	protein_coding	protein_coding	GO:0018193|peptidyl-amino acid modification	GO:0016020|membrane; GO:0016021|integral component of membrane	GO:0046872|metal ion binding; GO:0051213|dioxygenase activity	--	--	3370	XP_023046541.2	XP_023046541.2 aspartate beta-hydroxylase domain-containing protein 2 isoform X1 [Piliocolobus tephrosceles]	sp|Q6ICH7|ASPH2_HUMAN	sp|Q6ICH7|ASPH2_HUMAN Aspartate beta-hydroxylase domain-containing protein 2 OS=Homo sapiens GN=ASPHD2 PE=2 SV=1	9598.ENSPTRP00000055030	PREDICTED: Pan troglodytes aspartate beta-hydroxylase domain containing 2 (ASPHD2), mRNA	COG3555	KOG3696	_	PF05118.12|Asp_Arg_Hydrox|Aspartyl/Asparaginyl beta-hydroxylase|ENST00000215906|m.9198:192-351
ENST00000215909	605.66370531897	321.295586431743	0.914594714997273	5.14199606844497e-11	8.90093746314416e-10	up	no	611.933471979058	674.896616846284	530.161027131569	308.935552650867	328.389422447956	326.561784196405	22	37675636	37679802	+	ENSG00000100097	LGALS1	protein_coding	protein_coding	GO:0002317|plasma cell differentiation; GO:0006915|apoptotic process; GO:0010812|negative regulation of cell-substrate adhesion; GO:0010977|negative regulation of neuron projection development; GO:0031295|T cell costimulation; GO:0034120|positive regulation of erythrocyte aggregation; GO:0035900|response to isolation stress; GO:0042493|response to drug; GO:0042981|regulation of apoptotic process;…	GO:0005576|extracellular region; GO:0005615|extracellular space; GO:0005622|intracellular; GO:0005634|nucleus; GO:0005737|cytoplasm; GO:0005788|endoplasmic reticulum lumen; GO:0005829|cytosol; GO:0009986|cell surface; GO:0031012|extracellular matrix; GO:0070062|extracellular exosome	GO:0003723|RNA binding; GO:0030395|lactose binding; GO:0042803|protein homodimerization activity; GO:0043236|laminin binding	ko:K06830|LGALS1	--	528	NP_002296.1	NP_002296.1 galectin-1 [Homo sapiens]	sp|P09382|LEG1_HUMAN	sp|P09382|LEG1_HUMAN Galectin-1 OS=Homo sapiens GN=LGALS1 PE=1 SV=2	9598.ENSPTRP00000024707	lectin, galactoside-binding, soluble, 1	_	KOG3587	_	PF00337.19|Gal-bind_lectin|Galactoside-binding lectin|ENST00000215909|m.394:10-133
ENST00000215917	14.0484881874999	11.0508975123904	0.345973004493756	0.00039829399411224	0.00230822885697308	up	no	13.465119250672	15.1629186967876	13.5174266150402	11.2755418815891	11.1645827092397	10.7125679463424	22	26483877	26494658	+	ENSG00000100104	SRRD	protein_coding	protein_coding	GO:0048511|rhythmic process	--	--	--	--	4020	NP_001013716.2	NP_001013716.2 SRR1-like protein [Homo sapiens]	sp|Q9UH36|SRR1L_HUMAN	sp|Q9UH36|SRR1L_HUMAN SRR1-like protein OS=Homo sapiens GN=SRRD PE=2 SV=1	9606.ENSP00000215917	SRR1 domain containing; May be involved in a circadian clock input pathway (By similarity)	_	KOG3131	_	PF07985.9|SRR1|SRR1|ENST00000215917|m.9270:145-198
ENST00000215919	20.5260490201458	8.51918568964045	1.26767873055523	3.65940783989275e-11	6.45964394792838e-10	up	yes	24.6954393581924	19.4218589747435	17.4608487275016	8.90204116359726	8.4217054413262	8.23381046399788	22	31340677	31345776	-	ENSG00000100105	PATZ1	protein_coding	protein_coding	GO:0006355|regulation of transcription, DNA-templated; GO:0007283|spermatogenesis; GO:0008584|male gonad development; GO:0030217|T cell differentiation; GO:0045892|negative regulation of transcription, DNA-templated	GO:0005634|nucleus; GO:0005654|nucleoplasm	GO:0000978|RNA polymerase II proximal promoter sequence-specific DNA binding; GO:0001228|DNA-binding transcription activator activity, RNA polymerase II-specific; GO:0003677|DNA binding; GO:0003682|chromatin binding; GO:0046872|metal ion binding	--	--	2516	NP_114440.1	NP_114440.1 POZ-, AT hook-, and zinc finger-containing protein 1 short isoform [Homo sapiens]	sp|Q9HBE1|PATZ1_HUMAN	sp|Q9HBE1|PATZ1_HUMAN POZ-, AT hook-, and zinc finger-containing protein 1 OS=Homo sapiens GN=PATZ1 PE=1 SV=1	_	_	_	_	_	PF00651.28|BTB|BTB/POZ domain|ENST00000215919|m.10149:30-159;PF13894.3|zf-C2H2_4|C2H2-type zinc finger|ENST00000215919|m.10149:383-405;PF13894.3|zf-C2H2_4|C2H2-type zinc finger|ENST00000215919|m.10149:413-436
ENST00000215941	9.59588337150782	15.5157266241723	-0.692670592513811	0.334588605571094	0.56263661422923	down	no	3.32115584028226	17.0002622512938	8.46623202294741	11.3094920087149	18.2575857898906	16.9801020739114	22	37830855	37844334	-	ENSG00000100124	ANKRD54	protein_coding	protein_coding	GO:0006913|nucleocytoplasmic transport; GO:0045648|positive regulation of erythrocyte differentiation; GO:1902531|regulation of intracellular signal transduction	GO:0005634|nucleus; GO:0005737|cytoplasm; GO:0030496|midbody	GO:0019887|protein kinase regulator activity; GO:0044877|protein-containing complex binding	ko:K21442|--	--	2087	XP_019608569.1	XP_019608569.1 PREDICTED: ankyrin repeat domain-containing protein 54 isoform X2 [Rhinolophus sinicus]	sp|Q6NXT1|ANR54_HUMAN	sp|Q6NXT1|ANR54_HUMAN Ankyrin repeat domain-containing protein 54 OS=Homo sapiens GN=ANKRD54 PE=1 SV=2	9606.ENSP00000215941	microRNA 658	COG0666	KOG0504	_	PF00023.27|Ank|Ankyrin repeat|ENST00000215941|m.452:175-205;PF00023.27|Ank|Ankyrin repeat|ENST00000215941|m.452:208-238;PF12796.4|Ank_2|Ankyrin repeats (3 copies)|ENST00000215941|m.452:150-205;PF13857.3|Ank_5|Ankyrin repeats (many copies)|ENST00000215941|m.452:161-215;PF13857.3|Ank_5|Ankyrin repeats (many copies)|ENST00000215941|m.452:194-248;PF13637.3|Ank_4|Ankyrin repeats (many copies)|ENST0000…
ENST00000215956	74.2151380769835	31.7378931909473	1.22524701502017	0.00900982126827242	0.034640077468527	up	yes	73.5138515476657	78.1477209731625	70.9838417101224	27.2009093008745	50.2015216005626	17.8112486714049	22	41674707	41682622	-	ENSG00000100138	SNU13	protein_coding	protein_coding	GO:0000398|mRNA splicing, via spliceosome; GO:0000470|maturation of LSU-rRNA; GO:0000492|box C/D snoRNP assembly; GO:0007338|single fertilization; GO:0030490|maturation of SSU-rRNA	GO:0001651|dense fibrillar component; GO:0031428|box C/D snoRNP complex; GO:0032040|small-subunit processome; GO:0032991|protein-containing complex; GO:0046540|U4/U6 x U5 tri-snRNP complex; GO:0071011|precatalytic spliceosome	GO:0003723|RNA binding; GO:0030621|U4 snRNA binding; GO:0030622|U4atac snRNA binding; GO:0034511|U3 snoRNA binding; GO:0034512|box C/D snoRNA binding; GO:0051117|ATPase binding	ko:K12845|SNU13,NHP2L	ko03008|Ribosome biogenesis in eukaryotes; ko03040|Spliceosome	877	BAE87220.1	BAE87220.1 unnamed protein product [Macaca fascicularis]	sp|Q3B8S0|NH2L1_BOVIN	sp|Q3B8S0|NH2L1_BOVIN NHP2-like protein 1 OS=Bos taurus GN=SNU13 PE=2 SV=3	_	_	_	_	_	PF01248.23|Ribosomal_L7Ae|Ribosomal protein L7Ae/L30e/S12e/Gadd45 family|ENST00000215956|m.1314:109-199
ENST00000215957	5.5539251688341	3.05909358397631	0.858290379018444	0.120973117226948	0.27533952561904	up	no	6.49374219778924	6.93449546991321	3.23353783879986	3.26146788874912	1.58816781638867	4.32764504679113	22	37906297	37942822	+	ENSG00000100139	MICALL1	protein_coding	protein_coding	GO:0006612|protein targeting to membrane; GO:0006897|endocytosis; GO:0006898|receptor-mediated endocytosis; GO:0031175|neuron projection development; GO:0032458|slow endocytic recycling; GO:0036010|protein localization to endosome; GO:0097320|plasma membrane tubulation; GO:1990090|cellular response to nerve growth factor stimulus; GO:1990126|retrograde transport, endosome to plasma membrane	GO:0005770|late endosome; GO:0019898|extrinsic component of membrane; GO:0031902|late endosome membrane; GO:0055038|recycling endosome membrane	GO:0017137|Rab GTPase binding; GO:0042802|identical protein binding; GO:0045296|cadherin binding; GO:0046872|metal ion binding; GO:0070300|phosphatidic acid binding	ko:K19948|MICALL1	--	4710	NP_203744.1	NP_203744.1 MICAL-like protein 1 [Homo sapiens]	sp|Q8N3F8|MILK1_HUMAN	sp|Q8N3F8|MILK1_HUMAN MICAL-like protein 1 OS=Homo sapiens GN=MICALL1 PE=1 SV=2	9606.ENSP00000215957	MICAL-like 1; May be a cytoskeletal regulator	COG5069	KOG0035;KOG1700	_	PF12130.5|DUF3585|Protein of unknown function (DUF3585)|ENST00000215957|m.480:726-857;PF00307.28|CH|Calponin homology (CH) domain|ENST00000215957|m.480:47-149;PF11971.5|CAMSAP_CH|CAMSAP CH domain|ENST00000215957|m.480:59-130;PF00412.19|LIM|LIM domain|ENST00000215957|m.480:206-260
ENST00000215980	36.3840808272158	29.0392368147185	0.325203566558428	0.202846439438387	0.400110787515388	up	no	32.0793564029511	37.4941995910262	39.57868648767	34.3376560348419	31.0850626452594	21.6949917640543	22	41938737	41947152	-	ENSG00000100162	CENPM	protein_coding	protein_coding	GO:0007062|sister chromatid cohesion; GO:0034080|CENP-A containing nucleosome assembly	GO:0000777|condensed chromosome kinetochore; GO:0005654|nucleoplasm; GO:0005829|cytosol	--	ko:K11505|CENPM	--	938	NP_076958.1	NP_076958.1 centromere protein M isoform a [Homo sapiens]	sp|Q9NSP4|CENPM_HUMAN	sp|Q9NSP4|CENPM_HUMAN Centromere protein M OS=Homo sapiens GN=CENPM PE=1 SV=1	9598.ENSPTRP00000024872	centromere protein M	_	_	NOG25434	PF11111.5|CENP-M|Centromere protein M (CENP-M)|ENST00000215980|m.1410:1-171
ENST00000216014	26.3013120881164	21.2835731861577	0.305265131599987	0.122434673804824	0.27773886560045	up	no	25.848825837131	31.4912244935993	21.5638859336189	21.4293904571209	20.4205632855721	22.0007658157802	22	38468096	38483447	+	ENSG00000100196	KDELR3	protein_coding	protein_coding	GO:0006621|protein retention in ER lumen; GO:0006890|retrograde vesicle-mediated transport, Golgi to endoplasmic reticulum; GO:0015031|protein transport; GO:0036498|IRE1-mediated unfolded protein response	GO:0000139|Golgi membrane; GO:0005783|endoplasmic reticulum; GO:0005789|endoplasmic reticulum membrane; GO:0016021|integral component of membrane; GO:0030133|transport vesicle	GO:0046923|ER retention sequence binding	ko:K10949|KDELR	ko05110|Vibrio cholerae infection	1694	NP_006846.1	NP_006846.1 ER lumen protein-retaining receptor 3 isoform a [Homo sapiens]	sp|O43731|ERD23_HUMAN	sp|O43731|ERD23_HUMAN ER lumen protein-retaining receptor 3 OS=Homo sapiens GN=KDELR3 PE=2 SV=1	_	_	_	_	_	PF00810.15|ER_lumen_recept|ER lumen protein retaining receptor|ENST00000216014|m.722:29-168
ENST00000216019	13.8959553866076	20.2742331164661	-0.544655893615259	0.000963100617246739	0.00506715419657868	down	no	13.8699177092172	13.32251867716	14.4954297734457	20.0414800616994	17.662035979329	23.1191833083699	22	38485681	38506294	-	ENSG00000100201	DDX17	protein_coding	retained_intron	GO:0000380|alternative mRNA splicing, via spliceosome; GO:0000381|regulation of alternative mRNA splicing, via spliceosome; GO:0001837|epithelial to mesenchymal transition; GO:0006351|transcription, DNA-templated; GO:0006357|regulation of transcription by RNA polymerase II; GO:0006364|rRNA processing; GO:0006396|RNA processing; GO:0010501|RNA secondary structure unwinding; GO:0010586|miRNA metabo…	GO:0005634|nucleus; GO:0005654|nucleoplasm; GO:0005730|nucleolus; GO:0005737|cytoplasm; GO:0005829|cytosol; GO:0016020|membrane; GO:0016607|nuclear speck	GO:0003713|transcription coactivator activity; GO:0003723|RNA binding; GO:0003724|RNA helicase activity; GO:0005524|ATP binding; GO:0008186|RNA-dependent ATPase activity	ko:K13178|DDX17	--	6441	BAD92832.1	BAD92832.1 DEAD box polypeptide 17 isoform p82 variant, partial [Homo sapiens]	sp|Q92841|DDX17_HUMAN	sp|Q92841|DDX17_HUMAN Probable ATP-dependent RNA helicase DDX17 OS=Homo sapiens GN=DDX17 PE=1 SV=2	_	_	_	_	_	PF00270.26|DEAD|DEAD/DEAH box helicase|ENST00000216019|m.731:116-286;PF00271.28|Helicase_C|Helicase conserved C-terminal domain|ENST00000216019|m.731:326-405;PF04851.12|ResIII|Type III restriction enzyme, res subunit|ENST00000216019|m.731:136-279
ENST00000216027	2.79765069677585	2.65597080547952	0.074702477524528	0.897745217968058	0.959834769320617	up	no	1.98950952629785	5.14693380056139	1.2565087634683	2.30642703996245	1.98759814700419	3.67388722947192	22	28742039	28757510	+	ENSG00000100209	HSCB	protein_coding	protein_coding	GO:0016226|iron-sulfur cluster assembly; GO:0051259|protein complex oligomerization; GO:0097428|protein maturation by iron-sulfur cluster transfer	GO:0005634|nucleus; GO:0005737|cytoplasm; GO:0005739|mitochondrion; GO:0005829|cytosol	GO:0001671|ATPase activator activity; GO:0042802|identical protein binding; GO:0046872|metal ion binding; GO:0051087|chaperone binding	ko:K04082|hscB,HSCB,HSC20	--	1106	NP_741999.3	NP_741999.3 iron-sulfur cluster co-chaperone protein HscB, mitochondrial isoform 1 precursor [Homo sapiens]	sp|Q8IWL3|HSC20_HUMAN	sp|Q8IWL3|HSC20_HUMAN Iron-sulfur cluster co-chaperone protein HscB, mitochondrial OS=Homo sapiens GN=HSCB PE=1 SV=3	9606.ENSP00000216027	HscB iron-sulfur cluster co-chaperone homolog (E. coli); May act as a co-chaperone in iron-s [...]	COG1076	KOG3192	_	PF07743.10|HSCB_C|HSCB C-terminal oligomerisation domain|ENST00000216027|m.9474:157-229
ENST00000216029	7.2915863367095	7.7191212449881	-0.0820944608499956	0.885310858044079	0.955027070989715	down	no	11.4484034109156	6.56566898715023	3.86068661206266	6.9957595034114	7.00684232359275	9.15476190796014	22	38656638	38673850	+	ENSG00000100211	CBY1	protein_coding	protein_coding	GO:0008104|protein localization; GO:0030030|cell projection organization; GO:0030178|negative regulation of Wnt signaling pathway; GO:0045444|fat cell differentiation; GO:0045892|negative regulation of transcription, DNA-templated; GO:0051289|protein homotetramerization; GO:0055007|cardiac muscle cell differentiation	GO:0005634|nucleus; GO:0005654|nucleoplasm; GO:0005802|trans-Golgi network; GO:0005814|centriole; GO:0005829|cytosol; GO:0016607|nuclear speck; GO:0042995|cell projection	GO:0008013|beta-catenin binding; GO:0042802|identical protein binding; GO:0042803|protein homodimerization activity	--	--	1146	XP_017716803.1	XP_017716803.1 PREDICTED: protein chibby homolog 1 isoform X1 [Rhinopithecus bieti]	sp|Q9Y3M2|CBY1_HUMAN	sp|Q9Y3M2|CBY1_HUMAN Protein chibby homolog 1 OS=Homo sapiens GN=CBY1 PE=1 SV=1	_	_	_	_	_	PF14645.3|Chibby|Chibby family|ENST00000216029|m.754:51-166
ENST00000216034	101.784387050609	77.5813439847398	0.391690392465559	4.31582949312695e-13	9.5316062860058e-12	up	no	101.772448816359	105.091530596619	98.4891817388496	78.3818303704724	77.7799598633353	76.5822417204117	22	38681957	38685421	+	ENSG00000100216	TOMM22	protein_coding	protein_coding	GO:0006626|protein targeting to mitochondrion; GO:0016236|macroautophagy; GO:0030150|protein import into mitochondrial matrix; GO:0045040|protein insertion into mitochondrial outer membrane	GO:0005741|mitochondrial outer membrane; GO:0005742|mitochondrial outer membrane translocase complex; GO:0005743|mitochondrial inner membrane; GO:0016020|membrane; GO:0016021|integral component of membrane; GO:0031307|integral component of mitochondrial outer membrane	GO:0008320|protein transmembrane transporter activity	ko:K17769|TOM22	--	2031	XP_002743825.1	XP_002743825.1 PREDICTED: mitochondrial import receptor subunit TOM22 homolog [Callithrix jacchus]	sp|Q9NS69|TOM22_HUMAN	sp|Q9NS69|TOM22_HUMAN Mitochondrial import receptor subunit TOM22 homolog OS=Homo sapiens GN=TOMM22 PE=1 SV=3	9544.ENSMMUP00000000483	translocase of outer mitochondrial membrane 22 homolog (yeast)	_	KOG4111	_	PF04281.10|Tom22|Mitochondrial import receptor subunit Tom22|ENST00000216034|m.767:33-124
ENST00000216037	18.2455947689256	15.0067410270254	0.281766923356283	0.244455025773425	0.456873121399187	up	no	14.8972860213351	22.1942341381971	17.6452641472447	16.3646033305277	12.7408025604571	15.9148171900913	22	28794555	28800597	-	ENSG00000100219	XBP1	protein_coding	protein_coding	GO:0000122|negative regulation of transcription by RNA polymerase II; GO:0001525|angiogenesis; GO:0001889|liver development; GO:0001934|positive regulation of protein phosphorylation; GO:0001935|endothelial cell proliferation; GO:0002639|positive regulation of immunoglobulin production; GO:0006366|transcription by RNA polymerase II; GO:0006511|ubiquitin-dependent protein catabolic process; GO:000…	GO:0005634|nucleus; GO:0005654|nucleoplasm; GO:0005737|cytoplasm; GO:0005783|endoplasmic reticulum; GO:0005789|endoplasmic reticulum membrane; GO:0005829|cytosol; GO:0016021|integral component of membrane; GO:0030176|integral component of endoplasmic reticulum membrane	GO:0000977|RNA polymerase II regulatory region sequence-specific DNA binding; GO:0000981|DNA-binding transcription factor activity, RNA polymerase II-specific; GO:0001047|core promoter binding; GO:0001085|RNA polymerase II transcription factor binding; GO:0001158|enhancer sequence-specific DNA binding; GO:0002020|protease binding; GO:0003677|DNA binding; GO:0003700|DNA-binding transcription facto…	ko:K09027|XBP1	ko04141|Protein processing in endoplasmic reticulum; ko04932|Non-alcoholic fatty liver disease (NAFLD); ko05166|HTLV-I infection	1850	NP_005071.2	NP_005071.2 X-box-binding protein 1 isoform XBP1(U) [Homo sapiens]	sp|P17861|XBP1_HUMAN	sp|P17861|XBP1_HUMAN X-box-binding protein 1 OS=Homo sapiens GN=XBP1 PE=1 SV=2	9606.ENSP00000216037	X-box binding protein 1; Transcription factor essential for hepatocyte growth, the different [...]	_	KOG4005	_	PF07716.12|bZIP_2|Basic region leucine zipper|ENST00000216037|m.9486:69-120;PF00170.18|bZIP_1|bZIP transcription factor|ENST00000216037|m.9486:71-124;PF03131.14|bZIP_Maf|bZIP Maf transcription factor|ENST00000216037|m.9486:63-133
ENST00000216038	156.87998285026	123.010511692082	0.35085435988404	9.91896689582996e-06	8.02811227504848e-05	up	no	149.894589459806	159.076698602504	161.668660488471	128.108414791858	122.232719301303	118.690400983086	22	32387582	32412247	-	ENSG00000100220	RTCB	protein_coding	protein_coding	GO:0006388|tRNA splicing, via endonucleolytic cleavage and ligation	GO:0005634|nucleus; GO:0005635|nuclear envelope; GO:0005654|nucleoplasm; GO:0005737|cytoplasm; GO:0005789|endoplasmic reticulum membrane; GO:0005829|cytosol; GO:0043231|intracellular membrane-bounded organelle; GO:0072669|tRNA-splicing ligase complex	GO:0003723|RNA binding; GO:0003972|RNA ligase (ATP) activity; GO:0005524|ATP binding; GO:0017166|vinculin binding; GO:0046872|metal ion binding	ko:K14415|RTCB,rtcB	--	2019	XP_025866726.1	XP_025866726.1 tRNA-splicing ligase RtcB homolog [Vulpes vulpes]	sp|Q9Y3I0|RTCB_HUMAN	sp|Q9Y3I0|RTCB_HUMAN tRNA-splicing ligase RtcB homolog OS=Homo sapiens GN=RTCB PE=1 SV=1	_	_	_	_	_	PF01139.14|RtcB|tRNA-splicing ligase RtcB|ENST00000216038|m.10440:98-535
ENST00000216039	23.6410104963139	19.864720455399	0.250967255896763	0.335251515718687	0.563318758858958	up	no	24.8359014660957	20.6102535963921	25.476876426454	25.5115420057924	15.8684576476923	18.2141617127124	22	38685543	38700667	-	ENSG00000100221	JOSD1	protein_coding	protein_coding	GO:0016579|protein deubiquitination	GO:0005829|cytosol; GO:0005886|plasma membrane; GO:0016020|membrane	GO:0004843|thiol-dependent ubiquitin-specific protease activity; GO:0036459|thiol-dependent ubiquitinyl hydrolase activity	ko:K15235|JOSD	--	3648	NP_055691.1	NP_055691.1 josephin-1 [Homo sapiens]	sp|Q15040|JOS1_HUMAN	sp|Q15040|JOS1_HUMAN Josephin-1 OS=Homo sapiens GN=JOSD1 PE=1 SV=1	_	_	_	_	_	PF02099.14|Josephin|Josephin|ENST00000216039|m.770:31-176
[truncated: 45,638 more rows]
