# Supplementary material for: Urolithin A alleviates cell senescence by inhibiting ferroptosis and enhances corneal epithelial wound healing
Source: Front Med (Lausanne). 2024 Sep 16;11:1441196. doi: 10.3389/fmed.2024.1441196 (PMC11439666; doi:10.3389/fmed.2024.1441196)
Supplement: Supplementary file 1 [file Data_Sheet_1.zip › RNA-seq data/01.expldiff_identification/Group.HS_vs_CTRL.detranscript_all.annot.xls]

transcript_id	expression_B	expression_A	log2FC(B/A)	pval	padj	regulate	significant	fpkm_B-1	fpkm_B-2	fpkm_B-3	fpkm_A-1	fpkm_A-2	fpkm_A-3	chr	start	end	strand	gene_id	gene_name	gene_biotype	transcript_biotype	GO_biological_process	GO_cellular_component	GO_molecular_function	KEGG_genes	KEGG_pathways	transcript_length	NR_tophit_name	NR_tophit_description	Swissprot_tophit_name	Swissprot_tophit_description	String_tophit_name	String_tophit_description	COG	KOG	NOG	Pfam
ENST00000002501	22.4425256528791	6.42465829208954	1.80294229851297	3.46647574153276e-06	3.03667202194994e-05	up	yes	24.7357432163299	20.1897981228064	22.402035619501	9.06675729904423	6.22217363607733	3.98504394114707	16	90004871	90019456	-	ENSG00000003249	DBNDD1	protein_coding	protein_coding	GO:0031175|neuron projection development	GO:0030672|synaptic vesicle membrane	--	--	--	2056	XP_004058235.2	XP_004058235.2 PREDICTED: dysbindin domain-containing protein 1 isoform X1 [Gorilla gorilla gorilla]	sp|Q9H9R9|DBND1_HUMAN	sp|Q9H9R9|DBND1_HUMAN Dysbindin domain-containing protein 1 OS=Homo sapiens GN=DBNDD1 PE=1 SV=2	9544.ENSMMUP00000000536	dysbindin (dystrobrevin binding protein 1) domain containing 1	_	_	NOG83737	PF04440.13|Dysbindin|Dysbindin (Dystrobrevin binding protein 1)|ENST00000002501|m.5174:54-188
ENST00000002596	2.00695423304917	0.313394748629153	2.64081019071118	3.34416849851356e-14	8.49523546359638e-13	up	yes	2.25110502120471	2.03877395722387	1.73098372071892	0.250565000301894	0.243059750123057	0.446559495462509	4	11393150	11428894	-	ENSG00000002587	HS3ST1	protein_coding	protein_coding	GO:0006024|glycosaminoglycan biosynthetic process	GO:0005796|Golgi lumen; GO:0016021|integral component of membrane	GO:0008146|sulfotransferase activity; GO:0008467|[heparan sulfate]-glucosamine 3-sulfotransferase 1 activity	ko:K01024|HS3ST1	ko00534|Glycosaminoglycan biosynthesis - heparan sulfate / heparin	7160	NP_005105.1	NP_005105.1 heparan sulfate glucosamine 3-O-sulfotransferase 1 precursor [Homo sapiens]	sp|O14792|HS3S1_HUMAN	sp|O14792|HS3S1_HUMAN Heparan sulfate glucosamine 3-O-sulfotransferase 1 OS=Homo sapiens GN=HS3ST1 PE=1 SV=1	9606.ENSP00000002596	heparan sulfate (glucosamine) 3-O-sulfotransferase 1; Rate limiting enzyme for synthesis of [...]	_	KOG3704	_	PF00685.24|Sulfotransfer_1|Sulfotransferase domain|ENST00000002596|m.8047:55-294;PF13469.3|Sulfotransfer_3|Sulfotransferase family|ENST00000002596|m.8047:107-238
ENST00000005180	7.34355520169522	0.140235350329455	5.61314569055089	0.000110142831203141	0.000729427686759648	up	yes	7.99091736788916	8.00926196729361	6.0304862699029	0	0	0.420706050988364	7	75769538	75772211	-	ENSG00000006606	CCL26	protein_coding	protein_coding	GO:0001938|positive regulation of endothelial cell proliferation; GO:0002548|monocyte chemotaxis; GO:0006935|chemotaxis; GO:0006954|inflammatory response; GO:0007165|signal transduction; GO:0007186|G protein-coupled receptor signaling pathway; GO:0007267|cell-cell signaling; GO:0010243|response to organonitrogen compound; GO:0010818|T cell chemotaxis; GO:0030335|positive regulation of cell migrat…	GO:0005615|extracellular space	GO:0008009|chemokine activity; GO:0031728|CCR3 chemokine receptor binding; GO:0048018|receptor ligand activity	ko:K21096|CCL26	ko04060|Cytokine-cytokine receptor interaction; ko04062|Chemokine signaling pathway	475	XP_016867160.1	XP_016867160.1 C-C motif chemokine 26 isoform X1 [Homo sapiens]	sp|Q9Y258|CCL26_HUMAN	sp|Q9Y258|CCL26_HUMAN C-C motif chemokine 26 OS=Homo sapiens GN=CCL26 PE=1 SV=1	9606.ENSP00000005180	chemokine (C-C motif) ligand 26; Chemotactic for eosinophils and basophils. Binds to CCR3	_	_	NOG69247	PF00048.17|IL8|Small cytokines (intecrine/chemokine), interleukin-8 like|ENST00000005180|m.7274:43-97
ENST00000005286	51.7151805705339	15.5764559337885	1.73057385281105	3.01640496585699e-07	3.11785356336339e-06	up	yes	60.423991247748	47.5914335384156	47.1301169254382	12.6788230199456	12.3442886162013	21.7062561652186	11	60924481	60937159	+	ENSG00000006118	TMEM132A	protein_coding	protein_coding	GO:0043687|post-translational protein modification; GO:0044267|cellular protein metabolic process	GO:0000139|Golgi membrane; GO:0005783|endoplasmic reticulum; GO:0005788|endoplasmic reticulum lumen; GO:0005789|endoplasmic reticulum membrane; GO:0005794|Golgi apparatus; GO:0016021|integral component of membrane; GO:0070062|extracellular exosome	--	ko:K17599|TMEM132	--	3480	NP_060340.2	NP_060340.2 transmembrane protein 132A isoform a precursor [Homo sapiens]	sp|Q24JP5|T132A_HUMAN	sp|Q24JP5|T132A_HUMAN Transmembrane protein 132A OS=Homo sapiens GN=TMEM132A PE=1 SV=1	9606.ENSP00000005286	transmembrane protein 132A; May play a role in embryonic and postnatal development of the br [...]	_	KOG4789	_	PF16070.2|TMEM132|Transmembrane protein family 132|ENST00000005286|m.8265:459-801;PF15705.2|TMEM132D_N|Mature oligodendrocyte transmembrane protein, TMEM132D, N-term|ENST00000005286|m.8265:101-219;PF15706.2|TMEM132D_C|Mature oligodendrocyte transmembrane protein, TMEM132D, C-term|ENST00000005286|m.8265:872-955
ENST00000005386	1.20772172214819	16.137891479408	-3.72908940993598	9.93293744890389e-07	9.49602697172552e-06	down	yes	0.405696710962972	0.772875697082057	2.44459275839953	15.8152193207374	15.473437068641	17.1250180488455	12	47661249	47706030	-	ENSG00000005175	RPAP3	protein_coding	protein_coding	--	GO:0097255|R2TP complex	--	--	--	4339	NP_078880.2	NP_078880.2 RNA polymerase II-associated protein 3 isoform 1 [Homo sapiens]	sp|Q9H6T3|RPAP3_HUMAN	sp|Q9H6T3|RPAP3_HUMAN RNA polymerase II-associated protein 3 OS=Homo sapiens GN=RPAP3 PE=1 SV=2	9606.ENSP00000005386	RNA polymerase II associated protein 3; Forms an interface between the RNA polymerase II enz [...]	COG0457	KOG4648	_	PF00515.25|TPR_1|Tetratricopeptide repeat|ENST00000005386|m.554:133-165;PF00515.25|TPR_1|Tetratricopeptide repeat|ENST00000005386|m.554:202-234;PF07719.14|TPR_2|Tetratricopeptide repeat|ENST00000005386|m.554:134-166;PF07719.14|TPR_2|Tetratricopeptide repeat|ENST00000005386|m.554:202-234;PF13877.3|RPAP3_C|Potential Monad-binding region of RPAP3|ENST00000005386|m.554:546-636;PF13181.3|TPR_8|Tetratr…
ENST00000009180	4.74845724769778	76.3723669103357	-4.00467381199795	5.43729831465194e-12	1.05226018422528e-10	down	yes	5.32136955155352	1.97840272933602	6.94559946220379	59.1531551605565	97.4522526393848	72.5116929310658	12	6200400	6238266	+	ENSG00000010278	CD9	protein_coding	protein_coding	GO:0002576|platelet degranulation; GO:0006928|movement of cell or subcellular component; GO:0007155|cell adhesion; GO:0007166|cell surface receptor signaling pathway; GO:0007342|fusion of sperm to egg plasma membrane involved in single fertilization; GO:0007420|brain development; GO:0008285|negative regulation of cell population proliferation; GO:0009414|response to water deprivation; GO:0014003|…	GO:0005615|extracellular space; GO:0005886|plasma membrane; GO:0005887|integral component of plasma membrane; GO:0005925|focal adhesion; GO:0009897|external side of plasma membrane; GO:0016020|membrane; GO:0016324|apical plasma membrane; GO:0030666|endocytic vesicle membrane; GO:0030669|clathrin-coated endocytic vesicle membrane; GO:0031092|platelet alpha granule membrane; GO:0070062|extracellula…	GO:0005178|integrin binding	ko:K06460|CD9,TSPAN29	ko04640|Hematopoietic cell lineage	1225	NP_001760.1	NP_001760.1 CD9 antigen isoform 1 [Homo sapiens]	sp|P21926|CD9_HUMAN	sp|P21926|CD9_HUMAN CD9 antigen OS=Homo sapiens GN=CD9 PE=1 SV=4	9606.ENSP00000009180	CD9 molecule; Involved in platelet activation and aggregation. Regulates paranodal junction [...]	_	KOG3882	_	PF00335.17|Tetraspannin|Tetraspanin family|ENST00000009180|m.6972:43-253
ENST00000009589	309.900363595663	709.483675975729	-1.19493882462578	0.000217642690556714	0.00134525178143049	down	yes	391.535091440248	330.675694796098	207.490304550642	678.600265918769	656.990759284723	792.860002723695	8	56073054	56074506	-	ENSG00000008988	RPS20	protein_coding	protein_coding	GO:0002181|cytoplasmic translation	GO:0016020|membrane; GO:0022627|cytosolic small ribosomal subunit; GO:0031012|extracellular matrix; GO:0070062|extracellular exosome	GO:0003723|RNA binding; GO:0003735|structural constituent of ribosome	ko:K02969|RP-S20e,RPS20	ko03010|Ribosome	519	XP_009007421.1	XP_009007421.1 PREDICTED: 40S ribosomal protein S20, partial [Callithrix jacchus]	sp|Q3ZBH8|RS20_BOVIN	sp|Q3ZBH8|RS20_BOVIN 40S ribosomal protein S20 OS=Bos taurus GN=RPS20 PE=3 SV=1	_	_	_	_	_	PF00338.19|Ribosomal_S10|Ribosomal protein S10p/S20e|ENST00000009589|m.8279:21-115
ENST00000011619	8.84905798556746	20.6946942667103	-1.22473269421888	7.82258035779516e-36	1.20630248862549e-33	down	yes	8.62375068626858	8.39426195153704	9.52916131889676	20.7091898705484	20.489812940727	20.8850799888555	6	13621498	13711835	-	ENSG00000010017	RANBP9	protein_coding	protein_coding	GO:0000165|MAPK cascade; GO:0007020|microtubule nucleation; GO:0007411|axon guidance; GO:0065003|protein-containing complex assembly; GO:0070373|negative regulation of ERK1 and ERK2 cascade	GO:0005634|nucleus; GO:0005737|cytoplasm; GO:0005829|cytosol; GO:0005875|microtubule associated complex; GO:0005886|plasma membrane	GO:0005088|Ras guanyl-nucleotide exchange factor activity; GO:0008536|Ran GTPase binding; GO:0019899|enzyme binding	--	--	3384	AAH52781.1	AAH52781.1 RANBP9 protein, partial [Homo sapiens]	sp|Q96S59|RANB9_HUMAN	sp|Q96S59|RANB9_HUMAN Ran-binding protein 9 OS=Homo sapiens GN=RANBP9 PE=1 SV=1	9598.ENSPTRP00000030289	RAN binding protein 9	_	KOG1477	_	PF10607.6|CLTH|CTLH/CRA C-terminal to LisH motif domain|ENST00000011619|m.1447:403-708;PF00622.25|SPRY|SPRY domain|ENST00000011619|m.1447:214-331;PF08513.8|LisH|LisH|ENST00000011619|m.1447:369-392
ENST00000013807	7.39376186641244	3.66637251855286	1.0099755342329	0.00337179418394846	0.0150313239297661	up	yes	6.84395947256616	9.96689586957594	5.37043025709523	4.07976874024415	3.87021751863844	3.04913129677599	19	45413434	45423566	-	ENSG00000012061	ERCC1	protein_coding	protein_coding	GO:0000710|meiotic mismatch repair; GO:0000720|pyrimidine dimer repair by nucleotide-excision repair; GO:0001302|replicative cell aging; GO:0006281|DNA repair; GO:0006283|transcription-coupled nucleotide-excision repair; GO:0006289|nucleotide-excision repair; GO:0006293|nucleotide-excision repair, preincision complex stabilization; GO:0006295|nucleotide-excision repair, DNA incision, 3'-to lesion…	GO:0000109|nucleotide-excision repair complex; GO:0000110|nucleotide-excision repair factor 1 complex; GO:0000784|nuclear chromosome, telomeric region; GO:0005654|nucleoplasm; GO:0005669|transcription factor TFIID complex; GO:0005829|cytosol; GO:0070522|ERCC4-ERCC1 complex	GO:0001094|TFIID-class transcription factor complex binding; GO:0003684|damaged DNA binding; GO:0003697|single-stranded DNA binding; GO:0004519|endonuclease activity; GO:0008022|protein C-terminus binding; GO:0019904|protein domain specific binding	ko:K10849|ERCC1	ko01524|Platinum drug resistance; ko03420|Nucleotide excision repair; ko03460|Fanconi anemia pathway	1278	NP_973730.1	NP_973730.1 DNA excision repair protein ERCC-1 isoform 1 [Homo sapiens]	sp|P07992|ERCC1_HUMAN	sp|P07992|ERCC1_HUMAN DNA excision repair protein ERCC-1 OS=Homo sapiens GN=ERCC1 PE=1 SV=1	9606.ENSP00000013807	excision repair cross-complementing rodent repair deficiency, complementation group 1 (inclu [...]	COG5241	KOG2841	_	PF03834.11|Rad10|Binding domain of DNA repair protein Ercc1 (rad10/Swi10)|ENST00000013807|m.4641:100-213
ENST00000014914	79.0415290990807	37.4384094549744	1.07788892455373	0.000433288359820661	0.0024870070404123	up	yes	64.3036259595914	86.2077074546091	86.6132538830416	26.715964960687	41.8036804033871	43.7955830008492	12	12891562	12917937	+	ENSG00000013588	GPRC5A	protein_coding	protein_coding	GO:0007165|signal transduction; GO:0007175|negative regulation of epidermal growth factor-activated receptor activity	GO:0005730|nucleolus; GO:0005886|plasma membrane; GO:0005887|integral component of plasma membrane; GO:0030659|cytoplasmic vesicle membrane; GO:0031982|vesicle; GO:0043231|intracellular membrane-bounded organelle; GO:0070062|extracellular exosome	GO:0004930|G protein-coupled receptor activity; GO:0045296|cadherin binding	ko:K08468|GPRC5A	--	6582	NP_003970.1	NP_003970.1 retinoic acid-induced protein 3 [Homo sapiens]	sp|Q8NFJ5|RAI3_HUMAN	sp|Q8NFJ5|RAI3_HUMAN Retinoic acid-induced protein 3 OS=Homo sapiens GN=GPRC5A PE=1 SV=2	9606.ENSP00000014914	G protein-coupled receptor, family C, group 5, member A; Unknown. This G-protein coupled rec [...]	_	_	NOG44023	PF00003.19|7tm_3|7 transmembrane sweet-taste receptor of 3 GCPR|ENST00000014914|m.8318:96-302
ENST00000016946	0.290163467481309	3.02678728056602	-3.33872555067321	2.11913222286515e-15	6.24125055147136e-14	down	yes	0.174082083551062	0.325699211658427	0.370709107234437	2.27171492732087	3.23884879208382	3.56979812229337	2	109794305	109857705	+	ENSG00000015568	RGPD5	protein_coding	protein_coding	GO:0046907|intracellular transport	GO:0005737|cytoplasm	--	--	--	7268	NP_005045.2	NP_005045.2 RANBP2-like and GRIP domain-containing protein 5/6 isoform 1 [Homo sapiens]	sp|Q99666|RGPD5_HUMAN	sp|Q99666|RGPD5_HUMAN RANBP2-like and GRIP domain-containing protein 5/6 OS=Homo sapiens GN=RGPD5 PE=1 SV=3	9606.ENSP00000016946	RANBP2-like and GRIP domain containing 5	COG5171	KOG0864	_	PF00638.15|Ran_BP1|RanBP1 domain|ENST00000016946|m.6275:1101-1221;PF00638.15|Ran_BP1|RanBP1 domain|ENST00000016946|m.6275:1398-1518;PF16704.2|Rab_bind|Rab binding domain|ENST00000016946|m.6275:1694-1758;PF01465.17|GRIP|GRIP domain|ENST00000016946|m.6275:1760-1802
ENST00000025301	0.513814252905388	7.55323102594198	-3.8518754672098	1.66385422266615e-17	6.08759362419917e-16	down	yes	0.402241102789191	0.329698985374108	0.809502670552866	7.08220457074935	7.12252738906663	8.45496111800997	13	42272152	42323261	+	ENSG00000023516	AKAP11	protein_coding	protein_coding	GO:0010738|regulation of protein kinase A signaling; GO:0035556|intracellular signal transduction	GO:0005730|nucleolus; GO:0005777|peroxisome; GO:0005815|microtubule organizing center; GO:0005829|cytosol; GO:0005886|plasma membrane	GO:0008157|protein phosphatase 1 binding; GO:0051018|protein kinase A binding	ko:K16527|AKAP11	--	9915	NP_057332.1	NP_057332.1 A-kinase anchor protein 11 [Homo sapiens]	sp|Q9UKA4|AKA11_HUMAN	sp|Q9UKA4|AKA11_HUMAN A-kinase anchor protein 11 OS=Homo sapiens GN=AKAP11 PE=1 SV=1	9606.ENSP00000025301	A kinase (PRKA) anchor protein 11; Binds to type II regulatory subunits of protein kinase A [...]	_	_	NOG28523	_
ENST00000033079	3.01173522113373	9.16683093894583	-1.6026187794595	6.10441092758111e-06	5.1166062502089e-05	down	yes	1.902448006954	3.70242796780249	3.43032968864469	8.64810312226781	8.82710178389469	10.025287910675	5	137937960	138033031	-	ENSG00000031003	FAM13B	protein_coding	protein_coding	GO:0007165|signal transduction; GO:0051056|regulation of small GTPase mediated signal transduction	GO:0005829|cytosol	GO:0005096|GTPase activator activity	--	--	5465	NP_057687.2	NP_057687.2 protein FAM13B isoform 1 [Homo sapiens]	sp|Q9NYF5|FA13B_HUMAN	sp|Q9NYF5|FA13B_HUMAN Protein FAM13B OS=Homo sapiens GN=FAM13B PE=1 SV=2	9606.ENSP00000033079	family with sequence similarity 13, member B	_	KOG4270	NOG119761	PF00620.24|RhoGAP|RhoGAP domain|ENST00000033079|m.4700:39-187
ENST00000035307	13.8413835509808	6.53560529140407	1.0814315739301	1.11999173327453e-05	8.99340629973564e-05	up	yes	13.9489979177137	10.6110469542457	16.964105780983	6.19106448712214	6.91154162202909	6.50420976506097	7	151232483	151238822	+	ENSG00000033100	CHPF2	protein_coding	protein_coding	GO:0030206|chondroitin sulfate biosynthetic process	GO:0000139|Golgi membrane; GO:0016020|membrane; GO:0016021|integral component of membrane; GO:0032580|Golgi cisterna membrane	GO:0008376|acetylgalactosaminyltransferase activity; GO:0050510|N-acetylgalactosaminyl-proteoglycan 3-beta-glucuronosyltransferase activity	ko:K03419|CHPF2	ko00532|Glycosaminoglycan biosynthesis - chondroitin sulfate / dermatan sulfate; ko01100|Metabolic pathways	3989	XP_012298395.1	XP_012298395.1 chondroitin sulfate glucuronyltransferase [Aotus nancymaae]	sp|Q9P2E5|CHPF2_HUMAN	sp|Q9P2E5|CHPF2_HUMAN Chondroitin sulfate glucuronyltransferase OS=Homo sapiens GN=CHPF2 PE=2 SV=2	_	_	_	_	_	PF05679.13|CHGN|Chondroitin N-acetylgalactosaminyltransferase|ENST00000035307|m.4149:242-759;PF02434.13|Fringe|Fringe-like|ENST00000035307|m.4149:170-273
ENST00000040584	1.31130197386398	3.98688485398081	-1.5969157892152	2.61781510667195e-14	6.75587581595155e-13	down	yes	1.13797969387951	1.32917003180848	1.46675619590395	3.79249099158842	3.67593270595269	4.49223086440133	12	54008985	54012769	+	ENSG00000037965	HOXC8	protein_coding	protein_coding	GO:0000122|negative regulation of transcription by RNA polymerase II; GO:0006351|transcription, DNA-templated; GO:0009952|anterior/posterior pattern specification; GO:0030182|neuron differentiation; GO:0048705|skeletal system morphogenesis	GO:0005654|nucleoplasm; GO:0015630|microtubule cytoskeleton	GO:0003700|DNA-binding transcription factor activity; GO:0043565|sequence-specific DNA binding	ko:K09308|HOX_8	--	2417	NP_073149.1	NP_073149.1 homeobox protein Hox-C8 [Homo sapiens]	sp|P31273|HXC8_HUMAN	sp|P31273|HXC8_HUMAN Homeobox protein Hox-C8 OS=Homo sapiens GN=HOXC8 PE=1 SV=2	9606.ENSP00000040584	homeobox C8; Sequence-specific transcription factor which is part of a developmental regulat [...]	_	KOG0489	_	PF00046.26|Homeobox|Homeobox domain|ENST00000040584|m.2488:150-206
ENST00000040738	0.163848993723507	0.0035370441826787	3.68285005089812	1.03859627971645e-05	8.37975756635626e-05	up	yes	0.135351414635708	0.120008814689267	0.236186751845547	0.0106111325480361	0	0	4	13568738	13627725	-	ENSG00000038219	BOD1L1	protein_coding	protein_coding	GO:0006281|DNA repair; GO:0006974|cellular response to DNA damage stimulus; GO:0031297|replication fork processing	GO:0005654|nucleoplasm; GO:0005694|chromosome	--	--	--	10567	NP_683692.2	NP_683692.2 biorientation of chromosomes in cell division protein 1-like 1 [Homo sapiens]	sp|Q8NFC6|BD1L1_HUMAN	sp|Q8NFC6|BD1L1_HUMAN Biorientation of chromosomes in cell division protein 1-like 1 OS=Homo sapiens GN=BOD1L1 PE=1 SV=2	9606.ENSP00000040738	biorientation of chromosomes in cell division 1-like	_	_	NOG80362	PF05205.9|COMPASS-Shg1|COMPASS (Complex proteins associated with Set1p) component shg1|ENST00000040738|m.8070:57-152
ENST00000040877	3.525968247923	8.73034865408781	-1.30558551047917	4.05171922082366e-22	2.31349469720954e-20	down	yes	3.37604212821404	3.42109594710027	3.7807666684547	8.79296767470774	7.99360908206765	9.40446920548805	1	234391313	234479179	-	ENSG00000059588	TARBP1	protein_coding	protein_coding	GO:0000453|enzyme-directed rRNA 2'-O-methylation; GO:0006357|regulation of transcription by RNA polymerase II; GO:0030488|tRNA methylation	GO:0005634|nucleus	GO:0003723|RNA binding; GO:0016423|tRNA (guanine) methyltransferase activity; GO:0070039|rRNA (guanosine-2'-O-)-methyltransferase activity	--	--	5206	NP_005637.3	NP_005637.3 probable methyltransferase TARBP1 [Homo sapiens]	sp|Q13395|TARB1_HUMAN	sp|Q13395|TARB1_HUMAN Probable methyltransferase TARBP1 OS=Homo sapiens GN=TARBP1 PE=1 SV=1	9606.ENSP00000040877	TAR (HIV-1) RNA binding protein 1; Probable S-adenosyl-L-methionine-dependent methyltransfer [...]	COG0566	KOG0839	_	PF00588.16|SpoU_methylase|SpoU rRNA Methylase family|ENST00000040877|m.1343:1489-1630
ENST00000043402	12.3820170142385	5.98791322105267	1.04687847577716	4.90583234009334e-16	1.5368449737796e-14	up	yes	13.2148360256159	12.8726821285034	11.0585328885962	6.20048484864865	5.92101693652236	5.84223787798699	22	20241415	20268318	-	ENSG00000040608	RTN4R	protein_coding	protein_coding	GO:0006469|negative regulation of protein kinase activity; GO:0007166|cell surface receptor signaling pathway; GO:0007409|axonogenesis; GO:0010977|negative regulation of neuron projection development; GO:0019221|cytokine-mediated signaling pathway; GO:0022038|corpus callosum development; GO:0023041|neuronal signal transduction; GO:0030517|negative regulation of axon extension; GO:0035025|positive…	GO:0005737|cytoplasm; GO:0005783|endoplasmic reticulum; GO:0005886|plasma membrane; GO:0005887|integral component of plasma membrane; GO:0009986|cell surface; GO:0031362|anchored component of external side of plasma membrane; GO:0043005|neuron projection; GO:0043025|neuronal cell body; GO:0043198|dendritic shaft; GO:0043204|perikaryon; GO:0044295|axonal growth cone; GO:0045121|membrane raft; GO:0…	GO:0004860|protein kinase inhibitor activity; GO:0008201|heparin binding; GO:0035374|chondroitin sulfate binding; GO:0038023|signaling receptor activity; GO:0038131|neuregulin receptor activity; GO:1905573|ganglioside GM1 binding; GO:1905576|ganglioside GT1b binding	ko:K16659|RTN4R,NGR	--	1944	XP_021529623.1	XP_021529623.1 reticulon-4 receptor [Aotus nancymaae]	sp|Q9BZR6|RTN4R_HUMAN	sp|Q9BZR6|RTN4R_HUMAN Reticulon-4 receptor OS=Homo sapiens GN=RTN4R PE=1 SV=1	9606.ENSP00000043402	reticulon 4 receptor; Receptor for RTN4, OMG and MAG. Mediates axonal growth inhibition and [...]	COG4886	KOG0619	_	PF13855.3|LRR_8|Leucine rich repeat|ENST00000043402|m.7854:61-115;PF13855.3|LRR_8|Leucine rich repeat|ENST00000043402|m.7854:111-166;PF13855.3|LRR_8|Leucine rich repeat|ENST00000043402|m.7854:156-213;PF13855.3|LRR_8|Leucine rich repeat|ENST00000043402|m.7854:203-261;PF13306.3|LRR_5|Leucine rich repeats (6 copies)|ENST00000043402|m.7854:68-164;PF13306.3|LRR_5|Leucine rich repeats (6 copies)|ENST00…
ENST00000052569	3.69848361506711	14.3286731889124	-1.95101023226183	9.21782307854865e-05	0.000621068556500059	down	yes	3.59542081059709	2.11202034286416	5.38800969174008	9.75316757642977	16.9354572736431	16.2973947166643	6	117560269	117602528	-	ENSG00000047932	GOPC	protein_coding	protein_coding	GO:0006888|endoplasmic reticulum to Golgi vesicle-mediated transport; GO:0006893|Golgi to plasma membrane transport; GO:0010360|negative regulation of anion channel activity; GO:0015031|protein transport; GO:0043004|cytoplasmic sequestering of CFTR protein; GO:0045176|apical protein localization; GO:0051260|protein homooligomerization; GO:2000009|negative regulation of protein localization to cel…	GO:0000139|Golgi membrane; GO:0005737|cytoplasm; GO:0005765|lysosomal membrane; GO:0005794|Golgi apparatus; GO:0005886|plasma membrane; GO:0014069|postsynaptic density; GO:0016020|membrane; GO:0030054|cell junction; GO:0030140|trans-Golgi network transport vesicle; GO:0030425|dendrite; GO:0030660|Golgi-associated vesicle membrane; GO:0032991|protein-containing complex; GO:0045211|postsynaptic mem…	GO:0044325|ion channel binding	--	--	4590	XP_017200338.1	XP_017200338.1 PREDICTED: LOW QUALITY PROTEIN: Golgi-associated PDZ and coiled-coil motif-containing protein [Oryctolagus cuniculus]	sp|Q9HD26|GOPC_HUMAN	sp|Q9HD26|GOPC_HUMAN Golgi-associated PDZ and coiled-coil motif-containing protein OS=Homo sapiens GN=GOPC PE=1 SV=1	9606.ENSP00000357484	golgi associated PDZ and coiled-coil motif containing; Plays a role in intracellular protein [...]	_	KOG3528	_	PF00595.21|PDZ|PDZ domain (Also known as DHR or GLGF)|ENST00000052569|m.9158:282-359
ENST00000055335	1.31113731483351	0.450796179452255	1.51957976325028	0.000322679129016839	0.00191046808912971	up	yes	1.43180886551431	1.66960935565926	0.831993723326971	0.580471980854689	0.360023110496165	0.411893447005912	X	49269793	49288090	+	ENSG00000049769	PPP1R3F	protein_coding	protein_coding	GO:0005979|regulation of glycogen biosynthetic process; GO:2000465|regulation of glycogen (starch) synthase activity	GO:0016020|membrane; GO:0016021|integral component of membrane	GO:0019903|protein phosphatase binding; GO:2001069|glycogen binding	ko:K17453|PPP1R3F,R3F	ko04910|Insulin signaling pathway	3477	NP_149992.3	NP_149992.3 protein phosphatase 1 regulatory subunit 3F isoform 1 [Homo sapiens]	sp|Q6ZSY5|PPR3F_HUMAN	sp|Q6ZSY5|PPR3F_HUMAN Protein phosphatase 1 regulatory subunit 3F OS=Homo sapiens GN=PPP1R3F PE=1 SV=3	9606.ENSP00000055335	protein phosphatase 1, regulatory (inhibitor) subunit 3F	_	KOG3986	_	PF03370.10|CBM_21|Carbohydrate/starch-binding module (family 21)|ENST00000055335|m.8075:188-308;PF16760.2|CBM53|Starch/carbohydrate-binding module (family 53)|ENST00000055335|m.8075:197-308
ENST00000060969	1.86977477627024	5.86840218477759	-1.64486425086587	2.08956613164403e-09	2.9378025276196e-08	down	yes	1.47687766915089	2.00045272208219	2.13199393757763	6.87788155861446	4.8348367133094	5.89248828240892	1	114769479	114780685	-	ENSG00000052723	SIKE1	protein_coding	protein_coding	--	GO:0005829|cytosol	--	ko:K12656|SIKE	ko04622|RIG-I-like receptor signaling pathway	5494	XP_019585910.1	XP_019585910.1 PREDICTED: suppressor of IKBKE 1 [Rhinolophus sinicus]	sp|Q9BRV8|SIKE1_HUMAN	sp|Q9BRV8|SIKE1_HUMAN Suppressor of IKBKE 1 OS=Homo sapiens GN=SIKE1 PE=1 SV=1	_	_	_	_	_	PF05769.8|DUF837|Protein of unknown function (DUF837)|ENST00000060969|m.1880:2-187
ENST00000066544	3.57396146986507	17.7328811713419	-2.30761326758081	3.64400922212188e-49	1.08564206723012e-46	down	yes	3.15623059957364	3.63497665296649	3.93067715705507	17.040354055694	17.0202533338254	19.1380361245064	17	47117703	47189295	-	ENSG00000004897	CDC27	protein_coding	protein_coding	GO:0006511|ubiquitin-dependent protein catabolic process; GO:0007091|metaphase/anaphase transition of mitotic cell cycle; GO:0008283|cell population proliferation; GO:0031145|anaphase-promoting complex-dependent catabolic process; GO:0043161|proteasome-mediated ubiquitin-dependent protein catabolic process; GO:0070979|protein K11-linked ubiquitination	GO:0005634|nucleus; GO:0005654|nucleoplasm; GO:0005680|anaphase-promoting complex; GO:0005737|cytoplasm; GO:0005813|centrosome; GO:0005819|spindle; GO:0005829|cytosol	GO:0019903|protein phosphatase binding	ko:K03350|APC3,CDC27	ko04110|Cell cycle; ko04114|Oocyte meiosis; ko04120|Ubiquitin mediated proteolysis; ko04914|Progesterone-mediated oocyte maturation; ko05166|HTLV-I infection	5830	NP_001247.3	NP_001247.3 cell division cycle protein 27 homolog isoform 2 [Homo sapiens]	sp|P30260|CDC27_HUMAN	sp|P30260|CDC27_HUMAN Cell division cycle protein 27 homolog OS=Homo sapiens GN=CDC27 PE=1 SV=2	9598.ENSPTRP00000015856	cell division cycle 27 homolog (S. cerevisiae)	COG0457	KOG1126	_	PF00515.25|TPR_1|Tetratricopeptide repeat|ENST00000066544|m.3750:567-600;PF00515.25|TPR_1|Tetratricopeptide repeat|ENST00000066544|m.3750:636-667;PF12895.4|ANAPC3|Anaphase-promoting complex, cyclosome, subunit 3|ENST00000066544|m.3750:18-93;PF07719.14|TPR_2|Tetratricopeptide repeat|ENST00000066544|m.3750:636-667;PF13181.3|TPR_8|Tetratricopeptide repeat|ENST00000066544|m.3750:568-600;PF13181.3|TPR…
ENST00000072644	10.1099271282466	3.16678072985458	1.67156148166536	5.78302084030996e-05	0.000405422439092964	up	yes	7.71830821622494	7.72223368437272	14.8892394841422	2.94020002585168	3.88981774159573	2.67032442211633	1	53851733	53889797	-	ENSG00000058799	YIPF1	protein_coding	protein_coding	--	GO:0000138|Golgi trans cisterna; GO:0005794|Golgi apparatus; GO:0005797|Golgi medial cisterna; GO:0005802|trans-Golgi network; GO:0016021|integral component of membrane; GO:0030133|transport vesicle; GO:0031902|late endosome membrane	GO:0017137|Rab GTPase binding	--	--	1821	BAH13241.1	BAH13241.1 unnamed protein product [Homo sapiens]	sp|Q9Y548|YIPF1_HUMAN	sp|Q9Y548|YIPF1_HUMAN Protein YIPF1 OS=Homo sapiens GN=YIPF1 PE=1 SV=1	9598.ENSPTRP00000001311	Yip1 domain family, member 1	_	KOG3114	_	PF04893.14|Yip1|Yip1 domain|ENST00000072644|m.8650:86-249
ENST00000075430	4.20640700661225	1.2501346118157	1.74243628047767	0.000102564823478804	0.000683895621841389	up	yes	3.79378885531969	6.3163719857009	2.50906017881617	1.24392810265053	1.42389291598673	1.08258281680984	18	79679846	79754503	+	ENSG00000060069	CTDP1	protein_coding	protein_coding	GO:0006366|transcription by RNA polymerase II; GO:0006368|transcription elongation from RNA polymerase II promoter; GO:0006470|protein dephosphorylation; GO:0010458|exit from mitosis; GO:0043923|positive regulation by host of viral transcription; GO:0050434|positive regulation of viral transcription; GO:0051301|cell division; GO:0061052|negative regulation of cell growth involved in cardiac muscl…	GO:0000922|spindle pole; GO:0005634|nucleus; GO:0005654|nucleoplasm; GO:0005737|cytoplasm; GO:0005813|centrosome; GO:0005819|spindle; GO:0015629|actin cytoskeleton; GO:0016591|RNA polymerase II, holoenzyme; GO:0016607|nuclear speck; GO:0030496|midbody; GO:0032991|protein-containing complex; GO:0051233|spindle midzone	GO:0001096|TFIIF-class transcription factor complex binding; GO:0004721|phosphoprotein phosphatase activity; GO:0008420|RNA polymerase II CTD heptapeptide repeat phosphatase activity; GO:0030957|Tat protein binding	ko:K15732|CTDP1,FCP1	--	3538	NP_430255.2	NP_430255.2 RNA polymerase II subunit A C-terminal domain phosphatase isoform 2 [Homo sapiens]	sp|Q9Y5B0|CTDP1_HUMAN	sp|Q9Y5B0|CTDP1_HUMAN RNA polymerase II subunit A C-terminal domain phosphatase OS=Homo sapiens GN=CTDP1 PE=1 SV=3	9606.ENSP00000299543	CTD (carboxy-terminal domain, RNA polymerase II, polypeptide A) phosphatase, subunit 1; Proc [...]	COG5190	KOG0323	_	PF09309.7|FCP1_C|FCP1, C-terminal|ENST00000075430|m.3307:750-848;PF03031.15|NIF|NLI interacting factor-like phosphatase|ENST00000075430|m.3307:218-355
ENST00000080059	10.6728351509341	1.71121719995391	2.63379351188436	5.05608635202229e-10	7.75542531404847e-09	up	yes	11.3923976396542	12.6488898217551	7.97721799139297	1.02466692355833	2.2828128492325	1.8261718270709	12	47782722	47819903	-	ENSG00000061273	HDAC7	protein_coding	protein_coding	GO:0000122|negative regulation of transcription by RNA polymerase II; GO:0001570|vasculogenesis; GO:0006351|transcription, DNA-templated; GO:0007043|cell-cell junction assembly; GO:0032703|negative regulation of interleukin-2 production; GO:0045668|negative regulation of osteoblast differentiation; GO:0090050|positive regulation of cell migration involved in sprouting angiogenesis; GO:1901223|neg…	GO:0000118|histone deacetylase complex; GO:0005634|nucleus; GO:0005654|nucleoplasm; GO:0005737|cytoplasm; GO:0005829|cytosol	GO:0003682|chromatin binding; GO:0003714|transcription corepressor activity; GO:0005080|protein kinase C binding; GO:0019789|SUMO transferase activity; GO:0019901|protein kinase binding; GO:0032041|NAD-dependent histone deacetylase activity (H3-K14 specific); GO:0033613|activating transcription factor binding; GO:0046872|metal ion binding; GO:0070491|repressing transcription factor binding; GO:00…	ko:K11408|HDAC7	ko05034|Alcoholism; ko05203|Viral carcinogenesis	4213	NP_056216.2	NP_056216.2 histone deacetylase 7 isoform a [Homo sapiens]	sp|Q8WUI4|HDAC7_HUMAN	sp|Q8WUI4|HDAC7_HUMAN Histone deacetylase 7 OS=Homo sapiens GN=HDAC7 PE=1 SV=2	9606.ENSP00000080059	histone deacetylase 7; Responsible for the deacetylation of lysine residues on the N-termina [...]	COG0123	KOG1343	_	PF00850.16|Hist_deacetyl|Histone deacetylase domain|ENST00000080059|m.637:580-897
ENST00000082468	3.43136482948443	1.03347353277855	1.72158683697096	0.0127561037971603	0.0460587592431229	up	yes	3.62790703581777	3.82347587727829	2.84271157535723	1.21346948050766	1.59666149810186	0.290289619726137	6	26402308	26415204	+	ENSG00000026950	BTN3A1	protein_coding	retained_intron	GO:0002250|adaptive immune response; GO:0050663|cytokine secretion; GO:0050798|activated T cell proliferation; GO:0050852|T cell receptor signaling pathway; GO:0072643|interferon-gamma secretion	GO:0005886|plasma membrane; GO:0016021|integral component of membrane	--	ko:K06712|BTN,CD277	--	3442	EAW55568.1	EAW55568.1 hCG2039572, isoform CRA_c [Homo sapiens]	sp|O00481|BT3A1_HUMAN	sp|O00481|BT3A1_HUMAN Butyrophilin subfamily 3 member A1 OS=Homo sapiens GN=BTN3A1 PE=1 SV=3	9606.ENSP00000289361	butyrophilin, subfamily 3, member A1	_	KOG2177	_	PF07686.14|V-set|Immunoglobulin V-set domain|ENST00000082468|m.1973:37-143;PF13765.3|PRY|SPRY-associated domain|ENST00000082468|m.1974:50-98;PF00622.25|SPRY|SPRY domain|ENST00000082468|m.1974:102-206
ENST00000083182	3.06221824091376	8.77776983242243	-1.516216379157	1.63785936876322e-16	5.43600764138353e-15	down	yes	2.63949411772415	2.95177154268026	3.59538906233688	8.64880078493146	8.63466274491053	9.04984596742529	17	60443158	60526242	-	ENSG00000062725	APPBP2	protein_coding	protein_coding	GO:0006886|intracellular protein transport; GO:0046907|intracellular transport	GO:0005634|nucleus; GO:0005737|cytoplasm; GO:0005874|microtubule; GO:0005875|microtubule associated complex; GO:0030659|cytoplasmic vesicle membrane	GO:0003777|microtubule motor activity	--	--	6492	EDL15760.1	EDL15760.1 amyloid beta precursor protein (cytoplasmic tail) binding protein 2 [Mus musculus]	sp|Q92624|APBP2_HUMAN	sp|Q92624|APBP2_HUMAN Amyloid protein-binding protein 2 OS=Homo sapiens GN=APPBP2 PE=1 SV=2	9606.ENSP00000083182	amyloid beta precursor protein (cytoplasmic tail) binding protein 2; May play a role in intr [...]	COG0457	KOG1840	_	PF13374.3|TPR_10|Tetratricopeptide repeat|ENST00000083182|m.5531:531-569;PF13374.3|TPR_10|Tetratricopeptide repeat|ENST00000083182|m.5531:579-611;PF13424.3|TPR_12|Tetratricopeptide repeat|ENST00000083182|m.5531:503-564
ENST00000155926	3.86694015609855	1.56367672796516	1.30077925990617	5.34127819937375e-15	1.50238457765943e-13	up	yes	4.33089294049962	3.55502846000704	3.71489906778898	1.41966645256224	1.54626554228393	1.72509818904932	2	12716936	12742734	+	ENSG00000071575	TRIB2	protein_coding	protein_coding	GO:0006469|negative regulation of protein kinase activity; GO:0032436|positive regulation of proteasomal ubiquitin-dependent protein catabolic process; GO:0043405|regulation of MAP kinase activity; GO:0045081|negative regulation of interleukin-10 biosynthetic process; GO:0045599|negative regulation of fat cell differentiation	GO:0005634|nucleus; GO:0005737|cytoplasm; GO:0005856|cytoskeleton	GO:0004860|protein kinase inhibitor activity; GO:0008134|transcription factor binding; GO:0031434|mitogen-activated protein kinase kinase binding; GO:0031625|ubiquitin protein ligase binding; GO:0055106|ubiquitin-protein transferase regulator activity	ko:K08814|TRIB1_2	--	4344	NP_067675.1	NP_067675.1 tribbles homolog 2 [Homo sapiens]	sp|Q92519|TRIB2_HUMAN	sp|Q92519|TRIB2_HUMAN Tribbles homolog 2 OS=Homo sapiens GN=TRIB2 PE=1 SV=1	9606.ENSP00000155926	tribbles homolog 2 (Drosophila); Interacts with MAPK kinases and regulates activation of MAP [...]	COG0515	KOG0583	_	PF00069.22|Pkinase|Protein kinase domain|ENST00000155926|m.10328:107-308;PF07714.14|Pkinase_Tyr|Protein tyrosine kinase|ENST00000155926|m.10328:108-303;PF14531.3|Kinase-like|Kinase-like|ENST00000155926|m.10328:139-296
ENST00000156471	1.6271276737145	6.64924493857215	-2.02419176914503	1.19122800485463e-07	1.30849838155527e-06	down	yes	1.02316077990843	1.58566195038636	2.27256029084871	6.65967150692982	6.83996971530638	6.44809359348026	15	34851782	34969742	-	ENSG00000021776	AQR	protein_coding	protein_coding	GO:0000398|mRNA splicing, via spliceosome; GO:0006283|transcription-coupled nucleotide-excision repair	GO:0005654|nucleoplasm; GO:0016020|membrane; GO:0071013|catalytic step 2 spliceosome	GO:0003723|RNA binding	ko:K12874|AQR	ko03040|Spliceosome	9597	NP_055506.1	NP_055506.1 RNA helicase aquarius [Homo sapiens]	sp|O60306|AQR_HUMAN	sp|O60306|AQR_HUMAN Intron-binding protein aquarius OS=Homo sapiens GN=AQR PE=1 SV=4	9598.ENSPTRP00000011771	aquarius homolog (mouse)	COG1112	KOG1806	_	PF16399.2|Aquarius_N|Intron-binding protein aquarius N-terminus|ENST00000156471|m.5128:63-845;PF13086.3|AAA_11|AAA domain|ENST00000156471|m.5128:846-1149;PF13087.3|AAA_12|AAA domain|ENST00000156471|m.5128:1158-1348;PF13245.3|AAA_19|Part of AAA domain|ENST00000156471|m.5128:852-909;PF04851.12|ResIII|Type III restriction enzyme, res subunit|ENST00000156471|m.5128:851-918
ENST00000157600	0.164314353994516	1.12465876236258	-2.70249520733423	2.34421622379539e-17	8.4847065719933e-16	down	yes	0.195894879630975	0.12586760651965	0.171180575832924	0.886573317853559	1.12042994423376	1.36697302500042	3	8501823	8574668	+	ENSG00000071282	LMCD1	protein_coding	protein_coding	GO:0000122|negative regulation of transcription by RNA polymerase II; GO:0006351|transcription, DNA-templated; GO:0010611|regulation of cardiac muscle hypertrophy; GO:0044267|cellular protein metabolic process; GO:0070886|positive regulation of calcineurin-NFAT signaling cascade	GO:0005615|extracellular space; GO:0005634|nucleus; GO:0005654|nucleoplasm; GO:0005737|cytoplasm	GO:0003714|transcription corepressor activity; GO:0008270|zinc ion binding	--	--	8284	XP_007983282.1	XP_007983282.1 PREDICTED: LIM and cysteine-rich domains protein 1 [Chlorocebus sabaeus]	sp|Q9NZU5|LMCD1_HUMAN	sp|Q9NZU5|LMCD1_HUMAN LIM and cysteine-rich domains protein 1 OS=Homo sapiens GN=LMCD1 PE=1 SV=1	_	_	_	_	_	PF06297.11|PET|PET Domain|ENST00000157600|m.3203:155-238;PF00412.19|LIM|LIM domain|ENST00000157600|m.3203:300-340;PF00412.19|LIM|LIM domain|ENST00000157600|m.3203:346-399
ENST00000161863	1.33544715397854	8.25786415577609	-2.61942895851757	7.25139131299202e-15	2.00362575742893e-13	down	yes	0.959729298054704	1.19784891289861	1.84876325098232	7.73157453003308	8.59536809915252	8.44664983814266	5	113513694	113595284	+	ENSG00000047188	YTHDC2	protein_coding	protein_coding	GO:0006396|RNA processing; GO:0034612|response to tumor necrosis factor; GO:0044829|positive regulation by host of viral genome replication; GO:0070555|response to interleukin-1	GO:0005783|endoplasmic reticulum	GO:0003723|RNA binding; GO:0003724|RNA helicase activity; GO:0005524|ATP binding; GO:0008186|RNA-dependent ATPase activity; GO:0070063|RNA polymerase binding; GO:1990247|N6-methyladenosine-containing RNA binding	ko:K20099|YTHDC2	--	6305	NP_073739.3	NP_073739.3 3'-5' RNA helicase YTHDC2 isoform 1 [Homo sapiens]	sp|Q9H6S0|YTDC2_HUMAN	sp|Q9H6S0|YTDC2_HUMAN Probable ATP-dependent RNA helicase YTHDC2 OS=Homo sapiens GN=YTHDC2 PE=1 SV=2	9606.ENSP00000161863	YTH domain containing 2	COG1643	KOG0920;KOG0923;KOG1902	_	PF04146.12|YTH|YT521-B-like domain|ENST00000161863|m.3376:1289-1419;PF04408.20|HA2|Helicase associated domain (HA2)|ENST00000161863|m.3376:809-900;PF07717.13|OB_NTP_bind|Oligonucleotide/oligosaccharide-binding (OB)-fold|ENST00000161863|m.3376:939-1065;PF00271.28|Helicase_C|Helicase conserved C-terminal domain|ENST00000161863|m.3376:613-743;PF01424.19|R3H|R3H domain|ENST00000161863|m.3376:52-104;P…
ENST00000162044	0.433814988822552	1.88827091803779	-2.09665560891542	0.00389906932429058	0.0170330916166206	down	yes	0.244380001786475	0.200307323334259	0.856757641346921	2.40345098440402	1.55981667602956	1.7015450936798	19	19119169	19138478	-	ENSG00000064545	TMEM161A	protein_coding	protein_coding	GO:0032526|response to retinoic acid; GO:0034599|cellular response to oxidative stress; GO:0034644|cellular response to UV; GO:0045739|positive regulation of DNA repair; GO:1902230|negative regulation of intrinsic apoptotic signaling pathway in response to DNA damage	GO:0016021|integral component of membrane	--	--	--	2251	NP_060284.1	NP_060284.1 transmembrane protein 161A isoform 1 precursor [Homo sapiens]	sp|Q9NX61|T161A_HUMAN	sp|Q9NX61|T161A_HUMAN Transmembrane protein 161A OS=Homo sapiens GN=TMEM161A PE=1 SV=1	9606.ENSP00000162044	transmembrane protein 161A	_	KOG3978	_	PF10268.6|Tmemb_161AB|Predicted transmembrane protein 161AB|ENST00000162044|m.10763:2-476
ENST00000163416	7.73428056279102	29.3852572148459	-1.92438027665865	6.24823708197861e-13	1.34865225729548e-11	down	yes	5.97103360565035	7.3314941567002	9.90031392602251	29.7650920154995	28.9833899876176	29.4072896414206	14	92794305	92839947	+	ENSG00000066455	GOLGA5	protein_coding	protein_coding	GO:0000301|retrograde transport, vesicle recycling within Golgi; GO:0007030|Golgi organization; GO:0048193|Golgi vesicle transport	GO:0000139|Golgi membrane; GO:0005794|Golgi apparatus; GO:0005801|cis-Golgi network; GO:0016020|membrane; GO:0016021|integral component of membrane; GO:0030133|transport vesicle; GO:0031985|Golgi cisterna	GO:0017137|Rab GTPase binding; GO:0042803|protein homodimerization activity	--	--	2879	Q8TBA6.3	Q8TBA6.3 RecName: Full=Golgin subfamily A member 5; AltName: Full=Cell proliferation-inducing gene 31 protein; AltName: Full=Golgin-84; AltName: Full=Protein Ret-II; AltName: Full=RET-fused gene 5 protein	sp|Q8TBA6|GOGA5_HUMAN	sp|Q8TBA6|GOGA5_HUMAN Golgin subfamily A member 5 OS=Homo sapiens GN=GOLGA5 PE=1 SV=3	9606.ENSP00000163416	golgi autoantigen, golgin subfamily a, 5; Involved in maintaining Golgi structure. Stimulate [...]	_	KOG4677	_	PF09787.6|Golgin_A5|Golgin subfamily A member 5|ENST00000163416|m.1625:420-725
ENST00000167106	1.32741014752681	3.31893618250189	-1.31561924465974	5.25653186818777e-18	2.02434071973701e-16	down	yes	1.50980913276136	1.23664885162034	1.23577245819874	3.39043701951372	3.10098836519496	3.46538316279698	14	76761468	76783015	+	ENSG00000071246	VASH1	protein_coding	protein_coding	GO:0001525|angiogenesis; GO:0001937|negative regulation of endothelial cell proliferation; GO:0007050|cell cycle arrest; GO:0009611|response to wounding; GO:0010596|negative regulation of endothelial cell migration; GO:0016525|negative regulation of angiogenesis; GO:0043537|negative regulation of blood vessel endothelial cell migration; GO:0060716|labyrinthine layer blood vessel development; GO:1…	GO:0005615|extracellular space; GO:0005737|cytoplasm; GO:0005783|endoplasmic reticulum; GO:0045177|apical part of cell	--	--	--	6449	NP_055724.1	NP_055724.1 tubulinyl-Tyr carboxypeptidase 1 [Homo sapiens]	sp|Q7L8A9|VASH1_HUMAN	sp|Q7L8A9|VASH1_HUMAN Vasohibin-1 OS=Homo sapiens GN=VASH1 PE=1 SV=1	9606.ENSP00000167106	vasohibin 1; Angiogenesis inhibitor. Inhibits migration, proliferation and network formation [...]	_	_	NOG41266	PF14822.3|Vasohibin|Vasohibin|ENST00000167106|m.774:58-302
ENST00000169551	1.57994916347951	5.1768302697317	-1.70587252273068	4.06401872556324e-13	9.01183291574898e-12	down	yes	1.93533667854465	1.4894487866112	1.31506202528269	5.05375143686075	5.81132207538169	4.66541729695267	18	74148523	74160531	+	ENSG00000075336	TIMM21	protein_coding	protein_coding	GO:0030150|protein import into mitochondrial matrix; GO:0032981|mitochondrial respiratory chain complex I assembly; GO:0033617|mitochondrial respiratory chain complex IV assembly	GO:0005744|TIM23 mitochondrial import inner membrane translocase complex; GO:0016021|integral component of membrane	--	ko:K17796|TIM21	--	3084	NP_054896.2	NP_054896.2 mitochondrial import inner membrane translocase subunit Tim21 precursor [Homo sapiens]	sp|Q9BVV7|TIM21_HUMAN	sp|Q9BVV7|TIM21_HUMAN Mitochondrial import inner membrane translocase subunit Tim21 OS=Homo sapiens GN=TIMM21 PE=1 SV=1	9606.ENSP00000169551	TIM21-like protein, mitochondrial Precursor ; May participate in the translocation of transi [...]	_	KOG4836	_	PF08294.8|TIM21|TIM21|ENST00000169551|m.3023:100-244;PF08695.7|Coa1|Cytochrome oxidase complex assembly protein 1|ENST00000169551|m.3023:112-231
ENST00000175091	339.281814767763	147.769531467514	1.19908016659022	1.00805633841738e-42	2.26399114569175e-40	up	yes	328.709569653493	364.966344878376	324.169529771421	148.374290643513	147.290366103103	147.643937655925	2	20032650	20051628	-	ENSG00000068697	LAPTM4A	protein_coding	protein_coding	GO:0006810|transport	GO:0005765|lysosomal membrane; GO:0005794|Golgi apparatus; GO:0016021|integral component of membrane; GO:0031902|late endosome membrane	--	ko:K12387|LAPTM	ko04142|Lysosome	1365	XP_021057596.1	XP_021057596.1 lysosomal-associated transmembrane protein 4A [Mus pahari]	sp|Q15012|LAP4A_HUMAN	sp|Q15012|LAP4A_HUMAN Lysosomal-associated transmembrane protein 4A OS=Homo sapiens GN=LAPTM4A PE=1 SV=1	_	_	_	_	_	PF03821.13|Mtp|Golgi 4-transmembrane spanning transporter|ENST00000175091|m.61:37-142;PF03821.13|Mtp|Golgi 4-transmembrane spanning transporter|ENST00000175091|m.61:162-231
ENST00000177742	26.6681735146934	10.7146590127058	1.31472811932492	5.78315270064342e-10	8.80950165303229e-09	up	yes	31.6307145812279	21.8942645516188	26.4795414112335	10.3772157426713	11.7429676847577	10.0237936106883	16	1771890	1773150	-	ENSG00000074071	MRPS34	protein_coding	protein_coding	GO:0032543|mitochondrial translation; GO:0070125|mitochondrial translational elongation; GO:0070126|mitochondrial translational termination	GO:0005739|mitochondrion; GO:0005743|mitochondrial inner membrane; GO:0005840|ribosome	GO:0003735|structural constituent of ribosome	ko:K17412|MRPS34	--	1040	NP_001287829.1	NP_001287829.1 28S ribosomal protein S34, mitochondrial isoform 1 [Homo sapiens]	sp|P82930|RT34_HUMAN	sp|P82930|RT34_HUMAN 28S ribosomal protein S34, mitochondrial OS=Homo sapiens GN=MRPS34 PE=1 SV=2	_	_	_	_	_	PF16053.2|MRP-S34|Mitochondrial 28S ribosomal protein S34|ENST00000177742|m.4295:61-193
ENST00000179259	2.83205548253036	5.99958064995191	-1.08032960371698	1.86530428473415e-09	2.64048773836166e-08	down	yes	2.38226740187102	2.89394090790464	3.21995813781543	6.11246282637423	5.86533269594876	6.02094642753274	12	4321213	4360028	+	ENSG00000078237	TIGAR	protein_coding	protein_coding	GO:0002931|response to ischemia; GO:0006003|fructose 2,6-bisphosphate metabolic process; GO:0006914|autophagy; GO:0006915|apoptotic process; GO:0006974|cellular response to DNA damage stimulus; GO:0009410|response to xenobiotic stimulus; GO:0010332|response to gamma radiation; GO:0010666|positive regulation of cardiac muscle cell apoptotic process; GO:0030388|fructose 1,6-bisphosphate metabolic p…	GO:0005622|intracellular; GO:0005634|nucleus; GO:0005737|cytoplasm; GO:0005741|mitochondrial outer membrane; GO:0005829|cytosol	GO:0004083|bisphosphoglycerate 2-phosphatase activity; GO:0004331|fructose-2,6-bisphosphate 2-phosphatase activity	ko:K14634|TIGAR	ko00051|Fructose and mannose metabolism; ko05230|Central carbon metabolism in cancer	8209	XP_003905871.2	XP_003905871.2 fructose-2,6-bisphosphatase TIGAR [Papio anubis]	sp|Q9NQ88|TIGAR_HUMAN	sp|Q9NQ88|TIGAR_HUMAN Fructose-2,6-bisphosphatase TIGAR OS=Homo sapiens GN=TIGAR PE=1 SV=1	9606.ENSP00000179259	Probable fructose-2,6-bisphosphatase TIGAR (EC 3.1.3.46)(TP53-induced glycolysis and apoptos [...]	COG0406	KOG0235	_	PF00300.19|His_Phos_1|Histidine phosphatase superfamily (branch 1)|ENST00000179259|m.6835:26-159
ENST00000180173	0.115600107525043	0.414915899274891	-1.7583396273419	2.4580101537057e-05	0.00018499493844568	down	yes	0.0645909257167932	0.132355709831336	0.149853687027	0.367542324929135	0.460066953128862	0.417138419766675	8	17296794	17413351	-	ENSG00000003987	MTMR7	protein_coding	protein_coding	GO:0006470|protein dephosphorylation; GO:0006661|phosphatidylinositol biosynthetic process; GO:0046855|inositol phosphate dephosphorylation; GO:0046856|phosphatidylinositol dephosphorylation	GO:0005829|cytosol; GO:0016020|membrane	GO:0004438|phosphatidylinositol-3-phosphatase activity; GO:0004725|protein tyrosine phosphatase activity; GO:0052629|phosphatidylinositol-3,5-bisphosphate 3-phosphatase activity	ko:K18083|MTMR6_7_8	ko00562|Inositol phosphate metabolism; ko01100|Metabolic pathways; ko04070|Phosphatidylinositol signaling system	5110	NP_004677.3	NP_004677.3 myotubularin-related protein 7 [Homo sapiens]	sp|Q9Y216|MTMR7_HUMAN	sp|Q9Y216|MTMR7_HUMAN Myotubularin-related protein 7 OS=Homo sapiens GN=MTMR7 PE=1 SV=3	9606.ENSP00000180173	myotubularin related protein 7; Phosphatase that acts on lipids with a phosphoinositol headg [...]	_	KOG1089	_	PF06602.11|Myotub-related|Myotubularin-like phosphatase domain|ENST00000180173|m.5680:109-448
ENST00000181839	1.60769871263011	3.3219899712511	-1.04244111955729	1.49965446070693e-11	2.77735583582968e-10	down	yes	1.68639391217045	1.65090299168362	1.48579923403626	3.12251012416898	3.76637966162044	3.07708012796388	7	39950256	40099580	+	ENSG00000065883	CDK13	protein_coding	protein_coding	GO:0000380|alternative mRNA splicing, via spliceosome; GO:0006368|transcription elongation from RNA polymerase II promoter; GO:0007088|regulation of mitotic nuclear division; GO:0007275|multicellular organism development; GO:0008284|positive regulation of cell population proliferation; GO:0016032|viral process; GO:0030097|hemopoiesis; GO:0043312|neutrophil degranulation; GO:0045944|positive regul…	GO:0002945|cyclin K-CDK13 complex; GO:0005576|extracellular region; GO:0005615|extracellular space; GO:0005654|nucleoplasm; GO:0005694|chromosome; GO:0005794|Golgi apparatus; GO:0005829|cytosol; GO:0008024|cyclin/CDK positive transcription elongation factor complex; GO:0016607|nuclear speck; GO:0019908|nuclear cyclin-dependent protein kinase holoenzyme complex; GO:1904813|ficolin-1-rich granule l…	GO:0003723|RNA binding; GO:0004672|protein kinase activity; GO:0004693|cyclin-dependent protein serine/threonine kinase activity; GO:0005524|ATP binding; GO:0008134|transcription factor binding; GO:0008353|RNA polymerase II CTD heptapeptide repeat kinase activity; GO:0019901|protein kinase binding; GO:0030332|cyclin binding; GO:0044212|transcription regulatory region DNA binding	ko:K08819|CDK12_13	--	9525	NP_003709.3	NP_003709.3 cyclin-dependent kinase 13 isoform 1 [Homo sapiens]	sp|Q14004|CDK13_HUMAN	sp|Q14004|CDK13_HUMAN Cyclin-dependent kinase 13 OS=Homo sapiens GN=CDK13 PE=1 SV=2	9606.ENSP00000181839	cyclin-dependent kinase 13; May be a controller of the mitotic cell cycle. Involved in the b [...]	COG0515	KOG0600	_	PF00069.22|Pkinase|Protein kinase domain|ENST00000181839|m.4928:707-998;PF07714.14|Pkinase_Tyr|Protein tyrosine kinase|ENST00000181839|m.4928:710-957
ENST00000186436	0.909484855173474	5.15967471550121	-2.49117578930471	7.34800065631153e-29	7.43200204949569e-27	down	yes	0.989210204067651	0.702310551278212	1.03693381017456	4.78563819782687	5.28074299675403	5.41264295192274	2	97756336	97995948	-	ENSG00000075568	TMEM131	protein_coding	protein_coding	--	GO:0016020|membrane; GO:0016021|integral component of membrane	--	--	--	6701	NP_056163.1	NP_056163.1 transmembrane protein 131 [Homo sapiens]	sp|Q92545|TM131_HUMAN	sp|Q92545|TM131_HUMAN Transmembrane protein 131 OS=Homo sapiens GN=TMEM131 PE=1 SV=3	9606.ENSP00000186436	transmembrane protein 131; May play a role in the immune response to viral infection (By sim [...]	_	KOG3620	_	PF12371.5|TMEM131_like|Transmembrane protein 131-like|ENST00000186436|m.5625:109-191
ENST00000187762	16.7666744148851	4.80297903313978	1.80145471982207	5.81512656304781e-69	3.39564623771572e-66	up	yes	17.9916579228573	16.548551110682	15.759814211116	4.76255638757968	4.73467887494904	4.91170183689063	19	16661139	16690023	+	ENSG00000072954	TMEM38A	protein_coding	protein_coding	--	GO:0016021|integral component of membrane; GO:0031965|nuclear membrane; GO:0033017|sarcoplasmic reticulum membrane; GO:0070062|extracellular exosome	GO:0005267|potassium channel activity; GO:0015269|calcium-activated potassium channel activity	--	--	2631	XP_007993849.1	XP_007993849.1 PREDICTED: trimeric intracellular cation channel type A [Chlorocebus sabaeus]	sp|Q9H6F2|TM38A_HUMAN	sp|Q9H6F2|TM38A_HUMAN Trimeric intracellular cation channel type A OS=Homo sapiens GN=TMEM38A PE=1 SV=1	9606.ENSP00000187762	transmembrane protein 38A; Monovalent cation channel required for maintenance of rapid intra [...]	_	KOG3944	_	PF05197.10|TRIC|TRIC channel|ENST00000187762|m.9796:67-256
ENST00000188790	0.641744497033054	28.8739100115071	-5.46981574617784	6.40285916000259e-91	6.23140482027363e-88	down	yes	0.499904855657389	0.836223636545656	0.589104998896117	26.4099320839343	31.2791541312247	28.9326438193623	2	162170684	162243445	-	ENSG00000078098	FAP	protein_coding	protein_coding	GO:0001525|angiogenesis; GO:0006508|proteolysis; GO:0007155|cell adhesion; GO:0010710|regulation of collagen catabolic process; GO:0010716|negative regulation of extracellular matrix disassembly; GO:0043542|endothelial cell migration; GO:0051603|proteolysis involved in cellular protein catabolic process; GO:0051917|regulation of fibrinolysis; GO:0060244|negative regulation of cell proliferation i…	GO:0005615|extracellular space; GO:0005737|cytoplasm; GO:0005886|plasma membrane; GO:0005925|focal adhesion; GO:0009986|cell surface; GO:0016021|integral component of membrane; GO:0030027|lamellipodium; GO:0031258|lamellipodium membrane; GO:0032587|ruffle membrane; GO:0045177|apical part of cell; GO:0045178|basal part of cell; GO:0071438|invadopodium membrane	GO:0002020|protease binding; GO:0004175|endopeptidase activity; GO:0004222|metalloendopeptidase activity; GO:0004252|serine-type endopeptidase activity; GO:0005178|integrin binding; GO:0008233|peptidase activity; GO:0008236|serine-type peptidase activity; GO:0008239|dipeptidyl-peptidase activity; GO:0042803|protein homodimerization activity; GO:0046983|protein dimerization activity	ko:K08674|FAP	--	2696	NP_004451.2	NP_004451.2 prolyl endopeptidase FAP isoform 1 [Homo sapiens]	sp|Q12884|SEPR_HUMAN	sp|Q12884|SEPR_HUMAN Prolyl endopeptidase FAP OS=Homo sapiens GN=FAP PE=1 SV=5	9598.ENSPTRP00000021496	fibroblast activation protein, alpha	COG1506	KOG2100	_	PF00930.18|DPPIV_N|Dipeptidyl peptidase IV (DPP IV) N-terminal region|ENST00000188790|m.619:106-472;PF00326.18|Peptidase_S9|Prolyl oligopeptidase family|ENST00000188790|m.619:555-757;PF03583.11|LIP|Secretory lipase|ENST00000188790|m.619:578-633
ENST00000196169	0.049664664535169	0.476744275260806	-3.02821533516954	2.30267827507205e-05	0.000174142281223934	down	yes	0.0364424898324846	0.0280033818001874	0.0845481219728351	0.622107081943651	0.576451742590621	0.231674001248147	13	60396457	60573878	+	ENSG00000083544	TDRD3	protein_coding	protein_coding	GO:0016569|covalent chromatin modification	GO:0005634|nucleus; GO:0005737|cytoplasm	GO:0003682|chromatin binding; GO:0003713|transcription coactivator activity; GO:0003723|RNA binding; GO:0035064|methylated histone binding	ko:K18404|TDRD3	--	3019	EAW52081.1	EAW52081.1 tudor domain containing 3, isoform CRA_b [Homo sapiens]	sp|Q9H7E2|TDRD3_HUMAN	sp|Q9H7E2|TDRD3_HUMAN Tudor domain-containing protein 3 OS=Homo sapiens GN=TDRD3 PE=1 SV=1	_	_	_	_	_	PF08585.9|RMI1_N|RecQ mediated genome instability protein|ENST00000196169|m.2086:1-72;PF00567.21|TUDOR|Tudor domain|ENST00000196169|m.2086:554-611;PF06003.9|SMN|Survival motor neuron protein (SMN)|ENST00000196169|m.2086:553-615;PF00627.28|UBA|UBA/TS-N domain|ENST00000196169|m.2086:195-230
ENST00000196371	4.93877868432407	21.8934413534338	-2.14601312668378	1.19806687618485e-22	7.23715018517454e-21	down	yes	4.04141016797717	4.77378597321993	6.0011399117751	22.5430056083313	21.5501638294961	21.5871546224739	5	41730065	41870425	-	ENSG00000083720	OXCT1	protein_coding	protein_coding	GO:0007420|brain development; GO:0007507|heart development; GO:0007584|response to nutrient; GO:0009725|response to hormone; GO:0014823|response to activity; GO:0035774|positive regulation of insulin secretion involved in cellular response to glucose stimulus; GO:0042182|ketone catabolic process; GO:0042493|response to drug; GO:0042594|response to starvation; GO:0045471|response to ethanol; GO:00…	GO:0005654|nucleoplasm; GO:0005739|mitochondrion; GO:0005759|mitochondrial matrix	GO:0008260|3-oxoacid CoA-transferase activity; GO:0042803|protein homodimerization activity	ko:K01027|OXCT	ko00072|Synthesis and degradation of ketone bodies; ko00280|Valine, leucine and isoleucine degradation; ko00650|Butanoate metabolism	3294	NP_000427.1	NP_000427.1 succinyl-CoA:3-ketoacid coenzyme A transferase 1, mitochondrial isoform 3 precursor [Homo sapiens]	sp|P55809|SCOT1_HUMAN	sp|P55809|SCOT1_HUMAN Succinyl-CoA:3-ketoacid coenzyme A transferase 1, mitochondrial OS=Homo sapiens GN=OXCT1 PE=1 SV=1	9606.ENSP00000196371	3-oxoacid CoA transferase 1; Key enzyme for ketone body catabolism. Transfers the CoA moiety [...]	COG1788;COG2057	KOG3822	_	PF01144.20|CoA_trans|Coenzyme A transferase|ENST00000196371|m.609:68-293;PF01144.20|CoA_trans|Coenzyme A transferase|ENST00000196371|m.609:325-522
ENST00000196551	0.500185943280744	9.97174681479759	-4.29019725535323	4.51994021670473e-08	5.2562608016618e-07	down	yes	0.890849204892883	0.41833751965921	0.19137110529014	6.27976418604122	16.893392107897	6.74208415045454	19	58387269	58394804	+	ENSG00000083845	RPS5	protein_coding	protein_coding	GO:0000028|ribosomal small subunit assembly; GO:0006412|translation; GO:0006450|regulation of translational fidelity	GO:0005925|focal adhesion; GO:0016020|membrane; GO:0022627|cytosolic small ribosomal subunit; GO:0031012|extracellular matrix; GO:0070062|extracellular exosome	GO:0003729|mRNA binding; GO:0003735|structural constituent of ribosome; GO:0019843|rRNA binding	ko:K02989|RP-S5e,RPS5	ko03010|Ribosome	741	XP_017706028.1	XP_017706028.1 PREDICTED: 40S ribosomal protein S5 isoform X1 [Rhinopithecus bieti]	sp|Q5E988|RS5_BOVIN	sp|Q5E988|RS5_BOVIN 40S ribosomal protein S5 OS=Bos taurus GN=RPS5 PE=2 SV=3	_	_	_	_	_	PF00177.18|Ribosomal_S7|Ribosomal protein S7p/S5e|ENST00000196551|m.9380:62-204
ENST00000199814	33.2735696577951	15.2972802776248	1.12059219596311	3.65262794484339e-43	8.419307412864e-41	up	yes	34.6474079192224	32.6671000043426	32.5062010498203	15.9607807160007	15.4584242719228	14.4726358449509	5	150690792	150701062	-	ENSG00000086589	RBM22	protein_coding	protein_coding	GO:0000387|spliceosomal snRNP assembly; GO:0000398|mRNA splicing, via spliceosome; GO:0033120|positive regulation of RNA splicing; GO:0035690|cellular response to drug; GO:0045292|mRNA cis splicing, via spliceosome; GO:0090316|positive regulation of intracellular protein transport	GO:0000974|Prp19 complex; GO:0005634|nucleus; GO:0005654|nucleoplasm; GO:0005737|cytoplasm; GO:0071006|U2-type catalytic step 1 spliceosome; GO:0071007|U2-type catalytic step 2 spliceosome; GO:0071013|catalytic step 2 spliceosome	GO:0003723|RNA binding; GO:0017056|structural constituent of nuclear pore; GO:0017070|U6 snRNA binding; GO:0036002|pre-mRNA binding; GO:0046872|metal ion binding; GO:0048306|calcium-dependent protein binding	ko:K12872|RBM22,SLT11	ko03040|Spliceosome	2299	XP_005380625.1	XP_005380625.1 PREDICTED: pre-mRNA-splicing factor RBM22 [Chinchilla lanigera]	sp|Q9NW64|RBM22_HUMAN	sp|Q9NW64|RBM22_HUMAN Pre-mRNA-splicing factor RBM22 OS=Homo sapiens GN=RBM22 PE=1 SV=1	9598.ENSPTRP00000029773	RNA binding motif protein 22	_	KOG0153	_	PF00076.19|RRM_1|RNA recognition motif. (a.k.a. RRM, RBD, or RNP domain)|ENST00000199814|m.6261:259-323
ENST00000200135	5.80596892581998	15.1257647856696	-1.37987010784437	4.0766312120001e-05	0.000295100932114949	down	yes	5.61970655100131	4.37473320640742	7.4234670200512	16.001536174866	17.7366634080186	11.6390947741241	11	113733187	113773692	-	ENSG00000086827	ZW10	protein_coding	protein_coding	GO:0000070|mitotic sister chromatid segregation; GO:0000132|establishment of mitotic spindle orientation; GO:0006888|endoplasmic reticulum to Golgi vesicle-mediated transport; GO:0006890|retrograde vesicle-mediated transport, Golgi to endoplasmic reticulum; GO:0007030|Golgi organization; GO:0007062|sister chromatid cohesion; GO:0007080|mitotic metaphase plate congression; GO:0007093|mitotic cell …	GO:0000776|kinetochore; GO:0000777|condensed chromosome kinetochore; GO:0000922|spindle pole; GO:0005634|nucleus; GO:0005783|endoplasmic reticulum; GO:0005789|endoplasmic reticulum membrane; GO:0005828|kinetochore microtubule; GO:0005829|cytosol; GO:0016020|membrane; GO:0070939|Dsl1/NZR complex; GO:1990423|RZZ complex	GO:0019237|centromeric DNA binding	ko:K11578|ZW10,DSL1	--	2873	NP_004715.1	NP_004715.1 centromere/kinetochore protein zw10 homolog [Homo sapiens]	sp|O43264|ZW10_HUMAN	sp|O43264|ZW10_HUMAN Centromere/kinetochore protein zw10 homolog OS=Homo sapiens GN=ZW10 PE=1 SV=3	9598.ENSPTRP00000007380	ZW10, kinetochore associated, homolog (Drosophila)	_	KOG2163	_	PF06248.10|Zw10|Centromere/kinetochore Zw10|ENST00000200135|m.3918:17-628
ENST00000202773	6.80557255051882	84.9955950264921	-3.64065103925644	7.6512475843983e-05	0.000522511130451776	down	yes	4.65882214480626	6.15019331907634	9.60770218767386	13.3007234111123	101.374579226896	140.311482441468	12	112405189	112409605	-	ENSG00000089009	RPL6	protein_coding	protein_coding	GO:0000027|ribosomal large subunit assembly; GO:0000184|nuclear-transcribed mRNA catabolic process, nonsense-mediated decay; GO:0002181|cytoplasmic translation; GO:0006355|regulation of transcription, DNA-templated; GO:0006364|rRNA processing; GO:0006412|translation; GO:0006413|translational initiation; GO:0006614|SRP-dependent cotranslational protein targeting to membrane; GO:0019083|viral trans…	GO:0005634|nucleus; GO:0005829|cytosol; GO:0005925|focal adhesion; GO:0016020|membrane; GO:0022625|cytosolic large ribosomal subunit; GO:0036464|cytoplasmic ribonucleoprotein granule	GO:0003677|DNA binding; GO:0003723|RNA binding; GO:0003735|structural constituent of ribosome; GO:0045296|cadherin binding	ko:K02934|RP-L6e,RPL6	ko03010|Ribosome	921	NP_000961.2	NP_000961.2 60S ribosomal protein L6 isoform 1 [Homo sapiens]	sp|Q02878|RL6_HUMAN	sp|Q02878|RL6_HUMAN 60S ribosomal protein L6 OS=Homo sapiens GN=RPL6 PE=1 SV=3	_	_	_	_	_	PF01159.16|Ribosomal_L6e|Ribosomal protein L6e|ENST00000202773|m.7139:187-294;PF03868.12|Ribosomal_L6e_N|Ribosomal protein L6, N-terminal domain|ENST00000202773|m.7139:42-101
ENST00000202967	1.64529555018653	0.720295325757929	1.18053692898981	0.00203362748551759	0.0097166392895748	up	yes	2.07925814831408	1.52828973903439	1.32833876321112	0.575841401166277	0.627192193516227	0.957852382591282	12	120302321	120313249	+	ENSG00000089163	SIRT4	protein_coding	protein_coding	GO:0000820|regulation of glutamine family amino acid metabolic process; GO:0006342|chromatin silencing; GO:0006471|protein ADP-ribosylation; GO:0006541|glutamine metabolic process; GO:0006974|cellular response to DNA damage stimulus; GO:0007005|mitochondrion organization; GO:0010667|negative regulation of cardiac muscle cell apoptotic process; GO:0034983|peptidyl-lysine deacetylation; GO:0046322|…	GO:0005739|mitochondrion; GO:0005743|mitochondrial inner membrane; GO:0005759|mitochondrial matrix	GO:0003950|NAD+ ADP-ribosyltransferase activity; GO:0046872|metal ion binding; GO:0047708|biotinidase activity; GO:0061690|lipoamidase activity; GO:0070403|NAD+ binding	ko:K11414|SIRT4,SIR2L4	--	1217	EAW98182.1	EAW98182.1 sirtuin (silent mating type information regulation 2 homolog) 4 (S. cerevisiae), isoform CRA_a [Homo sapiens]	sp|Q9Y6E7|SIR4_HUMAN	sp|Q9Y6E7|SIR4_HUMAN NAD-dependent protein lipoamidase sirtuin-4, mitochondrial OS=Homo sapiens GN=SIRT4 PE=1 SV=1	9606.ENSP00000202967	sirtuin (silent mating type information regulation 2 homolog) 4 (S. cerevisiae); NAD-depende [...]	COG0846	KOG2683	_	PF02146.14|SIR2|Sir2 family|ENST00000202967|m.7816:62-267
ENST00000205402	5.57967792387812	36.6063440640891	-2.71165069056742	6.00495182020226e-13	1.30014170326035e-11	down	yes	4.02815211935343	4.74857760383003	7.96230404845089	40.8313980418449	31.0582737057877	37.9293604446346	7	107891183	107921198	+	ENSG00000091140	DLD	protein_coding	protein_coding	GO:0006090|pyruvate metabolic process; GO:0006099|tricarboxylic acid cycle; GO:0006103|2-oxoglutarate metabolic process; GO:0006120|mitochondrial electron transport, NADH to ubiquinone; GO:0006508|proteolysis; GO:0006554|lysine catabolic process; GO:0007369|gastrulation; GO:0007568|aging; GO:0009083|branched-chain amino acid catabolic process; GO:0009106|lipoate metabolic process; GO:0010510|regu…	GO:0005654|nucleoplasm; GO:0005739|mitochondrion; GO:0005759|mitochondrial matrix; GO:0031514|motile cilium; GO:0043159|acrosomal matrix; GO:0043209|myelin sheath; GO:0045252|oxoglutarate dehydrogenase complex; GO:0045254|pyruvate dehydrogenase complex	GO:0004148|dihydrolipoyl dehydrogenase activity; GO:0009055|electron transfer activity; GO:0043544|lipoamide binding; GO:0050660|flavin adenine dinucleotide binding; GO:0051287|NAD binding	ko:K00382|DLD,lpd,pdhD	ko00010|Glycolysis / Gluconeogenesis; ko00020|Citrate cycle (TCA cycle); ko00260|Glycine, serine and threonine metabolism; ko00280|Valine, leucine and isoleucine degradation; ko00620|Pyruvate metabolism; ko00630|Glyoxylate and dicarboxylate metabolism; ko00640|Propanoate metabolism; ko01100|Metabolic pathways; ko01200|Carbon metabolism	3537	XP_009452252.1	XP_009452252.1 dihydrolipoyl dehydrogenase, mitochondrial [Pan troglodytes]	sp|P09622|DLDH_HUMAN	sp|P09622|DLDH_HUMAN Dihydrolipoyl dehydrogenase, mitochondrial OS=Homo sapiens GN=DLD PE=1 SV=2	9598.ENSPTRP00000033534	dihydrolipoamide dehydrogenase	COG1249	KOG1335	_	PF07992.11|Pyr_redox_2|Pyridine nucleotide-disulphide oxidoreductase|ENST00000205402|m.1193:43-370;PF02852.19|Pyr_redox_dim|Pyridine nucleotide-disulphide oxidoreductase, dimerisation domain|ENST00000205402|m.1193:389-497;PF00070.24|Pyr_redox|Pyridine nucleotide-disulphide oxidoreductase|ENST00000205402|m.1193:215-291;PF12831.4|FAD_oxidored|FAD dependent oxidoreductase|ENST00000205402|m.1193:43-8…
ENST00000205636	29.6676379154394	65.398404706634	-1.14009975749855	3.98959130170288e-20	1.89095401578006e-18	down	yes	26.5983947701889	31.4018791026925	31.0026398734369	63.3791837010601	66.4459509860062	66.3700794328357	3	32481312	32502852	-	ENSG00000091317	CMTM6	protein_coding	protein_coding	GO:0006935|chemotaxis; GO:0043312|neutrophil degranulation	GO:0005886|plasma membrane; GO:0016020|membrane; GO:0016021|integral component of membrane; GO:0035577|azurophil granule membrane; GO:0035579|specific granule membrane; GO:0070062|extracellular exosome	GO:0005125|cytokine activity	--	--	3307	NP_060271.1	NP_060271.1 CKLF-like MARVEL transmembrane domain-containing protein 6 [Homo sapiens]	sp|Q9NX76|CKLF6_HUMAN	sp|Q9NX76|CKLF6_HUMAN CKLF-like MARVEL transmembrane domain-containing protein 6 OS=Homo sapiens GN=CMTM6 PE=1 SV=1	9606.ENSP00000205636	CKLF-like MARVEL transmembrane domain containing 6	_	KOG4788	_	PF01284.20|MARVEL|Membrane-associating domain|ENST00000205636|m.5363:74-188
ENST00000206262	0.0989427695730345	0.275616109382385	-1.39050690351657	0.000541805157669999	0.00303199040124682	down	yes	0.100560275697298	0.0603974434413775	0.135870589580428	0.247382395185855	0.323331334134023	0.256134598827278	6	153004459	153131282	-	ENSG00000091844	RGS17	protein_coding	protein_coding	GO:0009968|negative regulation of signal transduction	GO:0005634|nucleus; GO:0005886|plasma membrane; GO:0030054|cell junction; GO:0031410|cytoplasmic vesicle; GO:0043005|neuron projection; GO:0045202|synapse	GO:0005096|GTPase activator activity	ko:K16449|RGS	--	7932	XP_025239033.1	XP_025239033.1 regulator of G-protein signaling 17 isoform X1 [Theropithecus gelada]	sp|Q9UGC6|RGS17_HUMAN	sp|Q9UGC6|RGS17_HUMAN Regulator of G-protein signaling 17 OS=Homo sapiens GN=RGS17 PE=1 SV=2	_	_	_	_	_	PF00615.16|RGS|Regulator of G protein signaling domain|ENST00000206262|m.1057:84-199
ENST00000206474	2.56066296915826	0.766102400451918	1.72782155369229	0.00693383007233602	0.0278236291018835	up	yes	1.84259842394486	2.4885546893912	3.35083579413871	1.31453159225069	0.334696033889561	0.649079575215502	14	22946228	22957154	-	ENSG00000092036	HAUS4	protein_coding	protein_coding	GO:0000086|G2/M transition of mitotic cell cycle; GO:0007098|centrosome cycle; GO:0010389|regulation of G2/M transition of mitotic cell cycle; GO:0051225|spindle assembly; GO:0051301|cell division; GO:0097711|ciliary basal body-plasma membrane docking	GO:0005813|centrosome; GO:0005819|spindle; GO:0005829|cytosol; GO:0005874|microtubule; GO:0070652|HAUS complex	--	ko:K16587|HAUS4	--	1642	CAD62584.1	CAD62584.1 unnamed protein product, partial [Homo sapiens]	sp|Q9H6D7|HAUS4_HUMAN	sp|Q9H6D7|HAUS4_HUMAN HAUS augmin-like complex subunit 4 OS=Homo sapiens GN=HAUS4 PE=1 SV=1	_	_	_	_	_	PF14735.3|HAUS4|HAUS augmin-like complex subunit 4|ENST00000206474|m.4454:130-360
ENST00000206595	1.32577528706193	12.9457528826975	-3.27784362197242	1.40968676904157e-10	2.31833391100922e-09	down	yes	1.08685146929696	0.722833450543348	2.16764094134549	11.6305911307809	13.9535762634724	13.2530912538391	14	30559158	30620064	+	ENSG00000092140	G2E3	protein_coding	protein_coding	GO:0006915|apoptotic process; GO:0007275|multicellular organism development	GO:0005730|nucleolus; GO:0005737|cytoplasm	GO:0004842|ubiquitin-protein transferase activity; GO:0046872|metal ion binding	--	--	5770	NP_060239.2	NP_060239.2 G2/M phase-specific E3 ubiquitin-protein ligase isoform 1 [Homo sapiens]	sp|Q7L622|G2E3_HUMAN	sp|Q7L622|G2E3_HUMAN G2/M phase-specific E3 ubiquitin-protein ligase OS=Homo sapiens GN=G2E3 PE=1 SV=1	9606.ENSP00000206595	G2/M-phase specific E3 ubiquitin ligase; E3 ubiquitin-protein ligase which accepts ubiquitin [...]	_	KOG1084	_	PF13771.3|zf-HC5HC2H|PHD-like zinc-binding domain|ENST00000206595|m.5661:41-128;PF00632.22|HECT|HECT-domain (ubiquitin-transferase)|ENST00000206595|m.5661:422-692;PF13832.3|zf-HC5HC2H_2|PHD-zinc-finger like domain|ENST00000206595|m.5661:13-117
ENST00000206765	16.5395227952308	2.06008698339839	2.99902632258162	2.64968317305792e-106	3.41302572247269e-103	up	yes	15.9075751173814	16.7810945791894	16.9298986891217	2.25767603110027	1.84703529618856	2.07554962290633	14	24249114	24263177	-	ENSG00000092295	TGM1	protein_coding	protein_coding	GO:0006464|cellular protein modification process; GO:0010838|positive regulation of keratinocyte proliferation; GO:0018149|peptide cross-linking; GO:0030216|keratinocyte differentiation; GO:0043163|cell envelope organization; GO:0045787|positive regulation of cell cycle; GO:0070268|cornification	GO:0001533|cornified envelope; GO:0005829|cytosol; GO:0005886|plasma membrane; GO:0031224|intrinsic component of membrane; GO:0070062|extracellular exosome	GO:0003810|protein-glutamine gamma-glutamyltransferase activity; GO:0046872|metal ion binding	ko:K05619|TGM1	--	2744	XP_008959510.2	XP_008959510.2 protein-glutamine gamma-glutamyltransferase K [Pan paniscus]	sp|P22735|TGM1_HUMAN	sp|P22735|TGM1_HUMAN Protein-glutamine gamma-glutamyltransferase K OS=Homo sapiens GN=TGM1 PE=1 SV=4	9606.ENSP00000206765	transglutaminase 1 (K polypeptide epidermal type I, protein-glutamine-gamma-glutamyltransfer [...]	_	_	NOG80379	PF00927.19|Transglut_C|Transglutaminase family, C-terminal ig like domain|ENST00000206765|m.5342:579-683;PF00927.19|Transglut_C|Transglutaminase family, C-terminal ig like domain|ENST00000206765|m.5342:691-787;PF00868.17|Transglut_N|Transglutaminase family|ENST00000206765|m.5342:111-227;PF01841.16|Transglut_core|Transglutaminase-like superfamily|ENST00000206765|m.5342:367-460
ENST00000207636	0	0.687467366442286	-6.12405381165245	0.00248228492742945	0.0115527809135784	down	yes	0	0	0	0.0212524332136273	0.87960970982112	1.16153995629211	22	19950979	19969016	+	ENSG00000093010	COMT	protein_coding	nonsense_mediated_decay	GO:0007565|female pregnancy; GO:0007612|learning; GO:0007614|short-term memory; GO:0008210|estrogen metabolic process; GO:0014070|response to organic cyclic compound; GO:0016036|cellular response to phosphate starvation; GO:0032259|methylation; GO:0032496|response to lipopolysaccharide; GO:0032502|developmental process; GO:0035814|negative regulation of renal sodium excretion; GO:0042135|neurotra…	GO:0005739|mitochondrion; GO:0005829|cytosol; GO:0005886|plasma membrane; GO:0016020|membrane; GO:0016021|integral component of membrane; GO:0030424|axon; GO:0043197|dendritic spine; GO:0044297|cell body; GO:0045211|postsynaptic membrane; GO:0070062|extracellular exosome	GO:0000287|magnesium ion binding; GO:0008168|methyltransferase activity; GO:0008171|O-methyltransferase activity; GO:0016206|catechol O-methyltransferase activity; GO:0102084|L-dopa O-methyltransferase activity; GO:0102938|orcinol O-methyltransferase activity	ko:K00545|COMT	ko00140|Steroid hormone biosynthesis; ko00350|Tyrosine metabolism; ko01100|Metabolic pathways; ko04728|Dopaminergic synapse	1319	PNI90442.1	PNI90442.1 COMT isoform 7 [Pan troglodytes]	sp|P21964|COMT_HUMAN	sp|P21964|COMT_HUMAN Catechol O-methyltransferase OS=Homo sapiens GN=COMT PE=1 SV=2	9606.ENSP00000354511	catechol-O-methyltransferase; Catalyzes the O-methylation, and thereby the inactivation, of [...]	COG4122	KOG1663	_	PF01596.14|Methyltransf_3|O-methyltransferase|ENST00000207636|m.7681:124-217
ENST00000209875	8.4085143004835	25.4976476983025	-1.59929230647764	6.70650692403926e-32	8.18137801499442e-30	down	yes	7.67785516499579	8.14717639088886	9.40051134556586	25.3127670878124	26.4329666499028	24.7472093571923	12	54230942	54280122	-	ENSG00000094916	CBX5	protein_coding	protein_coding	GO:0000122|negative regulation of transcription by RNA polymerase II; GO:0007596|blood coagulation; GO:0016032|viral process; GO:0045892|negative regulation of transcription, DNA-templated	GO:0000118|histone deacetylase complex; GO:0000776|kinetochore; GO:0000784|nuclear chromosome, telomeric region; GO:0005634|nucleus; GO:0005635|nuclear envelope; GO:0005654|nucleoplasm; GO:0005720|nuclear heterochromatin; GO:0005721|pericentric heterochromatin; GO:0005730|nucleolus; GO:0010369|chromocenter; GO:0017053|transcriptional repressor complex; GO:0031618|nuclear pericentric heterochromat…	GO:0003682|chromatin binding; GO:0030674|protein binding, bridging; GO:0035064|methylated histone binding; GO:0042802|identical protein binding; GO:0042803|protein homodimerization activity; GO:0042826|histone deacetylase binding; GO:0043021|ribonucleoprotein complex binding; GO:0044877|protein-containing complex binding; GO:0070491|repressing transcription factor binding	ko:K11587|CBX5,HP1A	--	11546	XP_017357361.1	XP_017357361.1 PREDICTED: chromobox protein homolog 5 isoform X1 [Cebus capucinus imitator]	sp|P45973|CBX5_HUMAN	sp|P45973|CBX5_HUMAN Chromobox protein homolog 5 OS=Homo sapiens GN=CBX5 PE=1 SV=1	_	_	_	_	_	PF01393.16|Chromo_shadow|Chromo shadow domain|ENST00000209875|m.2548:174-226;PF00385.21|Chromo|Chromo (CHRromatin Organisation MOdifier) domain|ENST00000209875|m.2548:72-120
ENST00000209884	1.65886160535195	5.17415463129234	-1.6352444306488	6.95734550256739e-05	0.00047908324887569	down	yes	0.966782748719429	1.70867383309281	2.30112823424361	5.36170752604852	4.99024531840844	5.17051104942006	1	173714981	173786692	+	ENSG00000076321	KLHL20	protein_coding	protein_coding	GO:0006895|Golgi to endosome transport; GO:0015031|protein transport; GO:0016567|protein ubiquitination; GO:0035455|response to interferon-alpha; GO:0043066|negative regulation of apoptotic process; GO:0043161|proteasome-mediated ubiquitin-dependent protein catabolic process; GO:1990390|protein K33-linked ubiquitination	GO:0005737|cytoplasm; GO:0005802|trans-Golgi network; GO:0005829|cytosol; GO:0016605|PML body; GO:0030424|axon; GO:0030425|dendrite; GO:0031463|Cul3-RING ubiquitin ligase complex; GO:0048471|perinuclear region of cytoplasm	GO:0003779|actin binding; GO:0004842|ubiquitin-protein transferase activity; GO:0019964|interferon-gamma binding	ko:K10457|KLHL20,KLEIP	--	3414	EPQ08664.1	EPQ08664.1 Kelch-like protein 20, partial [Myotis brandtii]	sp|Q08DK3|KLH20_BOVIN	sp|Q08DK3|KLH20_BOVIN Kelch-like protein 20 OS=Bos taurus GN=KLHL20 PE=2 SV=3	_	_	_	_	_	PF01344.22|Kelch_1|Kelch motif|ENST00000209884|m.7153:317-352;PF01344.22|Kelch_1|Kelch motif|ENST00000209884|m.7153:354-393;PF01344.22|Kelch_1|Kelch motif|ENST00000209884|m.7153:403-447;PF01344.22|Kelch_1|Kelch motif|ENST00000209884|m.7153:449-494;PF01344.22|Kelch_1|Kelch motif|ENST00000209884|m.7153:496-540;PF01344.22|Kelch_1|Kelch motif|ENST00000209884|m.7153:543-585;PF13964.3|Kelch_6|Kelch mot…
ENST00000212015	2.64458017880025	11.0416197289628	-2.05770220464705	9.93254189217807e-54	3.56553829645851e-51	down	yes	2.63195833845133	2.4221572930876	2.87962490486182	10.4906553716304	10.8834750901538	11.7507287251041	10	67884656	67918390	+	ENSG00000096717	SIRT1	protein_coding	protein_coding	GO:0000012|single strand break repair; GO:0000122|negative regulation of transcription by RNA polymerase II; GO:0000183|chromatin silencing at rDNA; GO:0000720|pyrimidine dimer repair by nucleotide-excision repair; GO:0000731|DNA synthesis involved in DNA repair; GO:0001525|angiogenesis; GO:0001542|ovulation from ovarian follicle; GO:0001678|cellular glucose homeostasis; GO:0001934|positive regul…	GO:0000790|nuclear chromatin; GO:0005634|nucleus; GO:0005635|nuclear envelope; GO:0005637|nuclear inner membrane; GO:0005654|nucleoplasm; GO:0005677|chromatin silencing complex; GO:0005719|nuclear euchromatin; GO:0005720|nuclear heterochromatin; GO:0005730|nucleolus; GO:0005737|cytoplasm; GO:0005739|mitochondrion; GO:0005829|cytosol; GO:0016605|PML body; GO:0033553|rDNA heterochromatin	GO:0001046|core promoter sequence-specific DNA binding; GO:0001228|DNA-binding transcription activator activity, RNA polymerase II-specific; GO:0002039|p53 binding; GO:0003714|transcription corepressor activity; GO:0004407|histone deacetylase activity; GO:0008022|protein C-terminus binding; GO:0008134|transcription factor binding; GO:0017136|NAD-dependent histone deacetylase activity; GO:0019213|…	ko:K11411|SIRT1,SIR2L1	ko04068|FoxO signaling pathway; ko04152|AMPK signaling pathway; ko04211|Longevity regulating pathway; ko04213|Longevity regulating pathway - multiple species; ko04922|Glucagon signaling pathway; ko05031|Amphetamine addiction; ko05206|MicroRNAs in cancer	4107	NP_036370.2	NP_036370.2 NAD-dependent protein deacetylase sirtuin-1 isoform a [Homo sapiens]	sp|Q96EB6|SIR1_HUMAN	sp|Q96EB6|SIR1_HUMAN NAD-dependent protein deacetylase sirtuin-1 OS=Homo sapiens GN=SIRT1 PE=1 SV=2	9606.ENSP00000212015	sirtuin (silent mating type information regulation 2 homolog) 1 (S. cerevisiae); NAD-depende [...]	COG0846	KOG2684	_	PF02146.14|SIR2|Sir2 family|ENST00000212015|m.5622:283-469
ENST00000214869	97.2942021126211	44.7373772919419	1.12069898316533	8.92240649978656e-13	1.88862635407517e-11	up	yes	108.925067864853	82.8510203209902	100.10651815202	44.1164333622474	43.2267773096236	46.8689212039547	19	10832067	10836212	-	ENSG00000099203	TMED1	protein_coding	protein_coding	GO:0007165|signal transduction; GO:0007267|cell-cell signaling; GO:0015031|protein transport	GO:0005783|endoplasmic reticulum; GO:0005789|endoplasmic reticulum membrane; GO:0005793|endoplasmic reticulum-Golgi intermediate compartment; GO:0005794|Golgi apparatus; GO:0005886|plasma membrane; GO:0016021|integral component of membrane; GO:0033116|endoplasmic reticulum-Golgi intermediate compartment membrane; GO:0043231|intracellular membrane-bounded organelle	GO:0005102|signaling receptor binding	ko:K20348|TMED1	--	1633	NP_006849.1	NP_006849.1 transmembrane emp24 domain-containing protein 1 precursor [Homo sapiens]	sp|Q13445|TMED1_HUMAN	sp|Q13445|TMED1_HUMAN Transmembrane emp24 domain-containing protein 1 OS=Homo sapiens GN=TMED1 PE=1 SV=1	9598.ENSPTRP00000017871	transmembrane emp24 protein transport domain containing 1	_	KOG3287	_	PF01105.21|EMP24_GP25L|emp24/gp25L/p24 family/GOLD|ENST00000214869|m.7565:41-227
ENST00000215794	184.534866780445	5.79415387336076	4.99074203148005	1.26253540402957e-92	1.31649376236846e-89	up	yes	189.011542927467	194.899066032246	169.693991381623	5.77838560471506	4.46965917473661	7.13441684063062	22	18150170	18177397	+	ENSG00000184979	USP18	protein_coding	protein_coding	GO:0006511|ubiquitin-dependent protein catabolic process; GO:0016579|protein deubiquitination; GO:0050727|regulation of inflammatory response; GO:0060338|regulation of type I interferon-mediated signaling pathway	GO:0005634|nucleus; GO:0005829|cytosol	GO:0004843|thiol-dependent ubiquitin-specific protease activity; GO:0019785|ISG15-specific protease activity; GO:0036459|thiol-dependent ubiquitinyl hydrolase activity	ko:K11846|USP18_41	--	1858	NP_059110.2	NP_059110.2 ubl carboxyl-terminal hydrolase 18 [Homo sapiens]	sp|Q9UMW8|UBP18_HUMAN	sp|Q9UMW8|UBP18_HUMAN Ubl carboxyl-terminal hydrolase 18 OS=Homo sapiens GN=USP18 PE=1 SV=1	9606.ENSP00000215794	ubiquitin specific peptidase 18; Can efficiently cleave only ISG15 fusions including native [...]	COG5077	KOG1863	_	PF00443.26|UCH|Ubiquitin carboxyl-terminal hydrolase|ENST00000215794|m.7286:55-367;PF13423.3|UCH_1|Ubiquitin carboxyl-terminal hydrolase|ENST00000215794|m.7286:55-339
ENST00000215882	13.5386987326539	5.737708786927	1.23709542318477	0.000148166108933542	0.000953133775079974	up	yes	14.4454392509484	10.1945816982491	15.9760752487642	6.9536643494634	4.29968610059473	5.95977591072286	22	19175581	19178736	-	ENSG00000100075	SLC25A1	protein_coding	protein_coding	GO:0006094|gluconeogenesis; GO:0006839|mitochondrial transport; GO:0006843|mitochondrial citrate transmembrane transport; GO:0046949|fatty-acyl-CoA biosynthetic process	GO:0005634|nucleus; GO:0005743|mitochondrial inner membrane; GO:0016021|integral component of membrane; GO:0070062|extracellular exosome	GO:0015137|citrate transmembrane transporter activity; GO:0015142|tricarboxylic acid transmembrane transporter activity	ko:K15100|SLC25A1,CTP	--	1548	XP_011738181.1	XP_011738181.1 tricarboxylate transport protein, mitochondrial isoform X2 [Macaca nemestrina]	sp|P53007|TXTP_HUMAN	sp|P53007|TXTP_HUMAN Tricarboxylate transport protein, mitochondrial OS=Homo sapiens GN=SLC25A1 PE=1 SV=2	9606.ENSP00000215882	solute carrier family 25 (mitochondrial carrier; citrate transporter), member 1; Involved in [...]	_	KOG0756	_	PF00153.24|Mito_carr|Mitochondrial carrier protein|ENST00000215882|m.7508:46-134;PF00153.24|Mito_carr|Mitochondrial carrier protein|ENST00000215882|m.7508:143-232;PF00153.24|Mito_carr|Mitochondrial carrier protein|ENST00000215882|m.7508:240-327
ENST00000215906	10.672910740453	3.50307745170781	1.60449749868618	1.25371705085135e-36	2.04113525063326e-34	up	yes	11.6875714824715	10.7287492568808	9.60241148200672	3.51023349273079	3.46086513486686	3.53813372752578	22	26429260	26445015	+	ENSG00000128203	ASPHD2	protein_coding	protein_coding	GO:0018193|peptidyl-amino acid modification	GO:0016020|membrane; GO:0016021|integral component of membrane	GO:0046872|metal ion binding; GO:0051213|dioxygenase activity	--	--	3370	XP_023046541.2	XP_023046541.2 aspartate beta-hydroxylase domain-containing protein 2 isoform X1 [Piliocolobus tephrosceles]	sp|Q6ICH7|ASPH2_HUMAN	sp|Q6ICH7|ASPH2_HUMAN Aspartate beta-hydroxylase domain-containing protein 2 OS=Homo sapiens GN=ASPHD2 PE=2 SV=1	9598.ENSPTRP00000055030	PREDICTED: Pan troglodytes aspartate beta-hydroxylase domain containing 2 (ASPHD2), mRNA	COG3555	KOG3696	_	PF05118.12|Asp_Arg_Hydrox|Aspartyl/Asparaginyl beta-hydroxylase|ENST00000215906|m.9198:192-351
ENST00000215919	20.5260490201458	8.51918568964045	1.26767873055523	3.65940783989275e-11	6.45964394792838e-10	up	yes	24.6954393581924	19.4218589747435	17.4608487275016	8.90204116359726	8.4217054413262	8.23381046399788	22	31340677	31345776	-	ENSG00000100105	PATZ1	protein_coding	protein_coding	GO:0006355|regulation of transcription, DNA-templated; GO:0007283|spermatogenesis; GO:0008584|male gonad development; GO:0030217|T cell differentiation; GO:0045892|negative regulation of transcription, DNA-templated	GO:0005634|nucleus; GO:0005654|nucleoplasm	GO:0000978|RNA polymerase II proximal promoter sequence-specific DNA binding; GO:0001228|DNA-binding transcription activator activity, RNA polymerase II-specific; GO:0003677|DNA binding; GO:0003682|chromatin binding; GO:0046872|metal ion binding	--	--	2516	NP_114440.1	NP_114440.1 POZ-, AT hook-, and zinc finger-containing protein 1 short isoform [Homo sapiens]	sp|Q9HBE1|PATZ1_HUMAN	sp|Q9HBE1|PATZ1_HUMAN POZ-, AT hook-, and zinc finger-containing protein 1 OS=Homo sapiens GN=PATZ1 PE=1 SV=1	_	_	_	_	_	PF00651.28|BTB|BTB/POZ domain|ENST00000215919|m.10149:30-159;PF13894.3|zf-C2H2_4|C2H2-type zinc finger|ENST00000215919|m.10149:383-405;PF13894.3|zf-C2H2_4|C2H2-type zinc finger|ENST00000215919|m.10149:413-436
ENST00000215956	74.2151380769835	31.7378931909473	1.22524701502017	0.00900982126827242	0.034640077468527	up	yes	73.5138515476657	78.1477209731625	70.9838417101224	27.2009093008745	50.2015216005626	17.8112486714049	22	41674707	41682622	-	ENSG00000100138	SNU13	protein_coding	protein_coding	GO:0000398|mRNA splicing, via spliceosome; GO:0000470|maturation of LSU-rRNA; GO:0000492|box C/D snoRNP assembly; GO:0007338|single fertilization; GO:0030490|maturation of SSU-rRNA	GO:0001651|dense fibrillar component; GO:0031428|box C/D snoRNP complex; GO:0032040|small-subunit processome; GO:0032991|protein-containing complex; GO:0046540|U4/U6 x U5 tri-snRNP complex; GO:0071011|precatalytic spliceosome	GO:0003723|RNA binding; GO:0030621|U4 snRNA binding; GO:0030622|U4atac snRNA binding; GO:0034511|U3 snoRNA binding; GO:0034512|box C/D snoRNA binding; GO:0051117|ATPase binding	ko:K12845|SNU13,NHP2L	ko03008|Ribosome biogenesis in eukaryotes; ko03040|Spliceosome	877	BAE87220.1	BAE87220.1 unnamed protein product [Macaca fascicularis]	sp|Q3B8S0|NH2L1_BOVIN	sp|Q3B8S0|NH2L1_BOVIN NHP2-like protein 1 OS=Bos taurus GN=SNU13 PE=2 SV=3	_	_	_	_	_	PF01248.23|Ribosomal_L7Ae|Ribosomal protein L7Ae/L30e/S12e/Gadd45 family|ENST00000215956|m.1314:109-199
ENST00000216083	5.23565065973333	2.18696525543586	1.25560967882191	0.000204842080991427	0.00127321301973028	up	yes	4.27529449192404	6.64998264598754	4.78167484128842	1.66909191089537	2.7938768618828	2.09792699352941	22	38864229	38872216	-	ENSG00000183741	CBX6	protein_coding	protein_coding	GO:0000122|negative regulation of transcription by RNA polymerase II; GO:0006351|transcription, DNA-templated; GO:0016569|covalent chromatin modification	GO:0000792|heterochromatin; GO:0005634|nucleus; GO:0005654|nucleoplasm; GO:0031519|PcG protein complex	GO:0003727|single-stranded RNA binding	ko:K11453|CBX6	--	3191	NP_001290423.1	NP_001290423.1 chromobox protein homolog 6 isoform 2 [Homo sapiens]	sp|O95503|CBX6_HUMAN	sp|O95503|CBX6_HUMAN Chromobox protein homolog 6 OS=Homo sapiens GN=CBX6 PE=1 SV=1	9606.ENSP00000384490	chromobox homolog 6; Involved in maintaining the transcriptionally repressive state of genes [...]	_	KOG2748	_	PF00385.21|Chromo|Chromo (CHRromatin Organisation MOdifier) domain|ENST00000216083|m.829:21-68
ENST00000216099	0.836365439997025	0.0220715014600699	4.72191691675549	0.00108166092688175	0.00560873079478881	up	yes	1.02801872958265	1.16532668046331	0.315750909945116	0	0	0.0662145043802096	22	39021127	39033277	+	ENSG00000243811	APOBEC3D	protein_coding	protein_coding	GO:0010529|negative regulation of transposition; GO:0045087|innate immune response; GO:0045869|negative regulation of single stranded viral RNA replication via double stranded DNA intermediate; GO:0051607|defense response to virus; GO:0070383|DNA cytosine deamination	GO:0000932|P-body; GO:0005737|cytoplasm	GO:0008270|zinc ion binding; GO:0016814|hydrolase activity, acting on carbon-nitrogen (but not peptide) bonds, in cyclic amidines	ko:K18750|APOBEC3	--	2515	NP_689639.2	NP_689639.2 DNA dC->dU-editing enzyme APOBEC-3D isoform 1 [Homo sapiens]	sp|Q96AK3|ABC3D_HUMAN	sp|Q96AK3|ABC3D_HUMAN DNA dC->dU-editing enzyme APOBEC-3D OS=Homo sapiens GN=APOBEC3D PE=1 SV=1	9606.ENSP00000216099	apolipoprotein B mRNA editing enzyme, catalytic polypeptide-like 3D; Unknown. Unable to redu [...]	_	_	NOG74762	PF08210.8|APOBEC_N|APOBEC-like N-terminal domain|ENST00000216099|m.849:18-199;PF08210.8|APOBEC_N|APOBEC-like N-terminal domain|ENST00000216099|m.849:213-382;PF05240.11|APOBEC_C|APOBEC-like C-terminal domain|ENST00000216099|m.849:124-201;PF05240.11|APOBEC_C|APOBEC-like C-terminal domain|ENST00000216099|m.849:309-385
ENST00000216106	0.84504886024142	7.19724930350052	-3.07536998228021	3.41265497399726e-08	4.05033128959919e-07	down	yes	0.403003211737256	1.23871369457532	0.893429674411684	8.94695261227548	4.95068605884387	7.69410923938222	22	35257493	35295807	+	ENSG00000100281	HMGXB4	protein_coding	protein_coding	GO:0008333|endosome to lysosome transport; GO:0016055|Wnt signaling pathway; GO:0030178|negative regulation of Wnt signaling pathway	GO:0016589|NURF complex	GO:0003677|DNA binding	ko:K11298|HMG2L1	--	4095	XP_006724163.1	XP_006724163.1 HMG domain-containing protein 4 isoform X1 [Homo sapiens]	sp|Q9UGU5|HMGX4_HUMAN	sp|Q9UGU5|HMGX4_HUMAN HMG domain-containing protein 4 OS=Homo sapiens GN=HMGXB4 PE=1 SV=2	_	_	_	_	_	PF13775.3|DUF4171|Domain of unknown function (DUF4171)|ENST00000216106|m.10567:107-232;PF00505.16|HMG_box|HMG (high mobility group) box|ENST00000216106|m.10567:408-470;PF09011.7|HMG_box_2|HMG-box domain|ENST00000216106|m.10567:407-469
ENST00000216127	0.54867799643142	1.48435554606312	-1.41943453776598	2.25187333939023e-06	2.03888345872639e-05	down	yes	0.398969672194194	0.555929818830295	0.691134498269771	1.49633899948201	1.59434548200365	1.36238215670369	22	35540831	35553999	+	ENSG00000100302	RASD2	protein_coding	protein_coding	GO:0001963|synaptic transmission, dopaminergic; GO:0007264|small GTPase mediated signal transduction; GO:0007626|locomotory behavior; GO:0031397|negative regulation of protein ubiquitination; GO:0033235|positive regulation of protein sumoylation; GO:0043949|regulation of cAMP-mediated signaling; GO:0051897|positive regulation of protein kinase B signaling	GO:0005622|intracellular; GO:0005886|plasma membrane	GO:0003924|GTPase activity; GO:0005525|GTP binding; GO:0031624|ubiquitin conjugating enzyme binding; GO:0031681|G-protein beta-subunit binding; GO:0043548|phosphatidylinositol 3-kinase binding	ko:K07844|RASD2	--	3447	XP_021524454.1	XP_021524454.1 GTP-binding protein Rhes [Aotus nancymaae]	sp|Q96D21|RHES_HUMAN	sp|Q96D21|RHES_HUMAN GTP-binding protein Rhes OS=Homo sapiens GN=RASD2 PE=1 SV=1	_	_	_	_	_	PF00071.19|Ras|Ras family|ENST00000216127|m.10623:21-187;PF08477.10|Roc|Ras of Complex, Roc, domain of DAPkinase|ENST00000216127|m.10623:21-143;PF00025.18|Arf|ADP-ribosylation factor family|ENST00000216127|m.10623:17-186
ENST00000216190	9.59839289654448	78.9683624637422	-3.03909040472183	0.00902319143182477	0.0346823476177607	down	yes	0.497430294061864	9.90822705351068	18.3895213420609	100.944875105001	57.6204937757194	78.3397185105061	22	36510855	36529166	-	ENSG00000100353	EIF3D	protein_coding	protein_coding	GO:0001732|formation of cytoplasmic translation initiation complex; GO:0002191|cap-dependent translational initiation; GO:0006413|translational initiation; GO:0045727|positive regulation of translation; GO:0075522|IRES-dependent viral translational initiation; GO:0075525|viral translational termination-reinitiation; GO:1902416|positive regulation of mRNA binding	GO:0005829|cytosol; GO:0005852|eukaryotic translation initiation factor 3 complex; GO:0016020|membrane; GO:0071541|eukaryotic translation initiation factor 3 complex, eIF3m	GO:0003723|RNA binding; GO:0003743|translation initiation factor activity; GO:0098808|mRNA cap binding	ko:K03251|EIF3D	ko03013|RNA transport	1880	PNJ49411.1	PNJ49411.1 EIF3D isoform 2 [Pongo abelii]	sp|O15371|EIF3D_HUMAN	sp|O15371|EIF3D_HUMAN Eukaryotic translation initiation factor 3 subunit D OS=Homo sapiens GN=EIF3D PE=1 SV=1	_	_	_	_	_	PF05091.9|eIF-3_zeta|Eukaryotic translation initiation factor 3 subunit 7 (eIF-3)|ENST00000216190|m.97:4-521
ENST00000216218	48.6746687693878	106.824995886689	-1.13384487576858	1.36744710735948e-07	1.48640719947403e-06	down	yes	39.4334941378945	48.6319497837658	57.9585623865032	104.430394235801	110.330519110882	105.714074313383	22	40824535	40856639	-	ENSG00000100380	ST13	protein_coding	protein_coding	GO:0006457|protein folding; GO:0051085|chaperone cofactor-dependent protein refolding; GO:0051260|protein homooligomerization; GO:0061084|negative regulation of protein refolding	GO:0005737|cytoplasm; GO:0005829|cytosol; GO:0032991|protein-containing complex; GO:0070062|extracellular exosome	GO:0019904|protein domain specific binding; GO:0030544|Hsp70 protein binding; GO:0030674|protein binding, bridging; GO:0032564|dATP binding; GO:0042802|identical protein binding; GO:0044877|protein-containing complex binding; GO:0046983|protein dimerization activity; GO:0051082|unfolded protein binding; GO:0051087|chaperone binding	ko:K09560|ST13	--	3212	NP_003923.2	NP_003923.2 hsc70-interacting protein isoform 1 [Homo sapiens]	sp|P50502|F10A1_HUMAN	sp|P50502|F10A1_HUMAN Hsc70-interacting protein OS=Homo sapiens GN=ST13 PE=1 SV=2	9606.ENSP00000216218	suppression of tumorigenicity 13 (colon carcinoma) (Hsp70 interacting protein); One HIP olig [...]	_	KOG1308	_	PF13432.3|TPR_16|Tetratricopeptide repeat|ENST00000216218|m.1133:153-215;PF13432.3|TPR_16|Tetratricopeptide repeat|ENST00000216218|m.1133:186-240
ENST00000216264	10.4941536806693	26.7603940491102	-1.34967844620891	2.92141185269351e-22	1.69237079482424e-20	down	yes	11.2632910798609	11.1910894365156	9.02808052563132	26.2460421389222	27.012526745352	27.0226132630564	22	46684410	46738252	-	ENSG00000100422	CERK	protein_coding	protein_coding	GO:0006672|ceramide metabolic process; GO:0006687|glycosphingolipid metabolic process	GO:0005739|mitochondrion; GO:0005886|plasma membrane; GO:0016021|integral component of membrane	GO:0000287|magnesium ion binding; GO:0001729|ceramide kinase activity; GO:0003951|NAD+ kinase activity; GO:0005524|ATP binding; GO:0102773|dihydroceramide kinase activity	ko:K04715|E2.7.1.138,CERK	ko00600|Sphingolipid metabolism	4442	NP_073603.2	NP_073603.2 ceramide kinase [Homo sapiens]	sp|Q8TCT0|CERK1_HUMAN	sp|Q8TCT0|CERK1_HUMAN Ceramide kinase OS=Homo sapiens GN=CERK PE=1 SV=1	9606.ENSP00000216264	ceramide kinase; Catalyzes specifically the phosphorylation of ceramide to form ceramide 1-p [...]	COG1597	KOG1115	_	PF00781.21|DAGK_cat|Diacylglycerol kinase catalytic domain|ENST00000216264|m.2121:166-308
ENST00000216277	8.65588198002118	84.5494649101068	-3.28654775351259	7.02425652768354e-05	0.000483007245454389	down	yes	7.90729790099357	1.82254154442168	16.2378064946483	85.269309085295	83.3992587344191	84.9798269106063	14	96502382	96567116	+	ENSG00000090060	PAPOLA	protein_coding	protein_coding	GO:0000398|mRNA splicing, via spliceosome; GO:0006369|termination of RNA polymerase II transcription; GO:0006378|mRNA polyadenylation; GO:0031124|mRNA 3'-end processing; GO:0031440|regulation of mRNA 3'-end processing; GO:0043631|RNA polyadenylation	GO:0005634|nucleus; GO:0005654|nucleoplasm; GO:0005737|cytoplasm	GO:0000287|magnesium ion binding; GO:0003723|RNA binding; GO:0004652|polynucleotide adenylyltransferase activity; GO:0005524|ATP binding; GO:0030145|manganese ion binding	ko:K14376|PAP	ko03015|mRNA surveillance pathway	4515	BAG63716.1	BAG63716.1 unnamed protein product [Homo sapiens]	sp|P51003|PAPOA_HUMAN	sp|P51003|PAPOA_HUMAN Poly(A) polymerase alpha OS=Homo sapiens GN=PAPOLA PE=1 SV=4	_	_	_	_	_	PF04928.14|PAP_central|Poly(A) polymerase central domain|ENST00000216277|m.2013:21-363;PF04926.12|PAP_RNA-bind|Poly(A) polymerase predicted RNA binding domain|ENST00000216277|m.2013:366-433;PF01909.20|NTP_transf_2|Nucleotidyltransferase domain|ENST00000216277|m.2013:87-174
ENST00000216286	8.38668734770937	3.86291533087589	1.11640030788369	3.55789494308896e-10	5.55699033639732e-09	up	yes	8.53388264123478	8.24011680687109	8.38606259502223	3.16007098879202	4.33211822226604	4.09655678156961	14	52004809	52069059	-	ENSG00000087303	NID2	protein_coding	protein_coding	GO:0007155|cell adhesion; GO:0007160|cell-matrix adhesion; GO:0030198|extracellular matrix organization; GO:0071711|basement membrane organization	GO:0005576|extracellular region; GO:0005604|basement membrane; GO:0005886|plasma membrane; GO:0031012|extracellular matrix; GO:0070062|extracellular exosome	GO:0005509|calcium ion binding; GO:0005518|collagen binding	ko:K06826|NID	--	4870	NP_031387.3	NP_031387.3 nidogen-2 precursor [Homo sapiens]	sp|Q14112|NID2_HUMAN	sp|Q14112|NID2_HUMAN Nidogen-2 OS=Homo sapiens GN=NID2 PE=1 SV=3	9606.ENSP00000216286	nidogen 2 (osteonidogen); Cell adhesion glycoprotein which is widely distributed in basement [...]	_	KOG1214	_	PF07474.9|G2F|G2F domain|ENST00000216286|m.6709:527-712;PF00058.14|Ldl_recept_b|Low-density lipoprotein receptor repeat class B|ENST00000216286|m.6709:1198-1238;PF00058.14|Ldl_recept_b|Low-density lipoprotein receptor repeat class B|ENST00000216286|m.6709:1241-1283;PF00086.15|Thyroglobulin_1|Thyroglobulin type-1 repeat|ENST00000216286|m.6709:940-1005;PF00086.15|Thyroglobulin_1|Thyroglobulin type-…
ENST00000216294	4.40204599671137	17.7574036280675	-2.00971313743172	5.81873103678999e-12	1.12311519856154e-10	down	yes	3.16100301655156	4.43414597495108	5.61098899863146	17.7402411838792	17.6266790677261	17.9052906325971	14	61762420	61796428	+	ENSG00000023608	SNAPC1	protein_coding	protein_coding	GO:0006355|regulation of transcription, DNA-templated; GO:0042795|snRNA transcription by RNA polymerase II; GO:0042796|snRNA transcription by RNA polymerase III	GO:0005654|nucleoplasm; GO:0019185|snRNA-activating protein complex	GO:0043565|sequence-specific DNA binding	ko:K15208|SNAPC1	--	2593	NP_003073.1	NP_003073.1 snRNA-activating protein complex subunit 1 [Homo sapiens]	sp|Q16533|SNPC1_HUMAN	sp|Q16533|SNPC1_HUMAN snRNA-activating protein complex subunit 1 OS=Homo sapiens GN=SNAPC1 PE=1 SV=1	9606.ENSP00000216294	small nuclear RNA activating complex, polypeptide 1, 43kDa; Part of the SNAPc complex requir [...]	_	KOG4746	_	PF09808.6|SNAPc_SNAP43|Small nuclear RNA activating complex (SNAPc), subunit SNAP43|ENST00000216294|m.7351:20-204
ENST00000216297	17.2031057919685	93.6529053856796	-2.44397036159773	6.06397923574946e-15	1.68750822610307e-13	down	yes	12.9055573963954	15.3903819515895	23.3133780279205	88.8258366377291	96.4300824365349	95.7027970827748	14	21351476	21384019	-	ENSG00000092201	SUPT16H	protein_coding	protein_coding	GO:0006260|DNA replication; GO:0006281|DNA repair; GO:0006337|nucleosome disassembly; GO:0006366|transcription by RNA polymerase II; GO:0006368|transcription elongation from RNA polymerase II promoter; GO:0032786|positive regulation of DNA-templated transcription, elongation; GO:0032968|positive regulation of transcription elongation from RNA polymerase II promoter; GO:0034724|DNA replication-ind…	GO:0005634|nucleus; GO:0005654|nucleoplasm; GO:0005694|chromosome; GO:0035101|FACT complex	GO:0003723|RNA binding; GO:0031491|nucleosome binding; GO:0042393|histone binding	--	--	4433	PNI22432.1	PNI22432.1 SUPT16H isoform 3 [Pan troglodytes]	sp|Q9Y5B9|SP16H_HUMAN	sp|Q9Y5B9|SP16H_HUMAN FACT complex subunit SPT16 OS=Homo sapiens GN=SUPT16H PE=1 SV=1	9598.ENSPTRP00000010390	suppressor of Ty 16 homolog (S. cerevisiae)	COG5406	KOG1189	_	PF08644.8|SPT16|FACT complex subunit (SPT16/CDC68)|ENST00000216297|m.4130:559-719;PF14826.3|FACT-Spt16_Nlob|FACT complex subunit SPT16 N-terminal lobe domain|ENST00000216297|m.4130:35-196;PF00557.21|Peptidase_M24|Metallopeptidase family M24|ENST00000216297|m.4130:212-441;PF08512.9|Rtt106|Histone chaperone Rttp106-like|ENST00000216297|m.4130:843-924
ENST00000216330	1.7251116429537	0.0857043099741872	4.18030078654587	0.00622124936799036	0.0253757675394559	up	yes	1.89464158392153	3.16280238019611	0.117890964743463	0.166460566560418	0.0906523633621435	0	14	45115600	45135319	-	ENSG00000100442	FKBP3	protein_coding	protein_coding	GO:0061077|chaperone-mediated protein folding	GO:0005634|nucleus; GO:0005737|cytoplasm	GO:0003723|RNA binding; GO:0003755|peptidyl-prolyl cis-trans isomerase activity; GO:0005528|FK506 binding; GO:0038023|signaling receptor activity	ko:K09570|FKBP3	--	1684	XP_005956484.1	XP_005956484.1 PREDICTED: peptidyl-prolyl cis-trans isomerase FKBP3 [Pantholops hodgsonii]	sp|Q00688|FKBP3_HUMAN	sp|Q00688|FKBP3_HUMAN Peptidyl-prolyl cis-trans isomerase FKBP3 OS=Homo sapiens GN=FKBP3 PE=1 SV=1	_	_	_	_	_	PF00254.25|FKBP_C|FKBP-type peptidyl-prolyl cis-trans isomerase|ENST00000216330|m.6357:123-221
ENST00000216350	42.6385895781779	6.42717308305754	2.72799886554839	0.00161721931661477	0.00798190359920852	up	yes	57.4685507965947	7.79282366992411	62.654394268015	5.27065022789373	4.624795375274	9.38607364600488	14	22920530	22929391	-	ENSG00000100462	PRMT5	protein_coding	protein_coding	GO:0000387|spliceosomal snRNP assembly; GO:0006353|DNA-templated transcription, termination; GO:0006355|regulation of transcription, DNA-templated; GO:0007088|regulation of mitotic nuclear division; GO:0008283|cell population proliferation; GO:0018216|peptidyl-arginine methylation; GO:0032922|circadian regulation of gene expression; GO:0035246|peptidyl-arginine N-methylation; GO:0042118|endotheli…	GO:0005634|nucleus; GO:0005654|nucleoplasm; GO:0005737|cytoplasm; GO:0005794|Golgi apparatus; GO:0005829|cytosol; GO:0032991|protein-containing complex; GO:0034709|methylosome; GO:0035097|histone methyltransferase complex	GO:0001046|core promoter sequence-specific DNA binding; GO:0003714|transcription corepressor activity; GO:0008168|methyltransferase activity; GO:0008327|methyl-CpG binding; GO:0008469|histone-arginine N-methyltransferase activity; GO:0016274|protein-arginine N-methyltransferase activity; GO:0035243|protein-arginine omega-N symmetric methyltransferase activity; GO:0042802|identical protein binding…	ko:K02516|PRMT5,HSL7	ko03013|RNA transport	2271	NP_001269882.1	NP_001269882.1 protein arginine N-methyltransferase 5 isoform c [Homo sapiens]	sp|O14744|ANM5_HUMAN	sp|O14744|ANM5_HUMAN Protein arginine N-methyltransferase 5 OS=Homo sapiens GN=PRMT5 PE=1 SV=4	9544.ENSMMUP00000033103	protein arginine methyltransferase 5	_	KOG0822	_	PF05185.13|PRMT5|PRMT5 arginine-N-methyltransferase|ENST00000216350|m.4416:122-557;PF16950.2|SAMBD|SAM-binding_domain|ENST00000216350|m.4416:124-213;PF16950.2|SAMBD|SAM-binding_domain|ENST00000216350|m.4416:213-404
ENST00000216373	0.788348407847747	3.84536898224549	-2.27177854478694	7.54040914510483e-20	3.49082683414235e-18	down	yes	0.614217721810337	0.782798237544128	0.968029264188775	4.09181106838318	3.58642342761426	3.85787245073903	14	50117130	50231578	-	ENSG00000100485	SOS2	protein_coding	protein_coding	GO:0007264|small GTPase mediated signal transduction; GO:0035023|regulation of Rho protein signal transduction; GO:0043065|positive regulation of apoptotic process; GO:0051056|regulation of small GTPase mediated signal transduction; GO:0051057|positive regulation of small GTPase mediated signal transduction	GO:0005829|cytosol	GO:0003677|DNA binding; GO:0005085|guanyl-nucleotide exchange factor activity; GO:0005089|Rho guanyl-nucleotide exchange factor activity; GO:0046982|protein heterodimerization activity	ko:K03099|SOS	ko01521|EGFR tyrosine kinase inhibitor resistance; ko01522|Endocrine resistance; ko04010|MAPK signaling pathway; ko04012|ErbB signaling pathway; ko04014|Ras signaling pathway; ko04062|Chemokine signaling pathway; ko04068|FoxO signaling pathway; ko04072|Phospholipase D signaling pathway; ko04150|mTOR signaling pathway; ko04151|PI3K-Akt signaling pathway; ko04320|Dorso-ventral axis formation; ko045…	5508	NP_008870.2	NP_008870.2 son of sevenless homolog 2 [Homo sapiens]	sp|Q07890|SOS2_HUMAN	sp|Q07890|SOS2_HUMAN Son of sevenless homolog 2 OS=Homo sapiens GN=SOS2 PE=1 SV=2	9606.ENSP00000216373	son of sevenless homolog 2 (Drosophila); Promotes the exchange of Ras-bound GDP by GTP (By s [...]	_	KOG3417	_	PF00617.16|RasGEF|RasGEF domain|ENST00000216373|m.6531:879-1058;PF00618.17|RasGEF_N|RasGEF N-terminal motif|ENST00000216373|m.6531:697-813;PF00621.17|RhoGEF|RhoGEF domain|ENST00000216373|m.6531:307-483;PF00169.26|PH|PH domain|ENST00000216373|m.6531:550-640;PF00125.21|Histone|Core histone H2A/H2B/H3/H4|ENST00000216373|m.6531:157-266
ENST00000216442	16.9741997764249	49.1845262314473	-1.53430455280004	3.59828631882102e-06	3.14293875813256e-05	down	yes	12.1269564019717	15.8087058704034	22.9869370568996	53.1362532632865	47.0100592518266	47.4072661792287	14	67337872	67359804	-	ENSG00000100554	ATP6V1D	protein_coding	protein_coding	GO:0008286|insulin receptor signaling pathway; GO:0016241|regulation of macroautophagy; GO:0033572|transferrin transport; GO:0034220|ion transmembrane transport; GO:0043312|neutrophil degranulation; GO:0060271|cilium assembly; GO:0061512|protein localization to cilium; GO:0090383|phagosome acidification; GO:1902600|proton transmembrane transport	GO:0005765|lysosomal membrane; GO:0005829|cytosol; GO:0005886|plasma membrane; GO:0016020|membrane; GO:0033176|proton-transporting V-type ATPase complex; GO:0035579|specific granule membrane; GO:0070062|extracellular exosome	GO:0042626|ATPase-coupled transmembrane transporter activity	ko:K02149|ATPeV1D,ATP6M	ko00190|Oxidative phosphorylation; ko01100|Metabolic pathways; ko04145|Phagosome; ko04150|mTOR signaling pathway; ko04721|Synaptic vesicle cycle; ko04966|Collecting duct acid secretion; ko05110|Vibrio cholerae infection; ko05120|Epithelial cell signaling in Helicobacter pylori infection; ko05323|Rheumatoid arthritis	1599	XP_004739031.1	XP_004739031.1 PREDICTED: V-type proton ATPase subunit D [Mustela putorius furo]	sp|Q9Y5K8|VATD_HUMAN	sp|Q9Y5K8|VATD_HUMAN V-type proton ATPase subunit D OS=Homo sapiens GN=ATP6V1D PE=1 SV=1	9544.ENSMMUP00000028217	ATPase, H+ transporting, lysosomal 34kDa, V1 subunit D	COG1394	KOG1647	_	PF01813.14|ATP-synt_D|ATP synthase subunit D|ENST00000216442|m.7699:52-242
ENST00000216455	61.504283693435	177.820451288747	-1.53150903914131	1.16218946090472e-08	1.46764958017077e-07	down	yes	56.2483820415553	60.1975943091527	68.0668747295971	227.220311814997	162.729250617888	143.511791433356	14	58244843	58272004	+	ENSG00000100567	PSMA3	protein_coding	protein_coding	GO:0000165|MAPK cascade; GO:0000209|protein polyubiquitination; GO:0002223|stimulatory C-type lectin receptor signaling pathway; GO:0002479|antigen processing and presentation of exogenous peptide antigen via MHC class I, TAP-dependent; GO:0006521|regulation of cellular amino acid metabolic process; GO:0010972|negative regulation of G2/M transition of mitotic cell cycle; GO:0016032|viral process;…	GO:0000502|proteasome complex; GO:0005634|nucleus; GO:0005654|nucleoplasm; GO:0005737|cytoplasm; GO:0005829|cytosol; GO:0005839|proteasome core complex; GO:0019773|proteasome core complex, alpha-subunit complex; GO:0045202|synapse; GO:0070062|extracellular exosome	GO:0004298|threonine-type endopeptidase activity	ko:K02727|PSMA3	ko03050|Proteasome	955	NP_002779.1	NP_002779.1 proteasome subunit alpha type-3 isoform 1 [Homo sapiens]	sp|P25788|PSA3_HUMAN	sp|P25788|PSA3_HUMAN Proteasome subunit alpha type-3 OS=Homo sapiens GN=PSMA3 PE=1 SV=2	_	_	_	_	_	PF00227.23|Proteasome|Proteasome subunit|ENST00000216455|m.7066:31-217;PF10584.6|Proteasome_A_N|Proteasome subunit A N-terminal signature|ENST00000216455|m.7066:8-30
ENST00000216468	5.85184885112535	12.643342248247	-1.11009083463234	1.03045022685273e-22	6.2765740869284e-21	down	yes	5.72355692046443	5.81697461095799	6.01501502195362	11.4966791390451	12.9625053672618	13.4708422384342	14	77335029	77377094	-	ENSG00000100580	TMED8	protein_coding	protein_coding	GO:0006810|transport	GO:0016021|integral component of membrane	--	--	--	7761	XP_003808914.2	XP_003808914.2 protein TMED8 isoform X2 [Pan paniscus]	sp|Q6PL24|TMED8_HUMAN	sp|Q6PL24|TMED8_HUMAN Protein TMED8 OS=Homo sapiens GN=TMED8 PE=1 SV=1	_	_	_	_	_	PF13897.3|GOLD_2|Golgi-dynamics membrane-trafficking|ENST00000216468|m.923:198-337
ENST00000216471	0.406521841445939	3.83093184435779	-3.20499230981682	6.69659151485619e-10	1.00990780094052e-08	down	yes	0.479309114763915	0.169991038179824	0.570265371394078	3.86097028049808	3.59136471484914	4.04046053772616	14	77377379	77392163	+	ENSG00000100583	SAMD15	protein_coding	protein_coding	GO:0000027|ribosomal large subunit assembly; GO:0006364|rRNA processing	GO:0030687|preribosome, large subunit precursor	--	--	--	2984	NP_001010860.1	NP_001010860.1 sterile alpha motif domain-containing protein 15 [Homo sapiens]	sp|Q9P1V8|SAM15_HUMAN	sp|Q9P1V8|SAM15_HUMAN Sterile alpha motif domain-containing protein 15 OS=Homo sapiens GN=SAMD15 PE=2 SV=1	9606.ENSP00000216471	SAM domain-containing protein C14orf174	_	_	NOG68535	PF00536.27|SAM_1|SAM domain (Sterile alpha motif)|ENST00000216471|m.924:557-618;PF07647.14|SAM_2|SAM domain (Sterile alpha motif)|ENST00000216471|m.924:557-618
ENST00000216513	1.6167049440201	4.16990305413674	-1.36151688683937	1.66909512036471e-06	1.54260097471762e-05	down	yes	1.15681044398267	1.85382445039722	1.8394799376804	3.80035807729494	4.27095949933383	4.43839158578144	14	60709539	60724351	-	ENSG00000100625	SIX4	protein_coding	protein_coding	GO:0007519|skeletal muscle tissue development; GO:0008582|regulation of synaptic growth at neuromuscular junction; GO:0008584|male gonad development; GO:0009653|anatomical structure morphogenesis; GO:0030238|male sex determination; GO:0030910|olfactory placode formation; GO:0032880|regulation of protein localization; GO:0034504|protein localization to nucleus; GO:0042472|inner ear morphogenesis; …	GO:0005634|nucleus; GO:0005737|cytoplasm	GO:0000978|RNA polymerase II proximal promoter sequence-specific DNA binding; GO:0001228|DNA-binding transcription activator activity, RNA polymerase II-specific	ko:K15615|SIX4	ko05202|Transcriptional misregulation in cancer	6491	NP_059116.3	NP_059116.3 homeobox protein SIX4 [Homo sapiens]	sp|Q9UIU6|SIX4_HUMAN	sp|Q9UIU6|SIX4_HUMAN Homeobox protein SIX4 OS=Homo sapiens GN=SIX4 PE=1 SV=2	9606.ENSP00000216513	SIX homeobox 4	_	KOG0775	_	PF16878.2|SIX1_SD|Transcriptional regulator, SIX1, N-terminal SD domain|ENST00000216513|m.7277:108-218;PF00046.26|Homeobox|Homeobox domain|ENST00000216513|m.7277:230-279;PF05920.8|Homeobox_KN|Homeobox KN domain|ENST00000216513|m.7277:245-277
ENST00000216554	3.35274490908648	11.4813016458141	-1.77283097633229	0.00755245401166577	0.0298897274029371	down	yes	1.26686635724708	3.11912880921261	5.67223956079976	14.123983751146	11.7688803630112	8.55104082328508	14	103334237	103345025	+	ENSG00000100664	EIF5	protein_coding	protein_coding	GO:0001731|formation of translation preinitiation complex; GO:0006413|translational initiation; GO:0006446|regulation of translational initiation; GO:0090630|activation of GTPase activity	GO:0005737|cytoplasm; GO:0005829|cytosol; GO:0005886|plasma membrane	GO:0003723|RNA binding; GO:0003743|translation initiation factor activity; GO:0003924|GTPase activity; GO:0005525|GTP binding; GO:0008135|translation factor activity, RNA binding; GO:0045296|cadherin binding; GO:0071074|eukaryotic initiation factor eIF2 binding	ko:K03262|EIF5	ko03013|RNA transport	5710	AAC50572.1	AAC50572.1 translation initiation factor 5 [Homo sapiens]	sp|P55010|IF5_HUMAN	sp|P55010|IF5_HUMAN Eukaryotic translation initiation factor 5 OS=Homo sapiens GN=EIF5 PE=1 SV=2	9606.ENSP00000216554	eukaryotic translation initiation factor 5; Catalyzes the hydrolysis of GTP bound to the 40S [...]	COG1601	KOG2767	_	PF01873.14|eIF-5_eIF-2B|Domain found in IF2B/IF5|ENST00000216554|m.2906:8-127;PF02020.15|W2|eIF4-gamma/eIF5/eIF2-epsilon|ENST00000216554|m.2906:311-390
ENST00000216756	20.1511501709071	0.118729039860365	7.29109658862597	3.88680080765521e-06	3.37207688928803e-05	up	yes	30.2179462261468	0.0887116575600901	30.1467926290145	0.0882433139835499	0.128149909676264	0.139793895921282	14	102348282	102362890	-	ENSG00000100865	CINP	protein_coding	protein_coding	GO:0006260|DNA replication; GO:0006281|DNA repair; GO:0007049|cell cycle; GO:0051301|cell division	GO:0005634|nucleus	--	--	--	953	NP_116019.1	NP_116019.1 cyclin-dependent kinase 2-interacting protein isoform 1 [Homo sapiens]	sp|Q9BW66|CINP_HUMAN	sp|Q9BW66|CINP_HUMAN Cyclin-dependent kinase 2-interacting protein OS=Homo sapiens GN=CINP PE=1 SV=1	_	_	_	_	_	_
ENST00000216807	0.941060194892979	9.13041055160407	-3.26465040623883	4.54334853337886e-07	4.58258749468741e-06	down	yes	0.719697715158769	0.705319913691638	1.39816295582853	15.9985206333733	5.8354132931765	5.55729772826242	14	35826338	35871963	+	ENSG00000100916	BRMS1L	protein_coding	protein_coding	GO:0000122|negative regulation of transcription by RNA polymerase II; GO:0006351|transcription, DNA-templated; GO:0016575|histone deacetylation; GO:0040008|regulation of growth	GO:0070822|Sin3-type complex	GO:0042826|histone deacetylase binding	ko:K19196|BRMS1	--	2637	EDL36719.1	EDL36719.1 mCG22342, isoform CRA_c, partial [Mus musculus]	sp|A4FV29|BRM1L_BOVIN	sp|A4FV29|BRM1L_BOVIN Breast cancer metastasis-suppressor 1-like protein OS=Bos taurus GN=BRMS1L PE=2 SV=1	_	_	_	_	_	PF08598.8|Sds3|Sds3-like|ENST00000216807|m.6109:121-248
ENST00000216832	7.88201962246262	70.80124754486	-3.16551208562442	3.02532039167632e-15	8.76862386191029e-14	down	yes	6.05000453447292	5.69669964217864	11.8993546907363	72.4852419430733	69.3329778779562	70.5855228135504	14	39175254	39183220	+	ENSG00000100941	PNN	protein_coding	protein_coding	GO:0000398|mRNA splicing, via spliceosome; GO:0006351|transcription, DNA-templated; GO:0006355|regulation of transcription, DNA-templated; GO:0007155|cell adhesion	GO:0005882|intermediate filament; GO:0005886|plasma membrane; GO:0005911|cell-cell junction; GO:0016020|membrane; GO:0016607|nuclear speck; GO:0030057|desmosome; GO:0071013|catalytic step 2 spliceosome	GO:0003677|DNA binding; GO:0003723|RNA binding; GO:0005198|structural molecule activity	ko:K13114|PNN	ko03013|RNA transport; ko03015|mRNA surveillance pathway	3537	Q9H307.5	Q9H307.5 RecName: Full=Pinin; AltName: Full=140 kDa nuclear and cell adhesion-related phosphoprotein; AltName: Full=Desmosome-associated protein; AltName: Full=Domain-rich serine protein; Short=DRS protein; Short=DRSP; AltName: Full=Melanoma metastasis clone A protein; AltName: Full=Nuclear protein SDK3; AltName: Full=SR-like protein	sp|Q9H307|PININ_HUMAN	sp|Q9H307|PININ_HUMAN Pinin OS=Homo sapiens GN=PNN PE=1 SV=4	9606.ENSP00000216832	pinin, desmosome associated protein; Transcriptional activator binding to the E-box 1 core s [...]	_	KOG3756	_	PF04697.10|Pinin_SDK_N|pinin/SDK conserved region|ENST00000216832|m.6258:9-140;PF04696.10|Pinin_SDK_memA|pinin/SDK/memA/ protein conserved region|ENST00000216832|m.6258:144-268
ENST00000216862	0.80966813100664	1.90538330580059	-1.22452132104704	0.00406264443135262	0.0176528934290195	down	yes	0.805514656285084	0.481428080197975	1.14206165653686	1.88133955763586	2.188820395176	1.64598996458992	20	54153446	54173986	-	ENSG00000019186	CYP24A1	protein_coding	protein_coding	GO:0001649|osteoblast differentiation; GO:0006766|vitamin metabolic process; GO:0033280|response to vitamin D; GO:0042359|vitamin D metabolic process; GO:0042369|vitamin D catabolic process; GO:0055114|oxidation-reduction process; GO:0070561|vitamin D receptor signaling pathway	GO:0005634|nucleus; GO:0005654|nucleoplasm; GO:0005739|mitochondrion; GO:0005741|mitochondrial outer membrane; GO:0005886|plasma membrane	GO:0005506|iron ion binding; GO:0008403|25-hydroxycholecalciferol-24-hydroxylase activity; GO:0016491|oxidoreductase activity; GO:0020037|heme binding; GO:0030342|1-alpha,25-dihydroxyvitamin D3 24-hydroxylase activity	ko:K07436|CYP24A1	ko00100|Steroid biosynthesis; ko01100|Metabolic pathways; ko05206|MicroRNAs in cancer	3278	XP_009214176.2	XP_009214176.2 1,25-dihydroxyvitamin D(3) 24-hydroxylase, mitochondrial [Papio anubis]	sp|Q07973|CP24A_HUMAN	sp|Q07973|CP24A_HUMAN 1,25-dihydroxyvitamin D(3) 24-hydroxylase, mitochondrial OS=Homo sapiens GN=CYP24A1 PE=1 SV=2	9606.ENSP00000216862	cytochrome P450, family 24, subfamily A, polypeptide 1; Has a role in maintaining calcium ho [...]	COG2124	KOG0159	_	PF00067.19|p450|Cytochrome P450|ENST00000216862|m.2651:59-503
ENST00000216879	2.77180334279649	0.296079997768082	3.18403976000616	0.00704611814229103	0.0281967054131611	up	yes	0.161734475272725	6.06905976450971	2.08461578860704	0.391479036212211	0.190753095062951	0.306007862029084	20	1442166	1466849	-	ENSG00000088833	NSFL1C	protein_coding	protein_coding	GO:0000045|autophagosome assembly; GO:0007030|Golgi organization; GO:0031468|nuclear envelope reassembly; GO:0043161|proteasome-mediated ubiquitin-dependent protein catabolic process; GO:0061025|membrane fusion	GO:0005634|nucleus; GO:0005654|nucleoplasm; GO:0005694|chromosome; GO:0005795|Golgi stack; GO:0005829|cytosol; GO:0005886|plasma membrane; GO:0045111|intermediate filament cytoskeleton; GO:1990730|VCP-NSFL1C complex	GO:0005543|phospholipid binding; GO:0019888|protein phosphatase regulator activity; GO:0043130|ubiquitin binding; GO:0051117|ATPase binding	ko:K14012|SHP1,UBX1,NSFL1C	ko04141|Protein processing in endoplasmic reticulum	2721	NP_057227.2	NP_057227.2 NSFL1 cofactor p47 isoform a [Homo sapiens]	sp|Q9UNZ2|NSF1C_HUMAN	sp|Q9UNZ2|NSF1C_HUMAN NSFL1 cofactor p47 OS=Homo sapiens GN=NSFL1C PE=1 SV=2	_	_	_	_	_	PF08059.10|SEP|SEP domain|ENST00000216879|m.7268:192-266;PF00789.17|UBX|UBX domain|ENST00000216879|m.7268:299-376;PF14555.3|UBA_4|UBA-like domain|ENST00000216879|m.7268:14-55
ENST00000216962	88.0172772170662	43.8635818307554	1.00459815178543	4.67023321130614e-53	1.63626290791322e-50	up	yes	92.7056457061256	84.8913878773439	86.4547980677291	43.0286490633227	45.181895538492	43.3802008904516	20	25248085	25298012	+	ENSG00000100994	PYGB	protein_coding	protein_coding	GO:0005980|glycogen catabolic process; GO:0043312|neutrophil degranulation	GO:0005576|extracellular region; GO:0005737|cytoplasm; GO:0016020|membrane; GO:0035578|azurophil granule lumen; GO:0070062|extracellular exosome	GO:0008184|glycogen phosphorylase activity; GO:0030170|pyridoxal phosphate binding; GO:0102250|linear malto-oligosaccharide phosphorylase activity; GO:0102499|SHG alpha-glucan phosphorylase activity	ko:K00688|PYG,glgP	ko00500|Starch and sucrose metabolism; ko01100|Metabolic pathways; ko04910|Insulin signaling pathway; ko04922|Glucagon signaling pathway; ko04931|Insulin resistance	4116	BAD92317.1	BAD92317.1 brain glycogen phosphorylase variant, partial [Homo sapiens]	sp|P11216|PYGB_HUMAN	sp|P11216|PYGB_HUMAN Glycogen phosphorylase, brain form OS=Homo sapiens GN=PYGB PE=1 SV=5	9606.ENSP00000216962	phosphorylase, glycogen; brain; Phosphorylase is an important allosteric enzyme in carbohydr [...]	COG0058	KOG2099	_	PF00343.17|Phosphorylase|Carbohydrate phosphorylase|ENST00000216962|m.8601:145-859
ENST00000216968	88.6946775105733	20.7826826915256	2.09293427359875	3.2283250544703e-69	1.91060129406117e-66	up	yes	88.0811467372963	96.1779919077198	81.8248938867037	21.6941183267312	21.0259185661702	19.6280111816754	20	35172072	35177362	+	ENSG00000101000	PROCR	protein_coding	protein_coding	GO:0007596|blood coagulation; GO:0050819|negative regulation of coagulation; GO:0050900|leukocyte migration	GO:0005576|extracellular region; GO:0005813|centrosome; GO:0005886|plasma membrane; GO:0005887|integral component of plasma membrane; GO:0005925|focal adhesion; GO:0009986|cell surface; GO:0070062|extracellular exosome	GO:0038023|signaling receptor activity	ko:K06557|PROCR,CD201	ko04610|Complement and coagulation cascades	1349	EAW76223.1	EAW76223.1 protein C receptor, endothelial (EPCR), isoform CRA_a [Homo sapiens]	sp|Q9UNN8|EPCR_HUMAN	sp|Q9UNN8|EPCR_HUMAN Endothelial protein C receptor OS=Homo sapiens GN=PROCR PE=1 SV=1	9606.ENSP00000216968	protein C receptor, endothelial (EPCR); Binds activated protein C. Enhances protein C activa [...]	_	_	NOG44455	PF16497.2|MHC_I_3|MHC-I family domain|ENST00000216968|m.317:8-192;PF00129.15|MHC_I|Class I Histocompatibility antigen, domains alpha 1 and 2|ENST00000216968|m.317:107-197
ENST00000217131	29.2138049581756	13.7567545344322	1.08595554108536	0.00103123992373142	0.00538104997734034	up	yes	26.2048008833076	21.6327491637694	39.8038648274497	11.9070506676418	15.3268401126491	14.0363728230056	20	58995185	59007254	-	ENSG00000101160	CTSZ	protein_coding	protein_coding	GO:0002003|angiotensin maturation; GO:0006508|proteolysis; GO:0006888|endoplasmic reticulum to Golgi vesicle-mediated transport; GO:0010757|negative regulation of plasminogen activation; GO:0010977|negative regulation of neuron projection development; GO:0032091|negative regulation of protein binding; GO:0043312|neutrophil degranulation; GO:0043525|positive regulation of neuron apoptotic process;…	GO:0000139|Golgi membrane; GO:0005576|extracellular region; GO:0005615|extracellular space; GO:0005764|lysosome; GO:0005783|endoplasmic reticulum; GO:0005788|endoplasmic reticulum lumen; GO:0005886|plasma membrane; GO:0009986|cell surface; GO:0030134|COPII-coated ER to Golgi transport vesicle; GO:0030426|growth cone; GO:0031410|cytoplasmic vesicle; GO:0033116|endoplasmic reticulum-Golgi intermedi…	GO:0004180|carboxypeptidase activity; GO:0004197|cysteine-type endopeptidase activity; GO:0008234|cysteine-type peptidase activity	ko:K08568|CTSZ	ko04142|Lysosome; ko04210|Apoptosis	1502	EAW75449.1	EAW75449.1 cathepsin Z, isoform CRA_b [Homo sapiens]	sp|Q9UBR2|CATZ_HUMAN	sp|Q9UBR2|CATZ_HUMAN Cathepsin Z OS=Homo sapiens GN=CTSZ PE=1 SV=1	9598.ENSPTRP00000023534	cathepsin Z	COG4870	KOG1543	_	PF00112.20|Peptidase_C1|Papain family cysteine protease|ENST00000217131|m.3076:104-322
ENST00000217159	1.32799067426829	0.0713977838162381	4.03893473490732	0.000185460820827289	0.00116565106890516	up	yes	0.435461588971249	0.290523057232872	3.25798737660075	0.0619262726261584	0.0786899896401287	0.0735770891824273	20	62642503	62672293	+	ENSG00000101187	SLCO4A1	protein_coding	protein_coding	GO:0043252|sodium-independent organic anion transport; GO:0070327|thyroid hormone transport	GO:0005886|plasma membrane; GO:0005887|integral component of plasma membrane	GO:0015347|sodium-independent organic anion transmembrane transporter activity; GO:0015349|thyroid hormone transmembrane transporter activity	ko:K14354|SLCO4A	--	2716	XP_024094864.1	XP_024094864.1 solute carrier organic anion transporter family member 4A1 [Pongo abelii]	sp|Q96BD0|SO4A1_HUMAN	sp|Q96BD0|SO4A1_HUMAN Solute carrier organic anion transporter family member 4A1 OS=Homo sapiens GN=SLCO4A1 PE=1 SV=2	9606.ENSP00000217159	solute carrier organic anion transporter family, member 4A1; Mediates the Na(+)-independent [...]	_	KOG3626	_	PF03137.17|OATP|Organic Anion Transporter Polypeptide (OATP) family|ENST00000217159|m.3412:105-663;PF07690.13|MFS_1|Major Facilitator Superfamily|ENST00000217159|m.3412:110-474;PF07648.12|Kazal_2|Kazal-type serine protease inhibitor domain|ENST00000217159|m.3412:510-553
ENST00000217233	27.4911409142143	9.23102448956762	1.57336676421139	1.33121268147922e-32	1.68012851254704e-30	up	yes	30.3535313763906	26.948726422211	25.1711649440414	8.60233728885563	9.26577967995098	9.82495649989626	20	380760	397559	+	ENSG00000101255	TRIB3	protein_coding	protein_coding	GO:0000122|negative regulation of transcription by RNA polymerase II; GO:0006351|transcription, DNA-templated; GO:0006468|protein phosphorylation; GO:0006469|negative regulation of protein kinase activity; GO:0010827|regulation of glucose transmembrane transport; GO:0019216|regulation of lipid metabolic process; GO:0032092|positive regulation of protein binding; GO:0032436|positive regulation of …	GO:0005634|nucleus; GO:0005829|cytosol; GO:0005886|plasma membrane	GO:0003714|transcription corepressor activity; GO:0004860|protein kinase inhibitor activity; GO:0005524|ATP binding; GO:0019901|protein kinase binding; GO:0031434|mitogen-activated protein kinase kinase binding; GO:0031625|ubiquitin protein ligase binding; GO:0055106|ubiquitin-protein transferase regulator activity	ko:K19518|TRIB3	ko04931|Insulin resistance	2356	XP_003273513.1	XP_003273513.1 PREDICTED: tribbles homolog 3 isoform X1 [Nomascus leucogenys]	sp|Q96RU7|TRIB3_HUMAN	sp|Q96RU7|TRIB3_HUMAN Tribbles homolog 3 OS=Homo sapiens GN=TRIB3 PE=1 SV=2	_	_	_	_	_	PF00069.22|Pkinase|Protein kinase domain|ENST00000217233|m.6976:81-315;PF07714.14|Pkinase_Tyr|Protein tyrosine kinase|ENST00000217233|m.6976:117-282
ENST00000217958	28.0934372702499	74.0730289435148	-1.39839649140881	1.37763479728751e-10	2.26817729124837e-09	down	yes	24.9415809149818	28.2957599660849	31.042970929683	60.4498716502141	78.8216749289142	82.9475402514161	X	108084207	108091542	-	ENSG00000101843	PSMD10	protein_coding	protein_coding	GO:0000122|negative regulation of transcription by RNA polymerase II; GO:0000165|MAPK cascade; GO:0000209|protein polyubiquitination; GO:0002223|stimulatory C-type lectin receptor signaling pathway; GO:0002479|antigen processing and presentation of exogenous peptide antigen via MHC class I, TAP-dependent; GO:0006521|regulation of cellular amino acid metabolic process; GO:0006915|apoptotic process…	GO:0000502|proteasome complex; GO:0005634|nucleus; GO:0005654|nucleoplasm; GO:0005737|cytoplasm; GO:0005829|cytosol; GO:0005838|proteasome regulatory particle; GO:0045111|intermediate filament cytoskeleton	GO:0008134|transcription factor binding	ko:K06694|PSMD10	--	1470	XP_003918168.2	XP_003918168.2 LOW QUALITY PROTEIN: 26S proteasome non-ATPase regulatory subunit 10 [Papio anubis]	sp|O75832|PSD10_HUMAN	sp|O75832|PSD10_HUMAN 26S proteasome non-ATPase regulatory subunit 10 OS=Homo sapiens GN=PSMD10 PE=1 SV=1	_	_	_	_	_	PF12796.4|Ank_2|Ankyrin repeats (3 copies)|ENST00000217958|m.10602:33-109;PF12796.4|Ank_2|Ankyrin repeats (3 copies)|ENST00000217958|m.10602:80-143;PF12796.4|Ank_2|Ankyrin repeats (3 copies)|ENST00000217958|m.10602:110-176;PF12796.4|Ank_2|Ankyrin repeats (3 copies)|ENST00000217958|m.10602:150-219;PF13637.3|Ank_4|Ankyrin repeats (many copies)|ENST00000217958|m.10602:19-67;PF13637.3|Ank_4|Ankyrin r…
ENST00000218089	0	3.84287637168241	-8.58979208435714	7.13484606181568e-13	1.5279412933921e-11	down	yes	0	0	0	2.50342910779779	7.72947428326345	1.29572572398598	X	123960519	124101498	+	ENSG00000101972	STAG2	protein_coding	protein_coding	GO:0007062|sister chromatid cohesion; GO:0032876|negative regulation of DNA endoreduplication; GO:0051301|cell division; GO:0051321|meiotic cell cycle; GO:1901673|regulation of mitotic spindle assembly	GO:0000775|chromosome, centromeric region; GO:0000785|chromatin; GO:0005634|nucleus; GO:0005654|nucleoplasm; GO:0005694|chromosome; GO:0005829|cytosol; GO:0008278|cohesin complex; GO:0016020|membrane; GO:0016363|nuclear matrix; GO:0097431|mitotic spindle pole	--	ko:K06671|STAG1_2,SCC3,IRR1	ko04110|Cell cycle	5218	NP_001036214.1	NP_001036214.1 cohesin subunit SA-2 isoform a [Homo sapiens]	sp|Q8N3U4|STAG2_HUMAN	sp|Q8N3U4|STAG2_HUMAN Cohesin subunit SA-2 OS=Homo sapiens GN=STAG2 PE=1 SV=3	9606.ENSP00000218089	stromal antigen 2; Component of cohesin complex, a complex required for the cohesion of sist [...]	COG5537	KOG2011	_	PF08514.8|STAG|STAG domain|ENST00000218089|m.11169:158-265
ENST00000218104	18.0148178577702	4.54913298964613	1.98315328273051	3.66885540057122e-38	6.4529125408842e-36	up	yes	20.263268397516	16.6979888970165	17.0831962787782	4.40840571786939	5.01788627314338	4.22110697792563	X	153724856	153744755	+	ENSG00000101986	ABCD1	protein_coding	protein_coding	GO:0006635|fatty acid beta-oxidation; GO:0007031|peroxisome organization; GO:0015910|long-chain fatty acid import into peroxisome; GO:0015919|peroxisomal membrane transport; GO:0033540|fatty acid beta-oxidation using acyl-CoA oxidase; GO:0036109|alpha-linolenic acid metabolic process; GO:0042758|long-chain fatty acid catabolic process; GO:0042760|very long-chain fatty acid catabolic process; GO:0…	GO:0005737|cytoplasm; GO:0005739|mitochondrion; GO:0005777|peroxisome; GO:0005778|peroxisomal membrane; GO:0005779|integral component of peroxisomal membrane; GO:0005829|cytosol; GO:0016020|membrane; GO:0048471|perinuclear region of cytoplasm	GO:0005215|transporter activity; GO:0005324|long-chain fatty acid transporter activity; GO:0005524|ATP binding; GO:0016887|ATPase activity; GO:0019899|enzyme binding; GO:0042626|ATPase-coupled transmembrane transporter activity; GO:0042802|identical protein binding; GO:0042803|protein homodimerization activity	ko:K05675|ABCD1,ALD	ko02010|ABC transporters; ko04146|Peroxisome	3669	NP_000024.2	NP_000024.2 ATP-binding cassette sub-family D member 1 [Homo sapiens]	sp|P33897|ABCD1_HUMAN	sp|P33897|ABCD1_HUMAN ATP-binding cassette sub-family D member 1 OS=Homo sapiens GN=ABCD1 PE=1 SV=2	9606.ENSP00000218104	ATP-binding cassette, sub-family D (ALD), member 1; Probable transporter. The nucleotide-bin [...]	COG4178	KOG0064	_	PF06472.12|ABC_membrane_2|ABC transporter transmembrane region 2|ENST00000218104|m.1306:67-352;PF00005.24|ABC_tran|ABC transporter|ENST00000218104|m.1306:492-633
ENST00000218432	0.13671201471879	0.971229496955485	-2.74160358093331	0.00515858770106034	0.0216274505425941	down	yes	0.0772611494412015	0.269141865942139	0.063733028773031	0.251972668842916	1.18353281047501	1.47818301154853	X	72181676	72198337	+	ENSG00000102309	PIN4	protein_coding	protein_coding	GO:0006364|rRNA processing	GO:0005634|nucleus; GO:0005730|nucleolus; GO:0005737|cytoplasm; GO:0005759|mitochondrial matrix; GO:0005819|spindle; GO:0030684|preribosome; GO:0070062|extracellular exosome	GO:0003677|DNA binding; GO:0003681|bent DNA binding; GO:0003690|double-stranded DNA binding; GO:0003723|RNA binding; GO:0003755|peptidyl-prolyl cis-trans isomerase activity	ko:K09579|PIN4	--	1780	PNI14672.1	PNI14672.1 PIN4 isoform 2 [Pan troglodytes]	sp|Q9Y237|PIN4_HUMAN	sp|Q9Y237|PIN4_HUMAN Peptidyl-prolyl cis-trans isomerase NIMA-interacting 4 OS=Homo sapiens GN=PIN4 PE=1 SV=1	_	_	_	_	_	_
ENST00000219022	0.0655329390593559	0.526627970130228	-2.82874442298745	6.53470252715396e-11	1.11791912959652e-09	down	yes	0.077397029056821	0.0792985903667636	0.039903197754483	0.522579616132621	0.483266696840185	0.574037597417878	13	53028813	53052057	+	ENSG00000102837	OLFM4	protein_coding	protein_coding	GO:0007155|cell adhesion; GO:0043312|neutrophil degranulation; GO:0051260|protein homooligomerization; GO:1900026|positive regulation of substrate adhesion-dependent cell spreading	GO:0005576|extracellular region; GO:0005615|extracellular space; GO:0005739|mitochondrion; GO:0005886|plasma membrane; GO:0035580|specific granule lumen; GO:0042581|specific granule; GO:0048471|perinuclear region of cytoplasm; GO:0070062|extracellular exosome; GO:1904724|tertiary granule lumen	GO:0003824|catalytic activity; GO:0042803|protein homodimerization activity; GO:0045296|cadherin binding	--	--	2843	NP_006409.3	NP_006409.3 olfactomedin-4 precursor [Homo sapiens]	sp|Q6UX06|OLFM4_HUMAN	sp|Q6UX06|OLFM4_HUMAN Olfactomedin-4 OS=Homo sapiens GN=OLFM4 PE=1 SV=1	9606.ENSP00000219022	olfactomedin 4; An antiapoptotic factor that promotes tumor growth. Promotes proliferation o [...]	_	KOG3545	_	PF02191.13|OLF|Olfactomedin-like domain|ENST00000219022|m.2033:252-504
ENST00000219070	6.82776973013959	14.1862807797332	-1.05391526972862	0.000490506082914284	0.00277362348627903	down	yes	5.71389513852574	7.61858273307035	7.15083131882269	10.3145485246287	17.0035766003369	15.2407172142341	16	55479198	55506691	+	ENSG00000087245	MMP2	protein_coding	protein_coding	GO:0001525|angiogenesis; GO:0001666|response to hypoxia; GO:0001955|blood vessel maturation; GO:0001957|intramembranous ossification; GO:0006508|proteolysis; GO:0007566|embryo implantation; GO:0022617|extracellular matrix disassembly; GO:0030574|collagen catabolic process; GO:0035987|endodermal cell differentiation; GO:0044267|cellular protein metabolic process; GO:0045089|positive regulation of …	GO:0005576|extracellular region; GO:0005615|extracellular space; GO:0005634|nucleus; GO:0005739|mitochondrion; GO:0005886|plasma membrane; GO:0030017|sarcomere; GO:0031012|extracellular matrix	GO:0004222|metalloendopeptidase activity; GO:0004252|serine-type endopeptidase activity; GO:0008237|metallopeptidase activity; GO:0008270|zinc ion binding	ko:K01398|MMP2	ko01522|Endocrine resistance; ko04670|Leukocyte transendothelial migration; ko04912|GnRH signaling pathway; ko04915|Estrogen signaling pathway; ko04933|AGE-RAGE signaling pathway in diabetic complications; ko05200|Pathways in cancer; ko05205|Proteoglycans in cancer; ko05219|Bladder cancer; ko05418|Fluid shear stress and atherosclerosis	3514	NP_004521.1	NP_004521.1 72 kDa type IV collagenase isoform 1 preproprotein [Homo sapiens]	sp|P08253|MMP2_HUMAN	sp|P08253|MMP2_HUMAN 72 kDa type IV collagenase OS=Homo sapiens GN=MMP2 PE=1 SV=2	9606.ENSP00000219070	matrix metallopeptidase 2 (gelatinase A, 72kDa gelatinase, 72kDa type IV collagenase); In ad [...]	_	KOG1565	_	PF00413.21|Peptidase_M10|Matrixin|ENST00000219070|m.10554:118-446;PF00040.16|fn2|Fibronectin type II domain|ENST00000219070|m.10554:233-274;PF00040.16|fn2|Fibronectin type II domain|ENST00000219070|m.10554:291-332;PF00040.16|fn2|Fibronectin type II domain|ENST00000219070|m.10554:349-390;PF00045.16|Hemopexin|Hemopexin|ENST00000219070|m.10554:475-517;PF00045.16|Hemopexin|Hemopexin|ENST00000219070|m…
ENST00000219084	0	0.608355560177118	-5.95036473462899	1.04535556547042e-06	9.96546516973813e-06	down	yes	0	0	0	1.42741983486721	0.321423260120613	0.07622358554353	16	53235137	53327451	+	ENSG00000177200	CHD9	protein_coding	retained_intron	GO:0006351|transcription, DNA-templated; GO:0006355|regulation of transcription, DNA-templated; GO:0016569|covalent chromatin modification; GO:0019216|regulation of lipid metabolic process	GO:0005654|nucleoplasm; GO:0005737|cytoplasm	GO:0003677|DNA binding; GO:0004386|helicase activity; GO:0005524|ATP binding	ko:K14438|CHD9	--	8739	NP_079410.4	NP_079410.4 chromodomain-helicase-DNA-binding protein 9 isoform 2 [Homo sapiens]	sp|Q3L8U1|CHD9_HUMAN	sp|Q3L8U1|CHD9_HUMAN Chromodomain-helicase-DNA-binding protein 9 OS=Homo sapiens GN=CHD9 PE=1 SV=2	_	_	_	_	_	PF00176.20|SNF2_N|SNF2 family N-terminal domain|ENST00000219084|m.10443:1-264;PF07533.13|BRK|BRK domain|ENST00000219084|m.10443:1581-1618;PF07533.13|BRK|BRK domain|ENST00000219084|m.10443:1653-1696;PF00271.28|Helicase_C|Helicase conserved C-terminal domain|ENST00000219084|m.10443:298-410
ENST00000219207	1.68739093950395	0.446886996935689	1.8934095926809	7.51097734711224e-08	8.48010448354681e-07	up	yes	1.98432643534757	1.60010862183369	1.4777377613306	0.393233899521885	0.346719553551295	0.600707537733886	16	57256097	57284672	-	ENSG00000102934	PLLP	protein_coding	protein_coding	GO:0001766|membrane raft polarization; GO:0006811|ion transport; GO:0008104|protein localization; GO:0009611|response to wounding; GO:0042552|myelination	GO:0016021|integral component of membrane; GO:0043218|compact myelin; GO:0045121|membrane raft; GO:0070062|extracellular exosome	GO:0019911|structural constituent of myelin sheath	--	--	1497	NP_057077.1	NP_057077.1 plasmolipin [Homo sapiens]	sp|Q9Y342|PLLP_HUMAN	sp|Q9Y342|PLLP_HUMAN Plasmolipin OS=Homo sapiens GN=PLLP PE=1 SV=1	9606.ENSP00000219207	plasma membrane proteolipid (plasmolipin); Appears to be involved in myelination. Could also [...]	_	KOG4788	_	PF01284.20|MARVEL|Membrane-associating domain|ENST00000219207|m.442:32-160
ENST00000219235	1.37038257323027	0.0961016650415384	3.70154896396714	0.00205050062380185	0.00978551539930281	up	yes	1.72554314837004	0.966086271909106	1.41951829941166	0	0.0942013862952792	0.194103608829336	16	57358783	57366189	+	ENSG00000102962	CCL22	protein_coding	protein_coding	GO:0002548|monocyte chemotaxis; GO:0006935|chemotaxis; GO:0006954|inflammatory response; GO:0006955|immune response; GO:0007165|signal transduction; GO:0007186|G protein-coupled receptor signaling pathway; GO:0007267|cell-cell signaling; GO:0009615|response to virus; GO:0030593|neutrophil chemotaxis; GO:0031640|killing of cells of other organism; GO:0043547|positive regulation of GTPase activity;…	GO:0005576|extracellular region; GO:0005615|extracellular space	GO:0008009|chemokine activity; GO:0048020|CCR chemokine receptor binding	ko:K21095|CCL22	ko04060|Cytokine-cytokine receptor interaction; ko04062|Chemokine signaling pathway	2917	NP_002981.2	NP_002981.2 C-C motif chemokine 22 precursor [Homo sapiens]	sp|O00626|CCL22_HUMAN	sp|O00626|CCL22_HUMAN C-C motif chemokine 22 OS=Homo sapiens GN=CCL22 PE=1 SV=2	9606.ENSP00000219235	chemokine (C-C motif) ligand 22; May play a role in the trafficking of activated/effector T- [...]	_	_	NOG41373	PF00048.17|IL8|Small cytokines (intecrine/chemokine), interleukin-8 like|ENST00000219235|m.444:46-102
ENST00000219255	4.04132617811085	1.58732109129473	1.34273989267813	0.00169340433527017	0.00831047096180603	up	yes	3.17365029243089	4.08711002871598	4.86321821318569	2.06645854615965	1.76144515271365	0.93405957501089	16	67660959	67662774	+	ENSG00000102981	PARD6A	protein_coding	protein_coding	GO:0001933|negative regulation of protein phosphorylation; GO:0007098|centrosome cycle; GO:0007163|establishment or maintenance of cell polarity; GO:0007179|transforming growth factor beta receptor signaling pathway; GO:0016032|viral process; GO:0045217|cell-cell junction maintenance; GO:0051301|cell division; GO:0060071|Wnt signaling pathway, planar cell polarity pathway; GO:0070830|bicellular t…	GO:0001726|ruffle; GO:0005634|nucleus; GO:0005813|centrosome; GO:0005829|cytosol; GO:0005886|plasma membrane; GO:0005923|bicellular tight junction; GO:0005938|cell cortex; GO:0032991|protein-containing complex; GO:0034451|centriolar satellite; GO:0045177|apical part of cell	GO:0005080|protein kinase C binding; GO:0008134|transcription factor binding; GO:0017048|Rho GTPase binding; GO:0030742|GTP-dependent protein binding	ko:K06093|PARD6	ko04015|Rap1 signaling pathway; ko04144|Endocytosis; ko04360|Axon guidance; ko04390|Hippo signaling pathway; ko04530|Tight junction	1248	EAW83152.1	EAW83152.1 hCG2025821, isoform CRA_b [Homo sapiens]	sp|Q9NPB6|PAR6A_HUMAN	sp|Q9NPB6|PAR6A_HUMAN Partitioning defective 6 homolog alpha OS=Homo sapiens GN=PARD6A PE=1 SV=1	9606.ENSP00000219255	par-6 partitioning defective 6 homolog alpha (C. elegans); Adapter protein involved in asymm [...]	_	KOG3606	_	PF00564.21|PB1|PB1 domain|ENST00000219255|m.1662:42-120;PF00595.21|PDZ|PDZ domain (Also known as DHR or GLGF)|ENST00000219255|m.1662:185-271
ENST00000219299	1.303840900254	3.99321745396795	-1.60736940187756	6.10267519906012e-12	1.17428233894041e-10	down	yes	1.08517329169615	1.35772137407123	1.46862803499463	3.8815118301224	3.48636058804679	4.61177994373467	16	58249936	58283836	+	ENSG00000103021	CCDC113	protein_coding	protein_coding	GO:0060271|cilium assembly	GO:0032991|protein-containing complex; GO:0034451|centriolar satellite	--	--	--	5272	NP_054876.2	NP_054876.2 coiled-coil domain-containing protein 113 isoform 1 [Homo sapiens]	sp|Q9H0I3|CC113_HUMAN	sp|Q9H0I3|CC113_HUMAN Coiled-coil domain-containing protein 113 OS=Homo sapiens GN=CCDC113 PE=1 SV=1	9606.ENSP00000219299	coiled-coil domain containing 113	_	_	NOG69228	PF13870.3|DUF4201|Domain of unknown function (DUF4201)|ENST00000219299|m.753:180-353
ENST00000219302	7.95780151749057	2.94965270968535	1.42875381181671	1.5324070058559e-06	1.42427344697494e-05	up	yes	9.56835603103182	6.67963213074211	7.62541639069779	2.51229824889959	3.74445573344159	2.59220414671486	16	1770320	1771543	-	ENSG00000103024	NME3	protein_coding	protein_coding	GO:0006183|GTP biosynthetic process; GO:0006228|UTP biosynthetic process; GO:0006241|CTP biosynthetic process; GO:0006915|apoptotic process; GO:0015949|nucleobase-containing small molecule interconversion; GO:0042981|regulation of apoptotic process	GO:0005622|intracellular; GO:0005739|mitochondrion; GO:0005829|cytosol; GO:0070062|extracellular exosome	GO:0004550|nucleoside diphosphate kinase activity; GO:0005524|ATP binding; GO:0046872|metal ion binding	ko:K00940|ndk,NME	ko00230|Purine metabolism; ko00240|Pyrimidine metabolism; ko01100|Metabolic pathways	848	XP_017713829.1	XP_017713829.1 PREDICTED: nucleoside diphosphate kinase 3 isoform X1 [Rhinopithecus bieti]	sp|Q13232|NDK3_HUMAN	sp|Q13232|NDK3_HUMAN Nucleoside diphosphate kinase 3 OS=Homo sapiens GN=NME3 PE=1 SV=2	_	_	_	_	_	PF00334.16|NDK|Nucleoside diphosphate kinase|ENST00000219302|m.4287:25-158
ENST00000219345	3.26180662458931	1.38012634269518	1.23487147304109	0.000333395872133732	0.00196598941420361	up	yes	3.26710844259157	3.01263998769767	3.50567144347869	1.9562020671305	1.13332279065961	1.05085417029542	16	68245373	68261058	+	ENSG00000103066	PLA2G15	protein_coding	protein_coding	GO:0006644|phospholipid metabolic process; GO:0006650|glycerophospholipid metabolic process; GO:0006672|ceramide metabolic process; GO:0009062|fatty acid catabolic process; GO:0034638|phosphatidylcholine catabolic process; GO:0046338|phosphatidylethanolamine catabolic process	GO:0005576|extracellular region; GO:0005615|extracellular space; GO:0005654|nucleoplasm; GO:0005739|mitochondrion; GO:0005764|lysosome; GO:0016020|membrane; GO:0043231|intracellular membrane-bounded organelle; GO:0070062|extracellular exosome	GO:0004622|lysophospholipase activity; GO:0005543|phospholipid binding; GO:0008374|O-acyltransferase activity; GO:0047499|calcium-independent phospholipase A2 activity	ko:K06129|LYPLA3	ko00564|Glycerophospholipid metabolism; ko04142|Lysosome	2694	NP_036452.1	NP_036452.1 group XV phospholipase A2 isoform 1 precursor [Homo sapiens]	sp|Q8NCC3|PAG15_HUMAN	sp|Q8NCC3|PAG15_HUMAN Group XV phospholipase A2 OS=Homo sapiens GN=PLA2G15 PE=1 SV=2	9606.ENSP00000219345	phospholipase A2, group XV; Has transacylase and calcium-independent phospholipase A2 activi [...]	_	KOG2369	_	PF02450.12|LCAT|Lecithin:cholesterol acyltransferase|ENST00000219345|m.1971:72-304;PF02450.12|LCAT|Lecithin:cholesterol acyltransferase|ENST00000219345|m.1971:318-397
ENST00000219368	1.81570966692936	0.447925195391787	1.99527350882274	0.00732332317041062	0.0291098633541723	up	yes	1.48675509194961	2.14431384155539	1.81606006728308	0.862521827962288	0.342767705392926	0.138486052820147	16	74712969	74774820	-	ENSG00000103089	FA2H	protein_coding	protein_coding	GO:0001949|sebaceous gland cell differentiation; GO:0006631|fatty acid metabolic process; GO:0006633|fatty acid biosynthetic process; GO:0030148|sphingolipid biosynthetic process; GO:0030258|lipid modification; GO:0032286|central nervous system myelin maintenance; GO:0032287|peripheral nervous system myelin maintenance; GO:0042127|regulation of cell population proliferation; GO:0042634|regulation…	GO:0005783|endoplasmic reticulum; GO:0005789|endoplasmic reticulum membrane; GO:0016021|integral component of membrane; GO:0031090|organelle membrane	GO:0005506|iron ion binding; GO:0020037|heme binding; GO:0080132|fatty acid alpha-hydroxylase activity	ko:K19703|FA2H,SCS7	--	2405	NP_077282.3	NP_077282.3 fatty acid 2-hydroxylase [Homo sapiens]	sp|Q7L5A8|FA2H_HUMAN	sp|Q7L5A8|FA2H_HUMAN Fatty acid 2-hydroxylase OS=Homo sapiens GN=FA2H PE=1 SV=1	9606.ENSP00000219368	fatty acid 2-hydroxylase; Required for alpha-hydroxylation of free fatty acids and the forma [...]	COG3000;COG5274	KOG0537;KOG0539	_	PF04116.10|FA_hydroxylase|Fatty acid hydroxylase superfamily|ENST00000219368|m.3031:240-382;PF00173.25|Cyt-b5|Cytochrome b5-like Heme/Steroid binding domain|ENST00000219368|m.3031:33-106
ENST00000219400	1.12420566593086	2.40620619230601	-1.09106130706838	4.18262390230025e-05	0.000301974965053148	down	yes	1.46918918091486	0.892539213657344	1.01088860322037	2.43526255785123	2.27350943062723	2.50984658843957	16	80966448	81006885	-	ENSG00000103121	CMC2	protein_coding	protein_coding	--	GO:0005739|mitochondrion	--	ko:K18172|CMC2	--	10072	XP_024306122.1	XP_024306122.1 COX assembly mitochondrial protein 2 homolog isoform X3 [Homo sapiens]	sp|Q9NRP2|COXM2_HUMAN	sp|Q9NRP2|COXM2_HUMAN COX assembly mitochondrial protein 2 homolog OS=Homo sapiens GN=CMC2 PE=1 SV=1	_	_	_	_	_	PF08583.7|Cmc1|Cytochrome c oxidase biogenesis protein Cmc1 like|ENST00000219400|m.3417:63-132
ENST00000219905	0	1.34500265249361	-7.08215186551301	1.29650741450223e-20	6.41588047662433e-19	down	yes	0	0	0	1.52190780784812	1.00623370780399	1.50686644182872	15	41660405	41769940	+	ENSG00000174197	MGA	protein_coding	protein_coding	GO:0006351|transcription, DNA-templated	GO:0071339|MLL1 complex	GO:0003677|DNA binding; GO:0003700|DNA-binding transcription factor activity; GO:0046983|protein dimerization activity	--	--	12046	NP_001157745.1	NP_001157745.1 MAX gene-associated protein isoform 1 [Homo sapiens]	sp|Q8IWI9|MGAP_HUMAN	sp|Q8IWI9|MGAP_HUMAN MAX gene-associated protein OS=Homo sapiens GN=MGA PE=1 SV=3	9606.ENSP00000219905	MAX gene-associated protein ; Functions as a dual-specificity transcription factor, regulati [...]	_	KOG3585	_	PF00907.19|T-box|T-box|ENST00000219905|m.5745:77-260;PF16059.2|DUF4801|Domain of unknown function (DUF4801)|ENST00000219905|m.5745:1042-1086;PF00010.23|HLH|Helix-loop-helix DNA-binding domain|ENST00000219905|m.5745:2425-2474
ENST00000220325	27.2605682501102	12.3619670637869	1.14026986485227	6.00567796710968e-13	1.30014170326035e-11	up	yes	30.6245767061412	26.3316646328779	24.8254634113116	10.9395148575407	13.3412294324472	12.8051569013728	15	41895933	41972557	-	ENSG00000103966	EHD4	protein_coding	protein_coding	GO:0006907|pinocytosis; GO:0030100|regulation of endocytosis; GO:0032456|endocytic recycling; GO:0050731|positive regulation of peptidyl-tyrosine phosphorylation; GO:0051260|protein homooligomerization; GO:0071363|cellular response to growth factor stimulus	GO:0005634|nucleus; GO:0005783|endoplasmic reticulum; GO:0005886|plasma membrane; GO:0016020|membrane; GO:0031901|early endosome membrane; GO:0048471|perinuclear region of cytoplasm; GO:0055038|recycling endosome membrane; GO:0070062|extracellular exosome	GO:0003676|nucleic acid binding; GO:0005509|calcium ion binding; GO:0005524|ATP binding; GO:0005525|GTP binding; GO:0045296|cadherin binding	ko:K12477|EHD4	ko04144|Endocytosis	6401	NP_644670.1	NP_644670.1 EH domain-containing protein 4 [Homo sapiens]	sp|Q9H223|EHD4_HUMAN	sp|Q9H223|EHD4_HUMAN EH domain-containing protein 4 OS=Homo sapiens GN=EHD4 PE=1 SV=1	9606.ENSP00000220325	EH-domain containing 4; Plays a role in early endosomal transport	_	KOG1954	_	PF16880.2|EHD_N|N-terminal EH-domain containing protein|ENST00000220325|m.5842:48-80;PF12763.4|EF-hand_4|Cytoskeletal-regulatory complex EF hand|ENST00000220325|m.5842:471-555;PF00350.20|Dynamin_N|Dynamin family|ENST00000220325|m.5842:85-244;PF01926.20|MMR_HSR1|50S ribosome-binding GTPase|ENST00000220325|m.5842:85-244
ENST00000220507	12.5462238821414	5.39952047311103	1.21483004090608	3.92971228424235e-10	6.10506383428144e-09	up	yes	13.7358149222302	11.7505131802988	12.1523435438952	4.89285109680425	4.86657048656806	6.43913983596079	15	40872214	40874234	-	ENSG00000104140	RHOV	protein_coding	protein_coding	GO:0007264|small GTPase mediated signal transduction; GO:0051056|regulation of small GTPase mediated signal transduction	GO:0005829|cytosol; GO:0005886|plasma membrane; GO:0010008|endosome membrane	GO:0003924|GTPase activity; GO:0005525|GTP binding; GO:0046872|metal ion binding	ko:K07866|RHOV,WRCH2	--	1650	XP_018865891.1	XP_018865891.1 PREDICTED: LOW QUALITY PROTEIN: rho-related GTP-binding protein RhoV [Gorilla gorilla gorilla]	sp|Q96L33|RHOV_HUMAN	sp|Q96L33|RHOV_HUMAN Rho-related GTP-binding protein RhoV OS=Homo sapiens GN=RHOV PE=1 SV=1	9598.ENSPTRP00000051609	PREDICTED: Pan troglodytes similar to Rho family GTPase Chp (LOC467658), mRNA	COG1100	KOG0393	_	PF00071.19|Ras|Ras family|ENST00000220507|m.5574:64-234;PF08477.10|Roc|Ras of Complex, Roc, domain of DAPkinase|ENST00000220507|m.5574:64-177
ENST00000220509	21.2286542616683	8.48974187252575	1.32120142197097	2.86626385432077e-25	2.1830960956518e-23	up	yes	23.5868419755221	19.7083344657562	20.3907863437266	8.21065133650552	9.08466284525588	8.17391143581585	15	40894450	40903975	+	ENSG00000104142	VPS18	protein_coding	protein_coding	GO:0006886|intracellular protein transport; GO:0006904|vesicle docking involved in exocytosis; GO:0006914|autophagy; GO:0007032|endosome organization; GO:0007040|lysosome organization; GO:0008333|endosome to lysosome transport; GO:0035542|regulation of SNARE complex assembly; GO:0046718|viral entry into host cell	GO:0005764|lysosome; GO:0005765|lysosomal membrane; GO:0005769|early endosome; GO:0005770|late endosome; GO:0005776|autophagosome; GO:0005884|actin filament; GO:0030123|AP-3 adaptor complex; GO:0030136|clathrin-coated vesicle; GO:0030897|HOPS complex; GO:0031902|late endosome membrane; GO:0033263|CORVET complex	GO:0003779|actin binding; GO:0019905|syntaxin binding; GO:0030674|protein binding, bridging; GO:0046872|metal ion binding	ko:K20181|VPS18,PEP3	--	3875	NP_065908.1	NP_065908.1 vacuolar protein sorting-associated protein 18 homolog [Homo sapiens]	sp|Q9P253|VPS18_HUMAN	sp|Q9P253|VPS18_HUMAN Vacuolar protein sorting-associated protein 18 homolog OS=Homo sapiens GN=VPS18 PE=1 SV=2	9606.ENSP00000220509	vacuolar protein sorting 18 homolog (S. cerevisiae); May play a role in vesicle-mediated pro [...]	_	KOG2034	_	PF05131.11|Pep3_Vps18|Pep3/Vps18/deep orange family|ENST00000220509|m.5575:291-434;PF00637.17|Clathrin|Region in Clathrin and VPS|ENST00000220509|m.5575:639-769
ENST00000220531	1.96650838516217	14.8511664445036	-2.91052137584468	3.50699236449047e-11	6.21062396291387e-10	down	yes	1.97296099880608	1.10395685802941	2.82260729865102	14.1569556781211	13.487939113615	16.9086045417747	15	45587379	45609708	+	ENSG00000104164	BLOC1S6	protein_coding	protein_coding	GO:0008089|anterograde axonal transport; GO:0016081|synaptic vesicle docking; GO:0031175|neuron projection development; GO:0032402|melanosome transport; GO:0032438|melanosome organization; GO:0035646|endosome to melanosome transport; GO:0048490|anterograde synaptic vesicle transport; GO:0050942|positive regulation of pigment cell differentiation	GO:0005737|cytoplasm; GO:0005829|cytosol; GO:0019898|extrinsic component of membrane; GO:0030133|transport vesicle; GO:0031083|BLOC-1 complex; GO:0098793|presynapse; GO:1904115|axon cytoplasm	GO:0019905|syntaxin binding; GO:0042802|identical protein binding; GO:0042803|protein homodimerization activity; GO:0051015|actin filament binding	ko:K20188|BLOC1S6	--	3778	NP_036520.1	NP_036520.1 biogenesis of lysosome-related organelles complex 1 subunit 6 isoform 2 [Homo sapiens]	sp|Q9UL45|BL1S6_HUMAN	sp|Q9UL45|BL1S6_HUMAN Biogenesis of lysosome-related organelles complex 1 subunit 6 OS=Homo sapiens GN=BLOC1S6 PE=1 SV=1	9598.ENSPTRP00000012031	PREDICTED: Pan troglodytes similar to pallid (LOC739609), mRNA	_	_	NOG87432	PF14712.3|Snapin_Pallidin|Snapin/Pallidin|ENST00000220531|m.6683:50-140
ENST00000220597	0.907630431528242	0.448205751647577	1.0019176682306	5.32907303925395e-05	0.000376005725397336	up	yes	0.768009192137037	1.00458135696746	0.950300745480228	0.365271250672786	0.446154077524021	0.533191926745925	8	80967810	81112068	-	ENSG00000076641	PAG1	protein_coding	protein_coding	GO:0002250|adaptive immune response; GO:0007165|signal transduction; GO:0007169|transmembrane receptor protein tyrosine kinase signaling pathway; GO:0007173|epidermal growth factor receptor signaling pathway; GO:0035556|intracellular signal transduction; GO:0050852|T cell receptor signaling pathway; GO:0050863|regulation of T cell activation; GO:0050868|negative regulation of T cell activation	GO:0005622|intracellular; GO:0005886|plasma membrane; GO:0005887|integral component of plasma membrane; GO:0045121|membrane raft	GO:0005068|transmembrane receptor protein tyrosine kinase adaptor activity; GO:0005070|SH3/SH2 adaptor activity; GO:0042169|SH2 domain binding	--	--	10744	NP_060910.3	NP_060910.3 phosphoprotein associated with glycosphingolipid-enriched microdomains 1 [Homo sapiens]	sp|Q9NWQ8|PHAG1_HUMAN	sp|Q9NWQ8|PHAG1_HUMAN Phosphoprotein associated with glycosphingolipid-enriched microdomains 1 OS=Homo sapiens GN=PAG1 PE=1 SV=2	9606.ENSP00000220597	phosphoprotein associated with glycosphingolipid microdomains 1; Negatively regulates TCR (T [...]	_	_	NOG46335	PF15347.3|PAG|Phosphoprotein associated with glycosphingolipid-enriched|ENST00000220597|m.129:2-432
ENST00000220669	0.920861204352102	5.01729337348301	-2.43314390509051	0.00388052883510835	0.0169591617935905	down	yes	0.906757226408827	0.180645747125568	1.67518063952191	4.74900411229236	6.10913914076083	4.19373686739583	8	81701337	81721300	-	ENSG00000104231	ZFAND1	protein_coding	protein_coding	--	--	GO:0008270|zinc ion binding	ko:K07059|K07059	--	2184	NP_078975.2	NP_078975.2 AN1-type zinc finger protein 1 isoform a [Homo sapiens]	sp|Q8TCF1|ZFAN1_HUMAN	sp|Q8TCF1|ZFAN1_HUMAN AN1-type zinc finger protein 1 OS=Homo sapiens GN=ZFAND1 PE=1 SV=1	9606.ENSP00000220669	zinc finger, AN1-type domain 1	COG3582	KOG3183	_	PF01428.13|zf-AN1|AN1-like Zinc finger|ENST00000220669|m.169:16-52;PF01428.13|zf-AN1|AN1-like Zinc finger|ENST00000220669|m.169:70-107
ENST00000220772	62.7073659152726	13.4396468039546	2.22129668134559	3.46450117416085e-151	1.08377020658839e-147	up	yes	63.1184821899055	62.1693309946337	62.8342845612787	12.5528420381138	14.3288407210741	13.4372576526759	8	41261962	41309473	-	ENSG00000104332	SFRP1	protein_coding	protein_coding	GO:0001649|osteoblast differentiation; GO:0001657|ureteric bud development; GO:0001954|positive regulation of cell-matrix adhesion; GO:0002244|hematopoietic progenitor cell differentiation; GO:0008284|positive regulation of cell population proliferation; GO:0008285|negative regulation of cell population proliferation; GO:0008584|male gonad development; GO:0008585|female gonad development; GO:0009…	GO:0005576|extracellular region; GO:0005615|extracellular space; GO:0005622|intracellular; GO:0005829|cytosol; GO:0005886|plasma membrane; GO:0009986|cell surface; GO:0016021|integral component of membrane; GO:0031012|extracellular matrix; GO:0070062|extracellular exosome	GO:0004197|cysteine-type endopeptidase activity; GO:0004930|G protein-coupled receptor activity; GO:0005109|frizzled binding; GO:0008144|drug binding; GO:0008201|heparin binding; GO:0017147|Wnt-protein binding; GO:0042802|identical protein binding; GO:0042813|Wnt-activated receptor activity	ko:K02166|SFRP1	ko04310|Wnt signaling pathway	4464	XP_001138037.1	XP_001138037.1 secreted frizzled-related protein 1 [Pan troglodytes]	sp|Q8N474|SFRP1_HUMAN	sp|Q8N474|SFRP1_HUMAN Secreted frizzled-related protein 1 OS=Homo sapiens GN=SFRP1 PE=1 SV=1	_	_	_	_	_	PF01392.19|Fz|Fz domain|ENST00000220772|m.7579:162-267;PF01759.18|NTR|UNC-6/NTR/C345C module|ENST00000220772|m.7579:304-399
ENST00000220849	0.420705121194329	21.1565620410811	-5.61894267206849	5.86383499427694e-09	7.76085384026469e-08	down	yes	0.897788312201025	0.0557482424363771	0.308578808945585	15.3052834754139	22.8308380624725	25.3335645853568	8	108201216	108248717	-	ENSG00000104408	EIF3E	protein_coding	protein_coding	GO:0000184|nuclear-transcribed mRNA catabolic process, nonsense-mediated decay; GO:0006413|translational initiation; GO:0006446|regulation of translational initiation; GO:0045727|positive regulation of translation; GO:0045947|negative regulation of translational initiation; GO:1902416|positive regulation of mRNA binding	GO:0005634|nucleus; GO:0005654|nucleoplasm; GO:0005737|cytoplasm; GO:0005829|cytosol; GO:0005852|eukaryotic translation initiation factor 3 complex; GO:0016020|membrane; GO:0016604|nuclear body; GO:0016605|PML body; GO:0070062|extracellular exosome	GO:0003723|RNA binding; GO:0003743|translation initiation factor activity; GO:0045296|cadherin binding; GO:0047485|protein N-terminus binding	ko:K03250|EIF3E,INT6	ko03013|RNA transport; ko05160|Hepatitis C	2022	XP_003903117.1	XP_003903117.1 eukaryotic translation initiation factor 3 subunit E isoform X1 [Papio anubis]	sp|P60228|EIF3E_HUMAN	sp|P60228|EIF3E_HUMAN Eukaryotic translation initiation factor 3 subunit E OS=Homo sapiens GN=EIF3E PE=1 SV=1	_	_	_	_	_	PF09440.7|eIF3_N|eIF3 subunit 6 N terminal domain|ENST00000220849|m.1402:10-143;PF01399.24|PCI|PCI domain|ENST00000220849|m.1402:296-399
ENST00000220853	1.4911907088457	11.2088272644119	-2.90174270349118	1.2691178908049e-09	1.8392130386433e-08	down	yes	0.935808421924619	1.31036030463865	2.22740339997382	11.3017993420122	8.19777006901342	14.1269123822101	8	108443624	108489196	+	ENSG00000104412	EMC2	protein_coding	protein_coding	GO:0034975|protein folding in endoplasmic reticulum	GO:0005634|nucleus; GO:0005737|cytoplasm; GO:0005739|mitochondrion; GO:0005783|endoplasmic reticulum; GO:0072546|ER membrane protein complex	--	--	--	3527	XP_007999546.1	XP_007999546.1 PREDICTED: ER membrane protein complex subunit 2 [Chlorocebus sabaeus]	sp|Q15006|EMC2_HUMAN	sp|Q15006|EMC2_HUMAN ER membrane protein complex subunit 2 OS=Homo sapiens GN=EMC2 PE=1 SV=1	_	_	_	_	_	PF14559.3|TPR_19|Tetratricopeptide repeat|ENST00000220853|m.1420:110-169;PF14559.3|TPR_19|Tetratricopeptide repeat|ENST00000220853|m.1420:144-200;PF13181.3|TPR_8|Tetratricopeptide repeat|ENST00000220853|m.1420:167-197
ENST00000220959	0	4.68397037986002	-8.87466492789403	8.20568001708866e-15	2.25591811894788e-13	down	yes	0	0	0	9.89065630870218	1.88027131754242	2.28098351333546	8	102253736	102412689	-	ENSG00000104517	UBR5	protein_coding	protein_coding	GO:0000209|protein polyubiquitination; GO:0006281|DNA repair; GO:0006511|ubiquitin-dependent protein catabolic process; GO:0006974|cellular response to DNA damage stimulus; GO:0008283|cell population proliferation; GO:0010628|positive regulation of gene expression; GO:0050847|progesterone receptor signaling pathway; GO:0090263|positive regulation of canonical Wnt signaling pathway; GO:1901315|neg…	GO:0005634|nucleus; GO:0005654|nucleoplasm; GO:0005829|cytosol; GO:0016020|membrane; GO:0032991|protein-containing complex; GO:0048471|perinuclear region of cytoplasm	GO:0003723|RNA binding; GO:0004842|ubiquitin-protein transferase activity; GO:0008270|zinc ion binding; GO:0034450|ubiquitin-ubiquitin ligase activity; GO:0043130|ubiquitin binding	ko:K10593|EDD1,UBR5	ko04120|Ubiquitin mediated proteolysis	9418	NP_001269802.1	NP_001269802.1 E3 ubiquitin-protein ligase UBR5 isoform 2 [Homo sapiens]	sp|O95071|UBR5_HUMAN	sp|O95071|UBR5_HUMAN E3 ubiquitin-protein ligase UBR5 OS=Homo sapiens GN=UBR5 PE=1 SV=2	_	_	_	_	_	PF00632.22|HECT|HECT-domain (ubiquitin-transferase)|ENST00000220959|m.1151:2501-2797;PF11547.5|E3_UbLigase_EDD|E3 ubiquitin ligase EDD|ENST00000220959|m.1151:179-230;PF00658.15|PABP|Poly-adenylate binding protein, unique domain|ENST00000220959|m.1151:2392-2449
ENST00000221114	12.6352169731497	31.8885180019601	-1.33489760653839	0.000133865206958161	0.000870667469766944	down	yes	8.74209172899212	13.3684708498997	15.7950883405572	38.2979331580978	30.7924232325742	26.5751976152082	8	30156369	30183639	+	ENSG00000104671	DCTN6	protein_coding	protein_coding	GO:0006888|endoplasmic reticulum to Golgi vesicle-mediated transport; GO:0019886|antigen processing and presentation of exogenous peptide antigen via MHC class II	GO:0000777|condensed chromosome kinetochore; GO:0005813|centrosome; GO:0005829|cytosol; GO:0005869|dynactin complex	--	ko:K10428|DCTN6	ko04962|Vasopressin-regulated water reabsorption	1054	NP_006562.1	NP_006562.1 dynactin subunit 6 [Homo sapiens]	sp|O00399|DCTN6_HUMAN	sp|O00399|DCTN6_HUMAN Dynactin subunit 6 OS=Homo sapiens GN=DCTN6 PE=1 SV=1	_	_	_	_	_	PF00132.21|Hexapep|Bacterial transferase hexapeptide (six repeats)|ENST00000221114|m.6947:105-136
ENST00000221132	19.8233632362324	7.37803155655842	1.42466740922132	9.46417526153985e-12	1.79042572604379e-10	up	yes	21.0326102775451	21.8741181857684	16.5633612453837	6.26290245526892	7.78615507900884	8.0850371353975	8	23190452	23225102	-	ENSG00000104689	TNFRSF10A	protein_coding	protein_coding	GO:0006915|apoptotic process; GO:0006919|activation of cysteine-type endopeptidase activity involved in apoptotic process; GO:0006954|inflammatory response; GO:0006955|immune response; GO:0007165|signal transduction; GO:0007166|cell surface receptor signaling pathway; GO:0007250|activation of NF-kappaB-inducing kinase activity; GO:0007275|multicellular organism development; GO:0008625|extrinsic a…	GO:0005622|intracellular; GO:0005886|plasma membrane; GO:0005887|integral component of plasma membrane; GO:0009986|cell surface; GO:0016021|integral component of membrane	GO:0002020|protease binding; GO:0005031|tumor necrosis factor-activated receptor activity; GO:0005035|death receptor activity; GO:0008134|transcription factor binding; GO:0038023|signaling receptor activity; GO:0045569|TRAIL binding	ko:K04722|TNFRSF10,TRAILR,CD261_4	ko04210|Apoptosis; ko04650|Natural killer cell mediated cytotoxicity; ko05162|Measles; ko05164|Influenza A	2690	NP_003835.3	NP_003835.3 tumor necrosis factor receptor superfamily member 10A [Homo sapiens]	sp|O00220|TR10A_HUMAN	sp|O00220|TR10A_HUMAN Tumor necrosis factor receptor superfamily member 10A OS=Homo sapiens GN=TNFRSF10A PE=1 SV=3	9606.ENSP00000221132	tumor necrosis factor receptor superfamily, member 10a; Receptor for the cytotoxic ligand TN [...]	_	_	NOG131298	PF00531.19|Death|Death domain|ENST00000221132|m.6407:368-446;PF00020.15|TNFR_c6|TNFR/NGFR cysteine-rich region|ENST00000221132|m.6407:148-188;PF00020.15|TNFR_c6|TNFR/NGFR cysteine-rich region|ENST00000221132|m.6407:190-229
ENST00000221200	6.14743335796904	14.4722168367593	-1.23388144341844	4.56751592325725e-07	4.60166459303085e-06	down	yes	4.89322142899899	5.88389004923279	7.66518859567535	14.2449309618096	14.4724142277013	14.6993053207671	8	25427847	25458433	-	ENSG00000104756	KCTD9	protein_coding	protein_coding	GO:0016567|protein ubiquitination; GO:0035556|intracellular signal transduction; GO:0051260|protein homooligomerization	GO:0005622|intracellular	GO:0042802|identical protein binding; GO:0043621|protein self-association; GO:0097602|cullin family protein binding	--	--	3367	EDL35968.1	EDL35968.1 potassium channel tetramerisation domain containing 9, isoform CRA_d, partial [Mus musculus]	sp|Q7L273|KCTD9_HUMAN	sp|Q7L273|KCTD9_HUMAN BTB/POZ domain-containing protein KCTD9 OS=Homo sapiens GN=KCTD9 PE=1 SV=1	9544.ENSMMUP00000013275	potassium channel tetramerisation domain containing 9	COG1357	KOG1665	_	PF00805.19|Pentapeptide|Pentapeptide repeats (8 copies)|ENST00000221200|m.6536:286-318;PF00805.19|Pentapeptide|Pentapeptide repeats (8 copies)|ENST00000221200|m.6536:320-359;PF00805.19|Pentapeptide|Pentapeptide repeats (8 copies)|ENST00000221200|m.6536:365-404;PF00805.19|Pentapeptide|Pentapeptide repeats (8 copies)|ENST00000221200|m.6536:400-438;PF13599.3|Pentapeptide_4|Pentapeptide repeats (9 co…
ENST00000221264	4.63273423286641	0.614858175412602	2.89337401578178	2.61413002099743e-06	2.34457964918252e-05	up	yes	4.92014355894877	3.67574824585939	5.30231089379108	0.87055774561411	0.208601786201285	0.765414994422411	19	43648580	43670547	-	ENSG00000011422	PLAUR	protein_coding	protein_coding	GO:0001934|positive regulation of protein phosphorylation; GO:0006928|movement of cell or subcellular component; GO:0006935|chemotaxis; GO:0007165|signal transduction; GO:0007596|blood coagulation; GO:0016255|attachment of GPI anchor to protein; GO:0030162|regulation of proteolysis; GO:0038195|urokinase plasminogen activator signaling pathway; GO:0042730|fibrinolysis; GO:0043066|negative regulati…	GO:0005788|endoplasmic reticulum lumen; GO:0005789|endoplasmic reticulum membrane; GO:0005886|plasma membrane; GO:0005887|integral component of plasma membrane; GO:0005925|focal adhesion; GO:0009986|cell surface; GO:0016021|integral component of membrane; GO:0019898|extrinsic component of membrane; GO:0031225|anchored component of membrane; GO:0035579|specific granule membrane; GO:0070062|extrace…	GO:0005102|signaling receptor binding; GO:0019899|enzyme binding; GO:0019904|protein domain specific binding; GO:0030377|urokinase plasminogen activator receptor activity; GO:0038023|signaling receptor activity	ko:K03985|PLAUR,CD87	ko04610|Complement and coagulation cascades; ko05205|Proteoglycans in cancer	1610	NP_001005377.1	NP_001005377.1 urokinase plasminogen activator surface receptor isoform 3 precursor [Homo sapiens]	sp|Q03405|UPAR_HUMAN	sp|Q03405|UPAR_HUMAN Urokinase plasminogen activator surface receptor OS=Homo sapiens GN=PLAUR PE=1 SV=1	9606.ENSP00000339328	plasminogen activator, urokinase receptor; Acts as a receptor for urokinase plasminogen acti [...]	_	_	NOG41870	PF00021.18|UPAR_LY6|u-PAR/Ly-6 domain|ENST00000221264|m.4120:25-99;PF00021.18|UPAR_LY6|u-PAR/Ly-6 domain|ENST00000221264|m.4120:171-249
ENST00000221315	0.229693918685306	1.06979905626908	-2.17149764929721	1.52928012725475e-08	1.90215345564106e-07	down	yes	0.231333577494424	0.151934098294094	0.305814080267401	1.20301055043047	0.842799147182952	1.16358747119382	19	52031378	52048838	-	ENSG00000256087	ZNF432	protein_coding	protein_coding	GO:0006351|transcription, DNA-templated; GO:0006355|regulation of transcription, DNA-templated	GO:0005654|nucleoplasm	GO:0003677|DNA binding; GO:0003700|DNA-binding transcription factor activity; GO:0046872|metal ion binding	ko:K09228|KRAB	--	4637	XP_011801883.1	XP_011801883.1 PREDICTED: uncharacterized protein LOC105514836 [Colobus angolensis palliatus]	sp|O94892|ZN432_HUMAN	sp|O94892|ZN432_HUMAN Zinc finger protein 432 OS=Homo sapiens GN=ZNF432 PE=1 SV=1	_	_	_	_	_	PF00096.23|zf-C2H2|Zinc finger, C2H2 type|ENST00000221315|m.7294:317-339;PF00096.23|zf-C2H2|Zinc finger, C2H2 type|ENST00000221315|m.7294:401-423;PF00096.23|zf-C2H2|Zinc finger, C2H2 type|ENST00000221315|m.7294:513-535;PF00096.23|zf-C2H2|Zinc finger, C2H2 type|ENST00000221315|m.7294:625-647;PF13912.3|zf-C2H2_6|C2H2-type zinc finger|ENST00000221315|m.7294:261-283;PF13912.3|zf-C2H2_6|C2H2-type zinc…
ENST00000221742	2.82179447921799	0	8.14557275372236	8.2443725545887e-14	1.98299724830953e-12	up	yes	3.55212516732812	3.09840558944168	1.81485268088416	0	0	0	19	14950179	14972918	-	ENSG00000105143	SLC1A6	protein_coding	protein_coding	GO:0006811|ion transport; GO:0007268|chemical synaptic transmission; GO:0014047|glutamate secretion; GO:0015810|aspartate transmembrane transport; GO:0015813|L-glutamate transmembrane transport; GO:0042391|regulation of membrane potential; GO:0098712|L-glutamate import across plasma membrane	GO:0005794|Golgi apparatus; GO:0005886|plasma membrane; GO:0005887|integral component of plasma membrane; GO:0016020|membrane; GO:0045111|intermediate filament cytoskeleton	GO:0005314|high-affinity glutamate transmembrane transporter activity; GO:0015171|amino acid transmembrane transporter activity; GO:0015183|L-aspartate transmembrane transporter activity; GO:0046872|metal ion binding	ko:K05617|SLC1A6,EAAT4	ko04724|Glutamatergic synapse	1719	NP_005062.1	NP_005062.1 excitatory amino acid transporter 4 isoform 2 [Homo sapiens]	sp|P48664|EAA4_HUMAN	sp|P48664|EAA4_HUMAN Excitatory amino acid transporter 4 OS=Homo sapiens GN=SLC1A6 PE=2 SV=1	9606.ENSP00000221742	solute carrier family 1 (high affinity aspartate/glutamate transporter), member 6; Transport [...]	COG1301	KOG3787	_	PF00375.15|SDF|Sodium:dicarboxylate symporter family|ENST00000221742|m.9159:59-521
ENST00000221847	3.7142301876755	1.28692412954311	1.52184816196576	2.02892059653321e-07	2.15305494366785e-06	up	yes	3.99035822606164	3.69902586860231	3.45330646836255	1.64609088065342	0.949172517524454	1.26550899045147	19	4229523	4237528	+	ENSG00000105246	EBI3	protein_coding	protein_coding	GO:0006959|humoral immune response; GO:0035722|interleukin-12-mediated signaling pathway; GO:0042088|T-helper 1 type immune response; GO:0042098|T cell proliferation; GO:0045078|positive regulation of interferon-gamma biosynthetic process; GO:0046641|positive regulation of alpha-beta T cell proliferation	GO:0005576|extracellular region; GO:0005615|extracellular space; GO:0005788|endoplasmic reticulum lumen; GO:0005886|plasma membrane	GO:0004896|cytokine receptor activity; GO:0005125|cytokine activity; GO:0045523|interleukin-27 receptor binding	--	--	1158	NP_005746.2	NP_005746.2 interleukin-27 subunit beta precursor [Homo sapiens]	sp|Q14213|IL27B_HUMAN	sp|Q14213|IL27B_HUMAN Interleukin-27 subunit beta OS=Homo sapiens GN=EBI3 PE=1 SV=2	9606.ENSP00000221847	Epstein-Barr virus induced 3; Cytokine with pro- and anti-inflammatory properties, that can [...]	_	_	NOG43082	PF00041.18|fn3|Fibronectin type III domain|ENST00000221847|m.5326:139-216
ENST00000222511	0.742349223427306	2.75637216431137	-1.87852086876572	0.000193486215312508	0.00120966863663259	down	yes	0.448071336964917	0.737538304728451	1.04143802858855	3.41369301386062	1.72451807446875	3.13090540460473	7	90346716	90391453	+	ENSG00000105793	GTPBP10	protein_coding	protein_coding	GO:0042254|ribosome biogenesis	GO:0005694|chromosome; GO:0005730|nucleolus; GO:0005739|mitochondrion	GO:0003723|RNA binding; GO:0005525|GTP binding	--	--	7489	NP_149098.2	NP_149098.2 GTP-binding protein 10 isoform 2 [Homo sapiens]	sp|A4D1E9|GTPBA_HUMAN	sp|A4D1E9|GTPBA_HUMAN GTP-binding protein 10 OS=Homo sapiens GN=GTPBP10 PE=1 SV=1	9606.ENSP00000222511	GTP-binding protein 10 (putative); May be involved in the ribosome maturation process. Compl [...]	COG0536	KOG1489	_	PF01926.20|MMR_HSR1|50S ribosome-binding GTPase|ENST00000222511|m.7952:158-287;PF01018.19|GTP1_OBG|GTP1/OBG|ENST00000222511|m.7952:23-139;PF02421.15|FeoB_N|Ferrous iron transport protein B|ENST00000222511|m.7952:159-214
ENST00000222567	1.95535649346414	13.8824823809365	-2.82144148068508	5.94048889173568e-19	2.53570868434273e-17	down	yes	1.46956937935322	1.72283978918009	2.67366031185912	13.2203127342691	14.6188334414101	13.8083009671303	7	19695461	19709037	-	ENSG00000105849	POLR1F	protein_coding	protein_coding	GO:0006361|transcription initiation from RNA polymerase I promoter; GO:0006362|transcription elongation from RNA polymerase I promoter; GO:0006363|termination of RNA polymerase I transcription; GO:0045815|positive regulation of gene expression, epigenetic; GO:1990830|cellular response to leukemia inhibitory factor	GO:0005654|nucleoplasm; GO:0005736|RNA polymerase I complex	GO:0003899|DNA-directed 5'-3' RNA polymerase activity	ko:K03004|RPA43	ko00230|Purine metabolism; ko00240|Pyrimidine metabolism; ko01100|Metabolic pathways; ko03020|RNA polymerase	3893	NP_001002926.1	NP_001002926.1 DNA-directed RNA polymerase I subunit RPA43 [Homo sapiens]	sp|Q3B726|RPA43_HUMAN	sp|Q3B726|RPA43_HUMAN DNA-directed RNA polymerase I subunit RPA43 OS=Homo sapiens GN=TWISTNB PE=1 SV=1	9598.ENSPTRP00000032393	TWIST neighbor	_	KOG4134	_	PF03876.14|SHS2_Rpb7-N|SHS2 domain found in N terminus of Rpb7p/Rpc25p/MJ0397|ENST00000222567|m.3683:62-130
ENST00000222584	0.766672586840556	3.29952880837512	-2.09124737793428	2.39348300322641e-14	6.20619231061578e-13	down	yes	0.642702916990558	0.644581599583811	1.0127332439473	3.32121289687634	3.2506204112719	3.32675311697712	7	21428083	21514822	+	ENSG00000105866	SP4	protein_coding	protein_coding	GO:0006351|transcription, DNA-templated; GO:0006357|regulation of transcription by RNA polymerase II	GO:0005634|nucleus; GO:0005654|nucleoplasm; GO:0005829|cytosol	GO:0000981|DNA-binding transcription factor activity, RNA polymerase II-specific; GO:0003713|transcription coactivator activity; GO:0043565|sequence-specific DNA binding; GO:0046872|metal ion binding	ko:K09194|SP4	--	6077	NP_003103.2	NP_003103.2 transcription factor Sp4 isoform 1 [Homo sapiens]	sp|Q02446|SP4_HUMAN	sp|Q02446|SP4_HUMAN Transcription factor Sp4 OS=Homo sapiens GN=SP4 PE=1 SV=2	_	_	_	_	_	PF13894.3|zf-C2H2_4|C2H2-type zinc finger|ENST00000222584|m.3715:707-729
ENST00000222644	0.520185388278778	2.77756852659415	-2.39443845543389	8.48804517666346e-07	8.2132995694206e-06	down	yes	0.309785179115788	0.492977179071644	0.757793806648902	1.92791093944842	3.42777592542615	2.97701871490787	7	24573452	24694193	+	ENSG00000105926	PALS2	protein_coding	protein_coding	GO:0065003|protein-containing complex assembly	GO:0005886|plasma membrane; GO:0016020|membrane; GO:0070062|extracellular exosome	GO:0030165|PDZ domain binding	--	--	8346	XP_017719429.1	XP_017719429.1 PREDICTED: MAGUK p55 subfamily member 6 isoform X3 [Rhinopithecus bieti]	sp|Q9NZW5|MPP6_HUMAN	sp|Q9NZW5|MPP6_HUMAN MAGUK p55 subfamily member 6 OS=Homo sapiens GN=MPP6 PE=1 SV=2	9615.ENSCAFP00000004166	membrane protein, palmitoylated 6 (MAGUK p55 subfamily member 6)	COG0194	KOG0609	_	PF00625.18|Guanylate_kin|Guanylate kinase|ENST00000222644|m.3896:385-574;PF02828.13|L27|L27 domain|ENST00000222644|m.3896:49-101;PF02828.13|L27|L27 domain|ENST00000222644|m.3896:106-156;PF07653.14|SH3_2|Variant SH3 domain|ENST00000222644|m.3896:267-329;PF00595.21|PDZ|PDZ domain (Also known as DHR or GLGF)|ENST00000222644|m.3896:183-254;PF00018.25|SH3_1|SH3 domain|ENST00000222644|m.3896:289-324
ENST00000222690	8.35757438222163	21.3815291380641	-1.35415823916735	2.3065112574512e-85	1.90591812302028e-82	down	yes	8.12712549474242	8.31198380938024	8.63361384254222	21.4292686542365	21.3256491482237	21.389669611732	7	44826791	44848077	-	ENSG00000105968	H2AZ2	protein_coding	protein_coding	GO:0006342|chromatin silencing	GO:0000786|nucleosome; GO:0000790|nuclear chromatin; GO:0070062|extracellular exosome	GO:0003677|DNA binding; GO:0046982|protein heterodimerization activity	ko:K11251|H2A	ko05034|Alcoholism; ko05322|Systemic lupus erythematosus	3804	BAD92238.1	BAD92238.1 H2A histone family, member V isoform 1 variant, partial [Homo sapiens]	sp|Q32LA7|H2AV_BOVIN	sp|Q32LA7|H2AV_BOVIN Histone H2A.V OS=Bos taurus GN=H2AFV PE=2 SV=3	9544.ENSMMUP00000006168	H2A histone family, member V	COG5262	KOG1757	_	PF00125.21|Histone|Core histone H2A/H2B/H3/H4|ENST00000222690|m.5618:41-129
ENST00000222803	3.16547187318946	6.67252505606078	-1.07342235042826	6.79372951052017e-08	7.71298568883781e-07	down	yes	2.92841174699998	3.71365270748135	2.85435116508706	6.66730412615284	6.01066325045451	7.33960779157498	7	30010587	30026702	-	ENSG00000106080	FKBP14	protein_coding	protein_coding	GO:0036498|IRE1-mediated unfolded protein response; GO:0061077|chaperone-mediated protein folding	GO:0005737|cytoplasm; GO:0005788|endoplasmic reticulum lumen	GO:0003755|peptidyl-prolyl cis-trans isomerase activity; GO:0005509|calcium ion binding; GO:0005528|FK506 binding	ko:K09577|FKBP14	--	4978	NP_060416.1	NP_060416.1 peptidyl-prolyl cis-trans isomerase FKBP14 precursor [Homo sapiens]	sp|Q9NWM8|FKB14_HUMAN	sp|Q9NWM8|FKB14_HUMAN Peptidyl-prolyl cis-trans isomerase FKBP14 OS=Homo sapiens GN=FKBP14 PE=1 SV=1	_	_	_	_	_	PF00254.25|FKBP_C|FKBP-type peptidyl-prolyl cis-trans isomerase|ENST00000222803|m.4323:40-132;PF13499.3|EF-hand_7|EF-hand domain pair|ENST00000222803|m.4323:141-206
ENST00000223023	4.84471567740691	14.0269199317844	-1.53176769529326	2.09385232760385e-11	3.8049901530046e-10	down	yes	4.57680670180499	4.25649905741391	5.70084127300182	11.7704674849587	14.6535441812731	15.6567481291213	7	123681943	123749003	-	ENSG00000106299	WASL	protein_coding	protein_coding	GO:0006351|transcription, DNA-templated; GO:0006355|regulation of transcription, DNA-templated; GO:0006900|vesicle budding from membrane; GO:0006928|movement of cell or subcellular component; GO:0008154|actin polymerization or depolymerization; GO:0009617|response to bacterium; GO:0016050|vesicle organization; GO:0030050|vesicle transport along actin filament; GO:0032880|regulation of protein loc…	GO:0005634|nucleus; GO:0005829|cytosol; GO:0005886|plasma membrane; GO:0015629|actin cytoskeleton; GO:0030027|lamellipodium; GO:0030478|actin cap; GO:0030666|endocytic vesicle membrane; GO:0031410|cytoplasmic vesicle; GO:0070062|extracellular exosome	GO:0003779|actin binding; GO:0030695|GTPase regulator activity	ko:K05747|WAS	ko04062|Chemokine signaling pathway; ko04144|Endocytosis; ko04520|Adherens junction; ko04530|Tight junction; ko04666|Fc gamma R-mediated phagocytosis; ko04810|Regulation of actin cytoskeleton; ko05100|Bacterial invasion of epithelial cells; ko05130|Pathogenic Escherichia coli infection; ko05131|Shigellosis; ko05132|Salmonella infection; ko05231|Choline metabolism in cancer	4363	CAL26602.1	CAL26602.1 WASL protein [Homo sapiens]	sp|O00401|WASL_HUMAN	sp|O00401|WASL_HUMAN Neural Wiskott-Aldrich syndrome protein OS=Homo sapiens GN=WASL PE=1 SV=2	_	_	_	_	_	PF00568.20|WH1|WH1 domain|ENST00000223023|m.1845:32-136;PF00786.25|PBD|P21-Rho-binding domain|ENST00000223023|m.1845:202-260;PF02205.17|WH2|WH2 motif|ENST00000223023|m.1845:404-427;PF02205.17|WH2|WH2 motif|ENST00000223023|m.1845:431-451
ENST00000223095	150.744259235587	48.973429493443	1.62183307248243	1.40300812374138e-13	3.29462417046937e-12	up	yes	165.997195301881	153.029614391992	133.205968012888	39.2145439764698	56.6810278608959	51.0247166429632	7	101127104	101139247	+	ENSG00000106366	SERPINE1	protein_coding	protein_coding	GO:0001300|chronological cell aging; GO:0001525|angiogenesis; GO:0002576|platelet degranulation; GO:0007623|circadian rhythm; GO:0010469|regulation of signaling receptor activity; GO:0010757|negative regulation of plasminogen activation; GO:0010951|negative regulation of endopeptidase activity; GO:0014912|negative regulation of smooth muscle cell migration; GO:0030194|positive regulation of blood…	GO:0005576|extracellular region; GO:0005615|extracellular space; GO:0005886|plasma membrane; GO:0031012|extracellular matrix; GO:0031093|platelet alpha granule lumen; GO:0070062|extracellular exosome	GO:0002020|protease binding; GO:0004867|serine-type endopeptidase inhibitor activity; GO:0005102|signaling receptor binding	ko:K03982|SERPINE1,PAI1	ko04066|HIF-1 signaling pathway; ko04115|p53 signaling pathway; ko04371|Apelin signaling pathway; ko04390|Hippo signaling pathway; ko04610|Complement and coagulation cascades; ko04933|AGE-RAGE signaling pathway in diabetic complications; ko05142|Chagas disease (American trypanosomiasis)	3156	XP_008016669.1	XP_008016669.1 PREDICTED: plasminogen activator inhibitor 1 isoform X1 [Chlorocebus sabaeus]	sp|P05121|PAI1_HUMAN	sp|P05121|PAI1_HUMAN Plasminogen activator inhibitor 1 OS=Homo sapiens GN=SERPINE1 PE=1 SV=1	9606.ENSP00000223095	serpin peptidase inhibitor, clade E (nexin, plasminogen activator inhibitor type 1), member [...]	COG4826	KOG2392	_	PF00079.17|Serpin|Serpin (serine protease inhibitor)|ENST00000223095|m.366:83-449
ENST00000223145	0.202388283451709	0.553656498457918	-1.40811204727005	0.00636519816072018	0.0258785604761177	down	yes	0.266869559850056	0.106992882921028	0.233302407584044	0.543965464165206	0.386395899350811	0.730608131857736	7	7968796	8089080	+	ENSG00000106415	GLCCI1	protein_coding	protein_coding	--	--	--	--	--	4741	XP_023097871.1	XP_023097871.1 glucocorticoid-induced transcript 1 protein [Felis catus]	sp|Q86VQ1|GLCI1_HUMAN	sp|Q86VQ1|GLCI1_HUMAN Glucocorticoid-induced transcript 1 protein OS=Homo sapiens GN=GLCCI1 PE=1 SV=1	9606.ENSP00000223145	glucocorticoid induced transcript 1	_	_	NOG44409	PF15388.3|FAM117|Protein Family FAM117|ENST00000223145|m.3406:167-476
ENST00000223215	9.75522116454152	3.23677165471221	1.58864679538526	0.00297451937740907	0.0135133896404181	up	yes	10.2805799470355	9.63853612214199	9.34654742444707	5.54070853015457	1.76543935940915	2.4041670745729	7	130492085	130506465	+	ENSG00000106484	MEST	protein_coding	protein_coding	GO:0007498|mesoderm development	GO:0005783|endoplasmic reticulum; GO:0005789|endoplasmic reticulum membrane; GO:0016021|integral component of membrane; GO:0070062|extracellular exosome	GO:0016787|hydrolase activity	--	--	2646	NP_002393.2	NP_002393.2 mesoderm-specific transcript homolog protein isoform a [Homo sapiens]	sp|Q5EB52|MEST_HUMAN	sp|Q5EB52|MEST_HUMAN Mesoderm-specific transcript homolog protein OS=Homo sapiens GN=MEST PE=2 SV=2	_	_	_	_	_	PF00561.17|Abhydrolase_1|alpha/beta hydrolase fold|ENST00000223215|m.2404:147-386;PF12697.4|Abhydrolase_6|Alpha/beta hydrolase family|ENST00000223215|m.2404:148-398;PF06342.9|DUF1057|Alpha/beta hydrolase of unknown function (DUF1057)|ENST00000223215|m.2404:134-225
ENST00000223273	6.04554720635317	15.5893030676071	-1.36515233572048	8.28403444214434e-06	6.7876386977308e-05	down	yes	7.51570915023436	4.17372562015492	6.44720684867022	14.3217243822096	15.3534920773846	17.092692743227	7	39566404	39572881	+	ENSG00000241127	YAE1	protein_coding	protein_coding	GO:0006413|translational initiation; GO:0042273|ribosomal large subunit biogenesis	--	--	--	--	871	NP_064577.1	NP_064577.1 protein YAE1 homolog isoform 1 [Homo sapiens]	sp|Q9NRH1|YAED1_HUMAN	sp|Q9NRH1|YAED1_HUMAN Yae1 domain-containing protein 1 OS=Homo sapiens GN=YAE1D1 PE=1 SV=1	9606.ENSP00000223273	Uncharacterized protein C7orf36	_	KOG4774	_	PF09811.6|Yae1_N|Essential protein Yae1, N terminal|ENST00000223273|m.4908:50-87
ENST00000223293	1.58728838358062	0.683199132801766	1.20428305389227	0.00672018192683193	0.0271004021625787	up	yes	1.39145027836309	1.58187086672119	1.78854400565758	0.699342022672125	0.38085300599214	0.969402369741032	7	150685706	150693641	+	ENSG00000106560	GIMAP2	protein_coding	protein_coding	--	GO:0005737|cytoplasm; GO:0005811|lipid droplet; GO:0016021|integral component of membrane	GO:0005525|GTP binding; GO:0042802|identical protein binding	--	--	1443	XP_018886053.1	XP_018886053.1 PREDICTED: GTPase IMAP family member 2 [Gorilla gorilla gorilla]	sp|Q9UG22|GIMA2_HUMAN	sp|Q9UG22|GIMA2_HUMAN GTPase IMAP family member 2 OS=Homo sapiens GN=GIMAP2 PE=1 SV=2	_	_	_	_	_	PF04548.13|AIG1|AIG1 family|ENST00000223293|m.3888:52-256;PF01926.20|MMR_HSR1|50S ribosome-binding GTPase|ENST00000223293|m.3888:53-160
ENST00000223459	26.8721810203937	12.3427245464401	1.12182091124718	3.21492632016743e-09	4.41926234123454e-08	up	yes	28.3256418806656	27.2889410910953	25.0019600894203	14.7509949149247	11.0146063979816	11.2625723264139	16	30569726	30571714	-	ENSG00000229809	ZNF688	protein_coding	protein_coding	GO:0006351|transcription, DNA-templated; GO:0006355|regulation of transcription, DNA-templated	GO:0005634|nucleus	GO:0003677|DNA binding; GO:0046872|metal ion binding	ko:K09228|KRAB	--	1106	XP_016785189.1	XP_016785189.1 zinc finger protein 688 isoform X1 [Pan troglodytes]	sp|P0C7X2|ZN688_HUMAN	sp|P0C7X2|ZN688_HUMAN Zinc finger protein 688 OS=Homo sapiens GN=ZNF688 PE=2 SV=1	_	_	_	_	_	PF01352.24|KRAB|KRAB box|ENST00000223459|m.9301:54-94;PF00096.23|zf-C2H2|Zinc finger, C2H2 type|ENST00000223459|m.9301:211-233
ENST00000223528	0	1.99720807878543	-7.64904637233045	3.86872350146175e-10	6.01671682338484e-09	down	yes	0	0	0	0.418728345323897	1.23553114640823	4.33736474462417	9	105558130	105641118	+	ENSG00000106692	FKTN	protein_coding	protein_coding	GO:0007399|nervous system development; GO:0007517|muscle organ development; GO:0008285|negative regulation of cell population proliferation; GO:0035269|protein O-linked mannosylation; GO:0046329|negative regulation of JNK cascade; GO:0060049|regulation of protein glycosylation	GO:0000139|Golgi membrane; GO:0005615|extracellular space; GO:0005634|nucleus; GO:0005783|endoplasmic reticulum; GO:0005794|Golgi apparatus; GO:0005801|cis-Golgi network; GO:0016021|integral component of membrane	GO:0016740|transferase activity	ko:K19872|FKTN	ko00515|Mannose type O-glycan biosynthesis; ko01100|Metabolic pathways	7364	NP_001073270.1	NP_001073270.1 fukutin isoform a [Homo sapiens]	sp|O75072|FKTN_HUMAN	sp|O75072|FKTN_HUMAN Fukutin OS=Homo sapiens GN=FKTN PE=1 SV=2	9606.ENSP00000223528	fukutin; Unknown. May interact with and reinforce a large complex encompassing the outside a [...]	_	_	NOG83383	PF04991.10|LicD|LicD family|ENST00000223528|m.97:290-328
ENST00000223864	13.4437702806843	33.2144753997665	-1.30423589026148	2.89265089754054e-19	1.2719241572067e-17	down	yes	12.0562046447086	13.4440211071799	14.8310850901645	34.5184576613654	31.6832689786102	33.4416995593239	9	5357971	5437925	-	ENSG00000107020	PLGRKT	protein_coding	protein_coding	GO:0006935|chemotaxis; GO:0006954|inflammatory response; GO:0010756|positive regulation of plasminogen activation	GO:0005739|mitochondrion; GO:0005887|integral component of plasma membrane	--	--	--	981	NP_060935.2	NP_060935.2 plasminogen receptor (KT) [Homo sapiens]	sp|Q9HBL7|PLRKT_HUMAN	sp|Q9HBL7|PLRKT_HUMAN Plasminogen receptor (KT) OS=Homo sapiens GN=PLGRKT PE=1 SV=1	9598.ENSPTRP00000035502	Transmembrane protein C9orf46	_	KOG4544	_	PF10166.6|DUF2368|Uncharacterised conserved protein (DUF2368)|ENST00000223864|m.4594:1-134
ENST00000224140	0.648012661713404	7.76039179171173	-3.56180009254897	9.46496152230379e-10	1.39380628738835e-08	down	yes	0.247770193685864	0.819960175314217	0.876307616140131	6.65888451138978	8.04754535254143	8.57474551120399	9	132261356	132354986	-	ENSG00000107290	SETX	protein_coding	protein_coding	GO:0000165|MAPK cascade; GO:0006302|double-strand break repair; GO:0006310|DNA recombination; GO:0006353|DNA-templated transcription, termination; GO:0006369|termination of RNA polymerase II transcription; GO:0006376|mRNA splice site selection; GO:0006396|RNA processing; GO:0006974|cellular response to DNA damage stimulus; GO:0007283|spermatogenesis; GO:0007623|circadian rhythm; GO:0008543|fibrob…	GO:0000228|nuclear chromosome; GO:0000781|chromosome, telomeric region; GO:0005634|nucleus; GO:0005654|nucleoplasm; GO:0005730|nucleolus; GO:0005737|cytoplasm; GO:0016604|nuclear body; GO:0030424|axon; GO:0030426|growth cone; GO:0045171|intercellular bridge	GO:0001147|transcription termination site sequence-specific DNA binding; GO:0003677|DNA binding; GO:0003678|DNA helicase activity; GO:0005524|ATP binding; GO:0042802|identical protein binding	ko:K10706|SETX,ALS4	--	11101	NP_055861.3	NP_055861.3 probable helicase senataxin isoform 1 [Homo sapiens]	sp|Q7Z333|SETX_HUMAN	sp|Q7Z333|SETX_HUMAN Probable helicase senataxin OS=Homo sapiens GN=SETX PE=1 SV=4	9606.ENSP00000224140	senataxin; Probable helicase, which may be involved in RNA maturation (By similarity). Invol [...]	COG1112	KOG1801	_	PF13086.3|AAA_11|AAA domain|ENST00000224140|m.3061:1934-2217;PF13087.3|AAA_12|AAA domain|ENST00000224140|m.3061:2225-2424;PF13245.3|AAA_19|Part of AAA domain|ENST00000224140|m.3061:1952-2018;PF00580.18|UvrD-helicase|UvrD/REP helicase N-terminal domain|ENST00000224140|m.3061:1954-2129
ENST00000225235	1.3578558935059	3.5849967449853	-1.39407421713316	1.36345880819712e-10	2.24821831720606e-09	down	yes	1.25887565263003	1.22481469844584	1.58987732944183	3.13786879314114	3.56392923808469	4.05319220373007	10	94402541	94536332	+	ENSG00000108239	TBC1D12	protein_coding	protein_coding	GO:0006886|intracellular protein transport; GO:0031338|regulation of vesicle fusion; GO:0090630|activation of GTPase activity; GO:2000785|regulation of autophagosome assembly	GO:0005776|autophagosome; GO:0055037|recycling endosome	GO:0005096|GTPase activator activity; GO:0017137|Rab GTPase binding	--	--	5637	NP_056003.1	NP_056003.1 TBC1 domain family member 12 [Homo sapiens]	sp|O60347|TBC12_HUMAN	sp|O60347|TBC12_HUMAN TBC1 domain family member 12 OS=Homo sapiens GN=TBC1D12 PE=1 SV=3	9606.ENSP00000225235	TBC1 domain family, member 12; May act as a GTPase-activating protein for Rab family protein(s)	COG5210	KOG2223	_	PF00566.15|RabGAP-TBC|Rab-GTPase-TBC domain|ENST00000225235|m.7918:512-735
ENST00000225388	2.90935407223902	13.2054177882813	-2.17850093159942	8.6499796094394e-13	1.83450778206004e-11	down	yes	2.51355515177543	2.29290722149085	3.92159984345079	12.022532926536	13.6307817229637	13.9629387153442	17	29255839	29294148	-	ENSG00000108256	NUFIP2	protein_coding	protein_coding	--	GO:0005634|nucleus; GO:0005654|nucleoplasm; GO:0005737|cytoplasm; GO:0005829|cytosol; GO:0010494|cytoplasmic stress granule; GO:0016020|membrane; GO:0016604|nuclear body; GO:0042788|polysomal ribosome	GO:0003723|RNA binding	--	--	10877	NP_065823.1	NP_065823.1 nuclear fragile X mental retardation-interacting protein 2 [Homo sapiens]	sp|Q7Z417|NUFP2_HUMAN	sp|Q7Z417|NUFP2_HUMAN Nuclear fragile X mental retardation-interacting protein 2 OS=Homo sapiens GN=NUFIP2 PE=1 SV=1	9606.ENSP00000225388	nuclear fragile X mental retardation protein interacting protein 2; Binds RNA	_	_	NOG85203	PF15293.3|NUFIP2|Nuclear fragile X mental retardation-interacting protein 2|ENST00000225388|m.10536:89-688
ENST00000225577	1.38732042264529	10.1363227111718	-2.86022216087941	3.13901258669014e-38	5.56571077870829e-36	down	yes	1.34788537352322	1.1577568627495	1.65631903166316	8.98076223505132	10.9909677644884	10.4372381339758	17	59893121	59950574	+	ENSG00000108443	RPS6KB1	protein_coding	protein_coding	GO:0000082|G1/S transition of mitotic cell cycle; GO:0001662|behavioral fear response; GO:0003009|skeletal muscle contraction; GO:0006915|apoptotic process; GO:0007165|signal transduction; GO:0007281|germ cell development; GO:0007568|aging; GO:0007584|response to nutrient; GO:0007616|long-term memory; GO:0009408|response to heat; GO:0009611|response to wounding; GO:0009612|response to mechanical …	GO:0005634|nucleus; GO:0005654|nucleoplasm; GO:0005737|cytoplasm; GO:0005739|mitochondrion; GO:0005741|mitochondrial outer membrane; GO:0005829|cytosol; GO:0009986|cell surface; GO:0030054|cell junction; GO:0043005|neuron projection; GO:0045202|synapse; GO:0048471|perinuclear region of cytoplasm	GO:0004672|protein kinase activity; GO:0004674|protein serine/threonine kinase activity; GO:0004711|ribosomal protein S6 kinase activity; GO:0004712|protein serine/threonine/tyrosine kinase activity; GO:0005524|ATP binding; GO:0016301|kinase activity; GO:0030165|PDZ domain binding; GO:0042277|peptide binding; GO:0042802|identical protein binding; GO:0051721|protein phosphatase 2A binding	ko:K04688|RPS6KB	ko01521|EGFR tyrosine kinase inhibitor resistance; ko01522|Endocrine resistance; ko04012|ErbB signaling pathway; ko04066|HIF-1 signaling pathway; ko04140|Autophagy - animal; ko04150|mTOR signaling pathway; ko04151|PI3K-Akt signaling pathway; ko04152|AMPK signaling pathway; ko04211|Longevity regulating pathway; ko04213|Longevity regulating pathway - multiple species; ko04350|TGF-beta signaling pat…	5428	XP_010949324.1	XP_010949324.1 PREDICTED: ribosomal protein S6 kinase beta-1 isoform X1 [Camelus bactrianus]	sp|P23443|KS6B1_HUMAN	sp|P23443|KS6B1_HUMAN Ribosomal protein S6 kinase beta-1 OS=Homo sapiens GN=RPS6KB1 PE=1 SV=2	_	_	_	_	_	PF00069.22|Pkinase|Protein kinase domain|ENST00000225577|m.5458:91-352;PF07714.14|Pkinase_Tyr|Protein tyrosine kinase|ENST00000225577|m.5458:92-335;PF00433.21|Pkinase_C|Protein kinase C terminal domain|ENST00000225577|m.5458:374-413;PF14531.3|Kinase-like|Kinase-like|ENST00000225577|m.5458:208-335
ENST00000225603	45.0774705032595	91.0660565064804	-1.01434525152583	2.17750341899513e-06	1.97440501521515e-05	down	yes	36.5556419262587	45.0478501796247	53.6289194038951	91.6884025208169	89.1324614092376	92.3773055893866	17	48070059	48101478	-	ENSG00000108468	CBX1	protein_coding	protein_coding	GO:0045892|negative regulation of transcription, DNA-templated	GO:0000775|chromosome, centromeric region; GO:0000784|nuclear chromosome, telomeric region; GO:0000785|chromatin; GO:0001939|female pronucleus; GO:0001940|male pronucleus; GO:0005634|nucleus; GO:0005654|nucleoplasm; GO:0005720|nuclear heterochromatin; GO:0005721|pericentric heterochromatin; GO:0005819|spindle; GO:0010369|chromocenter	GO:0003682|chromatin binding; GO:0019899|enzyme binding; GO:0042803|protein homodimerization activity; GO:1990226|histone methyltransferase binding	ko:K11585|CBX1,HP1B,SWI6	--	2182	XP_002748531.2	XP_002748531.2 PREDICTED: chromobox protein homolog 1 [Callithrix jacchus]	sp|P83916|CBX1_HUMAN	sp|P83916|CBX1_HUMAN Chromobox protein homolog 1 OS=Homo sapiens GN=CBX1 PE=1 SV=1	_	_	_	_	_	PF01393.16|Chromo_shadow|Chromo shadow domain|ENST00000225603|m.4041:200-252;PF00385.21|Chromo|Chromo (CHRromatin Organisation MOdifier) domain|ENST00000225603|m.4041:103-151
ENST00000225719	1.93430037623865	14.8021344493769	-2.9294565258121	2.21052147928918e-25	1.70439767932165e-23	down	yes	1.77262072102485	1.50646062871809	2.523819778973	13.5104951610578	15.1420631537302	15.7538450333426	17	30378927	30469989	+	ENSG00000108582	CPD	protein_coding	protein_coding	GO:0006518|peptide metabolic process; GO:0016485|protein processing	GO:0005615|extracellular space; GO:0005886|plasma membrane; GO:0016020|membrane; GO:0016021|integral component of membrane; GO:0070062|extracellular exosome	GO:0004181|metallocarboxypeptidase activity; GO:0004185|serine-type carboxypeptidase activity; GO:0008270|zinc ion binding	ko:K07752|CPD	--	9372	NP_001295.2	NP_001295.2 carboxypeptidase D isoform 1 precursor [Homo sapiens]	sp|O75976|CBPD_HUMAN	sp|O75976|CBPD_HUMAN Carboxypeptidase D OS=Homo sapiens GN=CPD PE=1 SV=2	9606.ENSP00000225719	carboxypeptidase D	COG2866	KOG2649	_	PF00246.21|Peptidase_M14|Zinc carboxypeptidase|ENST00000225719|m.10730:70-371;PF00246.21|Peptidase_M14|Zinc carboxypeptidase|ENST00000225719|m.10730:510-782;PF00246.21|Peptidase_M14|Zinc carboxypeptidase|ENST00000225719|m.10730:941-1201;PF13620.3|CarboxypepD_reg|Carboxypeptidase regulatory-like domain|ENST00000225719|m.10730:384-459;PF13620.3|CarboxypepD_reg|Carboxypeptidase regulatory-like domai…
ENST00000225726	12.6113455317276	40.7258542674444	-1.6904334423007	1.51987815039836e-05	0.000118634178383135	down	yes	11.3857000134789	8.66967527173454	17.7786613099694	32.4976050897944	44.5653313974818	45.1146263150571	17	63745255	63773597	-	ENSG00000108588	CCDC47	protein_coding	protein_coding	GO:0001649|osteoblast differentiation; GO:0006983|ER overload response; GO:0007029|endoplasmic reticulum organization; GO:0009791|post-embryonic development; GO:0030433|ubiquitin-dependent ERAD pathway; GO:0055074|calcium ion homeostasis	GO:0005783|endoplasmic reticulum; GO:0005791|rough endoplasmic reticulum; GO:0016020|membrane; GO:0016021|integral component of membrane	GO:0003723|RNA binding; GO:0005509|calcium ion binding	--	--	3283	NP_064583.2	NP_064583.2 coiled-coil domain-containing protein 47 precursor [Homo sapiens]	sp|Q96A33|CCD47_HUMAN	sp|Q96A33|CCD47_HUMAN Coiled-coil domain-containing protein 47 OS=Homo sapiens GN=CCDC47 PE=1 SV=1	9598.ENSPTRP00000016169	coiled-coil domain containing 47	_	KOG2357	_	PF07946.11|DUF1682|Protein of unknown function (DUF1682)|ENST00000225726|m.6029:135-467
ENST00000225831	91.7856966276251	5.70871260258672	4.00466421288566	1.8640085620095e-47	5.03915154155592e-45	up	yes	90.5696691641097	107.664865286839	77.1225554319266	5.03137732978001	4.90320405082864	7.19155642715151	17	34255285	34257203	+	ENSG00000108691	CCL2	protein_coding	protein_coding	GO:0000165|MAPK cascade; GO:0001525|angiogenesis; GO:0001666|response to hypoxia; GO:0001912|positive regulation of leukocyte mediated cytotoxicity; GO:0001938|positive regulation of endothelial cell proliferation; GO:0002523|leukocyte migration involved in inflammatory response; GO:0002544|chronic inflammatory response; GO:0002548|monocyte chemotaxis; GO:0002693|positive regulation of cellular e…	GO:0005576|extracellular region; GO:0005615|extracellular space; GO:0005791|rough endoplasmic reticulum; GO:0030139|endocytic vesicle; GO:0030425|dendrite; GO:0043204|perikaryon; GO:0043679|axon terminus; GO:0044299|C-fiber; GO:0048471|perinuclear region of cytoplasm	GO:0004672|protein kinase activity; GO:0005102|signaling receptor binding; GO:0008009|chemokine activity; GO:0008201|heparin binding; GO:0031727|CCR2 chemokine receptor binding	ko:K14624|CCL2,MCP1	ko04060|Cytokine-cytokine receptor interaction; ko04062|Chemokine signaling pathway; ko04621|NOD-like receptor signaling pathway; ko04657|IL-17 signaling pathway; ko04668|TNF signaling pathway; ko04933|AGE-RAGE signaling pathway in diabetic complications; ko05142|Chagas disease (American trypanosomiasis); ko05144|Malaria; ko05164|Influenza A; ko05168|Herpes simplex infection; ko05323|Rheumatoid a…	741	XP_008009200.1	XP_008009200.1 PREDICTED: C-C motif chemokine 2 [Chlorocebus sabaeus]	sp|P13500|CCL2_HUMAN	sp|P13500|CCL2_HUMAN C-C motif chemokine 2 OS=Homo sapiens GN=CCL2 PE=1 SV=1	_	_	_	_	_	PF00048.17|IL8|Small cytokines (intecrine/chemokine), interleukin-8 like|ENST00000225831|m.192:54-111
ENST00000225927	23.5558456838012	8.31470157645011	1.50122699427538	8.56749249060712e-19	3.61129291266736e-17	up	yes	27.3604986557692	22.7609262087376	20.5461121868969	7.73568819240116	8.62289675566811	8.58551978128105	17	42536241	42544449	+	ENSG00000108784	NAGLU	protein_coding	protein_coding	GO:0006027|glycosaminoglycan catabolic process; GO:0007040|lysosome organization; GO:0007399|nervous system development; GO:0021680|cerebellar Purkinje cell layer development; GO:0042474|middle ear morphogenesis; GO:0045475|locomotor rhythm; GO:0046548|retinal rod cell development; GO:0060119|inner ear receptor cell development	GO:0005764|lysosome; GO:0043202|lysosomal lumen; GO:0070062|extracellular exosome	GO:0004561|alpha-N-acetylglucosaminidase activity	ko:K01205|NAGLU	ko00531|Glycosaminoglycan degradation; ko01100|Metabolic pathways; ko04142|Lysosome	2475	NP_000254.2	NP_000254.2 alpha-N-acetylglucosaminidase precursor [Homo sapiens]	sp|P54802|ANAG_HUMAN	sp|P54802|ANAG_HUMAN Alpha-N-acetylglucosaminidase OS=Homo sapiens GN=NAGLU PE=1 SV=2	9606.ENSP00000225927	N-acetylglucosaminidase, alpha-; Involved in the degradation of heparan sulfate	_	KOG2233	_	PF05089.9|NAGLU|Alpha-N-acetylglucosaminidase (NAGLU) tim-barrel domain|ENST00000225927|m.2153:140-475;PF12972.4|NAGLU_C|Alpha-N-acetylglucosaminidase (NAGLU) C-terminal domain|ENST00000225927|m.2153:484-743;PF12971.4|NAGLU_N|Alpha-N-acetylglucosaminidase (NAGLU) N-terminal domain|ENST00000225927|m.2153:41-126
ENST00000226725	2.230676041014	6.40015963030005	-1.51642620653659	2.81182733749372e-06	2.51109254171162e-05	down	yes	1.78760710349169	3.09678423643831	1.80763678311201	6.09046025459085	6.71026724843295	6.39975138787636	4	165207561	165323147	+	ENSG00000109466	KLHL2	protein_coding	protein_coding	GO:0006511|ubiquitin-dependent protein catabolic process; GO:0016567|protein ubiquitination; GO:0043687|post-translational protein modification	GO:0001726|ruffle; GO:0005737|cytoplasm; GO:0005829|cytosol; GO:0015629|actin cytoskeleton; GO:0030027|lamellipodium; GO:0031463|Cul3-RING ubiquitin ligase complex	GO:0003779|actin binding; GO:0042802|identical protein binding	ko:K10443|KLHL2_3	--	3185	BAD90334.1	BAD90334.1 mKIAA4249 protein, partial [Mus musculus]	sp|O95198|KLHL2_HUMAN	sp|O95198|KLHL2_HUMAN Kelch-like protein 2 OS=Homo sapiens GN=KLHL2 PE=1 SV=2	_	_	_	_	_	PF01344.22|Kelch_1|Kelch motif|ENST00000226725|m.5551:309-340;PF01344.22|Kelch_1|Kelch motif|ENST00000226725|m.5551:342-387;PF01344.22|Kelch_1|Kelch motif|ENST00000226725|m.5551:389-434;PF01344.22|Kelch_1|Kelch motif|ENST00000226725|m.5551:436-483;PF01344.22|Kelch_1|Kelch motif|ENST00000226725|m.5551:485-530;PF01344.22|Kelch_1|Kelch motif|ENST00000226725|m.5551:533-576;PF13964.3|Kelch_6|Kelch mot…
ENST00000226798	1.19327120607134	14.2395687156456	-3.5658845003899	6.90204552705934e-05	0.000475798967192765	down	yes	0.421855355844597	0.461034544811266	2.69692371755817	17.971409559613	13.6112762448275	11.1360203424962	4	189940872	189963192	+	ENSG00000109536	FRG1	protein_coding	protein_coding	GO:0000398|mRNA splicing, via spliceosome; GO:0006364|rRNA processing; GO:0007517|muscle organ development	GO:0005730|nucleolus; GO:0015030|Cajal body; GO:0030018|Z disc; GO:0055120|striated muscle dense body; GO:0071013|catalytic step 2 spliceosome	GO:0003723|RNA binding; GO:0051015|actin filament binding	ko:K13122|FRG1	--	978	XP_004777482.1	XP_004777482.1 PREDICTED: protein FRG1 [Mustela putorius furo]	sp|Q14331|FRG1_HUMAN	sp|Q14331|FRG1_HUMAN Protein FRG1 OS=Homo sapiens GN=FRG1 PE=1 SV=1	9598.ENSPTRP00000028594	PREDICTED: Pan troglodytes hypothetical protein LOC740085 (LOC740085), mRNA	_	KOG3962	_	PF06229.9|FRG1|FRG1-like domain|ENST00000226798|m.6350:114-302;PF06268.10|Fascin|Fascin domain|ENST00000226798|m.6350:151-223
ENST00000227471	74.5723986743167	19.4173196887344	1.94074832528521	1.01019642213928e-57	4.29529634054268e-55	up	yes	77.3112647813796	79.0264508441018	67.3794803974688	19.7958911256384	20.3367314812577	18.119336459307	11	67991100	68004097	-	ENSG00000110057	UNC93B1	protein_coding	protein_coding	GO:0002224|toll-like receptor signaling pathway; GO:0002250|adaptive immune response; GO:0006886|intracellular protein transport; GO:0034138|toll-like receptor 3 signaling pathway; GO:0034154|toll-like receptor 7 signaling pathway; GO:0034162|toll-like receptor 9 signaling pathway; GO:0045087|innate immune response; GO:0051607|defense response to virus	GO:0000139|Golgi membrane; GO:0005764|lysosome; GO:0005768|endosome; GO:0005783|endoplasmic reticulum; GO:0005789|endoplasmic reticulum membrane; GO:0016021|integral component of membrane; GO:0032009|early phagosome	GO:0035325|Toll-like receptor binding	--	--	2294	NP_112192.2	NP_112192.2 protein unc-93 homolog B1 [Homo sapiens]	sp|Q9H1C4|UN93B_HUMAN	sp|Q9H1C4|UN93B_HUMAN Protein unc-93 homolog B1 OS=Homo sapiens GN=UNC93B1 PE=1 SV=2	9606.ENSP00000227471	unc-93 homolog B1 (C. elegans)	_	KOG3097	_	PF05978.13|UNC-93|Ion channel regulatory protein UNC-93|ENST00000227471|m.384:140-206
ENST00000227474	0	4.53801208593551	-8.82909227784307	1.60166983064752e-11	2.95596840426499e-10	down	yes	0	0	0	5.87000571545138	6.36007861592178	1.38395192643338	11	125893485	125903206	-	ENSG00000110060	PUS3	protein_coding	protein_coding	GO:0006400|tRNA modification; GO:0031119|tRNA pseudouridine synthesis; GO:1990481|mRNA pseudouridine synthesis	GO:0005634|nucleus; GO:0005737|cytoplasm; GO:0005829|cytosol	GO:0003723|RNA binding; GO:0009982|pseudouridine synthase activity	ko:K01855|PUS3,DEG1	--	1829	Q9BZE2.3	Q9BZE2.3 RecName: Full=tRNA pseudouridine(38/39) synthase; AltName: Full=tRNA pseudouridine synthase 3; AltName: Full=tRNA pseudouridylate synthase 3; AltName: Full=tRNA-uridine isomerase 3	sp|Q9BZE2|PUS3_HUMAN	sp|Q9BZE2|PUS3_HUMAN tRNA pseudouridine(38/39) synthase OS=Homo sapiens GN=PUS3 PE=1 SV=3	9606.ENSP00000227474	pseudouridylate synthase 3; Formation of pseudouridine at position 39 in the anticodon stem [...]	COG0101	KOG2554	_	PF01416.17|PseudoU_synth_1|tRNA pseudouridine synthase|ENST00000227474|m.5663:239-357
ENST00000227520	167.319340300163	82.5651971260022	1.0189100227032	1.16487718351338e-22	7.05612672917963e-21	up	yes	176.055578116829	152.900668388765	173.001774394895	78.4319382917571	85.3601459742919	83.9035071119576	11	60842113	60851081	+	ENSG00000110104	CCDC86	protein_coding	protein_coding	GO:0016032|viral process	GO:0005634|nucleus; GO:0005730|nucleolus	GO:0003723|RNA binding	ko:K14822|CGR1	--	1851	XP_004051338.1	XP_004051338.1 PREDICTED: coiled-coil domain-containing protein 86 [Gorilla gorilla gorilla]	sp|Q9H6F5|CCD86_HUMAN	sp|Q9H6F5|CCD86_HUMAN Coiled-coil domain-containing protein 86 OS=Homo sapiens GN=CCDC86 PE=1 SV=1	_	_	_	_	_	PF03879.11|Cgr1|Cgr1 family|ENST00000227520|m.8237:237-338
ENST00000227525	140.631672765459	65.0395588864192	1.11241295594189	8.12926367908939e-31	9.15221344024987e-29	up	yes	152.549871454302	133.080847951936	136.264298890138	61.9626120139465	67.0292346135505	66.1268300317607	11	60914158	60923443	+	ENSG00000110108	TMEM109	protein_coding	protein_coding	GO:0042771|intrinsic apoptotic signaling pathway in response to DNA damage by p53 class mediator; GO:0060548|negative regulation of cell death; GO:0071480|cellular response to gamma radiation	GO:0005640|nuclear outer membrane; GO:0016021|integral component of membrane; GO:0033017|sarcoplasmic reticulum membrane; GO:0070062|extracellular exosome	GO:0005244|voltage-gated ion channel activity	--	--	2129	NP_076997.1	NP_076997.1 transmembrane protein 109 precursor [Homo sapiens]	sp|Q9BVC6|TM109_HUMAN	sp|Q9BVC6|TM109_HUMAN Transmembrane protein 109 OS=Homo sapiens GN=TMEM109 PE=1 SV=1	9606.ENSP00000227525	transmembrane protein 109	_	_	NOG46846	PF14965.3|BRI3BP|Negative regulator of p53/TP53|ENST00000227525|m.8260:58-231
ENST00000227880	20.7444615259729	2.22254107279223	3.21666287929907	1.09419637821147e-06	1.04038928319087e-05	up	yes	22.5878797349551	22.8279709496109	16.8175338933528	3.82559062960927	2.0711858406476	0.770846748119807	11	60937084	60952176	-	ENSG00000110446	SLC15A3	protein_coding	protein_coding	GO:0006811|ion transport; GO:0015031|protein transport	GO:0005765|lysosomal membrane; GO:0016021|integral component of membrane; GO:0043231|intracellular membrane-bounded organelle	GO:0015333|peptide:proton symporter activity	ko:K14638|SLC15A3_4,PHT	--	2506	NP_057666.1	NP_057666.1 solute carrier family 15 member 3 [Homo sapiens]	sp|Q8IY34|S15A3_HUMAN	sp|Q8IY34|S15A3_HUMAN Solute carrier family 15 member 3 OS=Homo sapiens GN=SLC15A3 PE=1 SV=2	9606.ENSP00000227880	solute carrier family 15, member 3; Proton oligopeptide cotransporter. Transports free histi [...]	COG3104	KOG1237	_	PF00854.18|PTR2|POT family|ENST00000227880|m.8294:102-518;PF07690.13|MFS_1|Major Facilitator Superfamily|ENST00000227880|m.8294:39-510
ENST00000228136	17.5533902300002	47.773441022014	-1.44393939751048	4.63833572801393e-15	1.31394510484069e-13	down	yes	18.2150255219316	14.794886689584	19.6502584784849	44.493584551376	52.4958585989014	46.3308799157647	11	16738647	16758340	+	ENSG00000110696	C11orf58	protein_coding	protein_coding	--	--	--	--	--	3920	XP_025214214.1	XP_025214214.1 small acidic protein [Theropithecus gelada]	sp|O00193|SMAP_HUMAN	sp|O00193|SMAP_HUMAN Small acidic protein OS=Homo sapiens GN=SMAP PE=1 SV=1	9606.ENSP00000228136	Small acidic protein	_	_	NOG39197	PF15477.3|SMAP|Small acidic protein family|ENST00000228136|m.4962:27-103
ENST00000228347	3.22279938719287	8.5004544899416	-1.39645219609497	1.12139579919038e-05	9.00303006884372e-05	down	yes	2.74852429501466	2.52636294689116	4.39351091967278	7.86074309980691	8.36465372065597	9.27596664936193	12	106357748	106510198	+	ENSG00000013503	POLR3B	protein_coding	protein_coding	GO:0006383|transcription by RNA polymerase III; GO:0032481|positive regulation of type I interferon production; GO:0032728|positive regulation of interferon-beta production; GO:0045087|innate immune response; GO:0045089|positive regulation of innate immune response; GO:0051607|defense response to virus	GO:0005654|nucleoplasm; GO:0005666|RNA polymerase III complex; GO:0005829|cytosol	GO:0003677|DNA binding; GO:0003899|DNA-directed 5'-3' RNA polymerase activity; GO:0032549|ribonucleoside binding; GO:0046872|metal ion binding	ko:K03021|RPC2,POLR3B	ko00230|Purine metabolism; ko00240|Pyrimidine metabolism; ko01100|Metabolic pathways; ko03020|RNA polymerase; ko04623|Cytosolic DNA-sensing pathway; ko05169|Epstein-Barr virus infection	4183	XP_016003564.1	XP_016003564.1 PREDICTED: DNA-directed RNA polymerase III subunit RPC2 isoform X1 [Rousettus aegyptiacus]	sp|Q9NW08|RPC2_HUMAN	sp|Q9NW08|RPC2_HUMAN DNA-directed RNA polymerase III subunit RPC2 OS=Homo sapiens GN=POLR3B PE=1 SV=2	9544.ENSMMUP00000038725	polymerase (RNA) III (DNA directed) polypeptide B	COG0085	KOG0215	_	PF00562.25|RNA_pol_Rpb2_6|RNA polymerase Rpb2, domain 6|ENST00000228347|m.6282:668-1041;PF04563.12|RNA_pol_Rpb2_1|RNA polymerase beta subunit|ENST00000228347|m.6282:38-412;PF04560.17|RNA_pol_Rpb2_7|RNA polymerase Rpb2, domain 7|ENST00000228347|m.6282:1043-1127;PF04561.11|RNA_pol_Rpb2_2|RNA polymerase Rpb2, domain 2|ENST00000228347|m.6282:186-363;PF04566.10|RNA_pol_Rpb2_4|RNA polymerase Rpb2, doma…
ENST00000228425	1.6502568660918	5.45223768223069	-1.71808562755722	0.00377641719603662	0.0165819321335897	down	yes	2.27101032681388	1.98767688864623	0.692083382815281	3.74352926084083	7.18003081804788	5.43315296780337	12	27524206	27695564	+	ENSG00000110841	PPFIBP1	protein_coding	protein_coding	GO:0007155|cell adhesion	GO:0005829|cytosol; GO:0005886|plasma membrane; GO:0005925|focal adhesion	GO:0045296|cadherin binding	--	--	5983	XP_011757471.1	XP_011757471.1 liprin-beta-1 isoform X1 [Macaca nemestrina]	sp|Q86W92|LIPB1_HUMAN	sp|Q86W92|LIPB1_HUMAN Liprin-beta-1 OS=Homo sapiens GN=PPFIBP1 PE=1 SV=2	_	_	_	_	_	PF00536.27|SAM_1|SAM domain (Sterile alpha motif)|ENST00000228425|m.9000:640-702;PF00536.27|SAM_1|SAM domain (Sterile alpha motif)|ENST00000228425|m.9000:715-774;PF07647.14|SAM_2|SAM domain (Sterile alpha motif)|ENST00000228425|m.9000:641-702;PF07647.14|SAM_2|SAM domain (Sterile alpha motif)|ENST00000228425|m.9000:717-773;PF07647.14|SAM_2|SAM domain (Sterile alpha motif)|ENST00000228425|m.9000:80…
ENST00000228468	0.749369133838801	0.157816580495775	2.17791609580315	0.0111413132181555	0.0411793241952163	up	yes	0.688975161716334	1.24571035837081	0.31342188142926	0.0413044588537932	0.194947105965034	0.237198176668497	12	50057548	50083611	+	ENSG00000110881	ASIC1	protein_coding	protein_coding	GO:0006810|transport; GO:0006814|sodium ion transport; GO:0007165|signal transduction; GO:0007613|memory; GO:0008306|associative learning; GO:0009268|response to pH; GO:0010447|response to acidic pH; GO:0034220|ion transmembrane transport; GO:0035725|sodium ion transmembrane transport; GO:0042391|regulation of membrane potential; GO:0046929|negative regulation of neurotransmitter secretion; GO:00…	GO:0005794|Golgi apparatus; GO:0005886|plasma membrane; GO:0005887|integral component of plasma membrane; GO:0009986|cell surface; GO:0045202|synapse	GO:0015280|ligand-gated sodium channel activity; GO:0022839|ion gated channel activity; GO:0044736|acid-sensing ion channel activity	ko:K04829|ASIC1,ACCN2,BNAC2	ko04750|Inflammatory mediator regulation of TRP channels	4072	NP_064423.2	NP_064423.2 acid-sensing ion channel 1 isoform a [Homo sapiens]	sp|P78348|ASIC1_HUMAN	sp|P78348|ASIC1_HUMAN Acid-sensing ion channel 1 OS=Homo sapiens GN=ASIC1 PE=1 SV=3	9598.ENSPTRP00000043681	amiloride-sensitive cation channel 2, neuronal	_	KOG4294	_	PF00858.21|ASC|Amiloride-sensitive sodium channel|ENST00000228468|m.1378:149-630
ENST00000228928	17.1901242511445	1.13612416880274	3.9075837304067	2.81706629863648e-06	2.51525827826269e-05	up	yes	14.5214900282649	19.8490776620373	17.1998050631313	2.49777119750861	0.421031391758397	0.489569917141204	12	112938474	112973251	+	ENSG00000111331	OAS3	protein_coding	protein_coding	GO:0006139|nucleobase-containing compound metabolic process; GO:0009615|response to virus; GO:0045071|negative regulation of viral genome replication; GO:0051607|defense response to virus; GO:0060333|interferon-gamma-mediated signaling pathway; GO:0060337|type I interferon signaling pathway; GO:0060700|regulation of ribonuclease activity	GO:0005615|extracellular space; GO:0005654|nucleoplasm; GO:0005737|cytoplasm; GO:0005829|cytosol; GO:0005886|plasma membrane; GO:0043231|intracellular membrane-bounded organelle	GO:0001730|2'-5'-oligoadenylate synthetase activity; GO:0003725|double-stranded RNA binding; GO:0005524|ATP binding; GO:0046872|metal ion binding	ko:K14216|OAS	ko04621|NOD-like receptor signaling pathway; ko05160|Hepatitis C; ko05162|Measles; ko05164|Influenza A; ko05168|Herpes simplex infection	6599	NP_006178.2	NP_006178.2 2'-5'-oligoadenylate synthase 3 [Homo sapiens]	sp|Q9Y6K5|OAS3_HUMAN	sp|Q9Y6K5|OAS3_HUMAN 2'-5'-oligoadenylate synthase 3 OS=Homo sapiens GN=OAS3 PE=1 SV=3	9606.ENSP00000228928	2'-5'-oligoadenylate synthetase 3, 100kDa; May play a role in mediating resistance to virus [...]	_	_	NOG124087	PF10421.6|OAS1_C|2'-5'-oligoadenylate synthetase 1, domain 2, C-terminus|ENST00000228928|m.7263:180-361;PF10421.6|OAS1_C|2'-5'-oligoadenylate synthetase 1, domain 2, C-terminus|ENST00000228928|m.7263:579-763;PF10421.6|OAS1_C|2'-5'-oligoadenylate synthetase 1, domain 2, C-terminus|ENST00000228928|m.7263:924-1104;PF01909.20|NTP_transf_2|Nucleotidyltransferase domain|ENST00000228928|m.7263:799-888
ENST00000228945	27.6101920580767	9.64762352645461	1.51598322089523	6.79649860617271e-10	1.02391694687765e-08	up	yes	22.9364266165633	25.3002524066222	34.5938971510445	10.3627516042658	9.38837263110183	9.19174634399619	12	14942031	14961601	-	ENSG00000111348	ARHGDIB	protein_coding	protein_coding	GO:0006928|movement of cell or subcellular component; GO:0007162|negative regulation of cell adhesion; GO:0007275|multicellular organism development; GO:0035023|regulation of Rho protein signal transduction; GO:0051056|regulation of small GTPase mediated signal transduction; GO:0071461|cellular response to redox state; GO:1901164|negative regulation of trophoblast cell migration; GO:2000249|regul…	GO:0005737|cytoplasm; GO:0005829|cytosol; GO:0005856|cytoskeleton; GO:0016020|membrane; GO:0031410|cytoplasmic vesicle; GO:0070062|extracellular exosome	GO:0003924|GTPase activity; GO:0005094|Rho GDP-dissociation inhibitor activity; GO:0005096|GTPase activator activity; GO:0048365|Rac GTPase binding	ko:K12462|ARHGDI,RHOGDI	ko04722|Neurotrophin signaling pathway; ko04962|Vasopressin-regulated water reabsorption	1174	NP_001166.3	NP_001166.3 rho GDP-dissociation inhibitor 2 [Homo sapiens]	sp|P52566|GDIR2_HUMAN	sp|P52566|GDIR2_HUMAN Rho GDP-dissociation inhibitor 2 OS=Homo sapiens GN=ARHGDIB PE=1 SV=3	_	_	_	_	_	PF02115.14|Rho_GDI|RHO protein GDP dissociation inhibitor|ENST00000228945|m.8434:11-198
ENST00000229179	6.56596226206963	31.9100785795415	-2.27919027827019	1.71051730011642e-11	3.14756744363861e-10	down	yes	4.57752102911702	6.15050358344667	8.9698621736452	33.64466784343	30.6398276416556	31.445740253539	12	68686978	68745809	+	ENSG00000111581	NUP107	protein_coding	protein_coding	GO:0000973|posttranscriptional tethering of RNA polymerase II gene DNA at nuclear periphery; GO:0006110|regulation of glycolytic process; GO:0006355|regulation of transcription, DNA-templated; GO:0006406|mRNA export from nucleus; GO:0006409|tRNA export from nucleus; GO:0006606|protein import into nucleus; GO:0007062|sister chromatid cohesion; GO:0007077|mitotic nuclear envelope disassembly; GO:00…	GO:0000777|condensed chromosome kinetochore; GO:0005635|nuclear envelope; GO:0005643|nuclear pore; GO:0005654|nucleoplasm; GO:0005813|centrosome; GO:0005829|cytosol; GO:0016020|membrane; GO:0031080|nuclear pore outer ring; GO:0031965|nuclear membrane; GO:0034399|nuclear periphery; GO:0043657|host cell	GO:0017056|structural constituent of nuclear pore	ko:K14301|NUP107,NUP84	ko03013|RNA transport	6213	NP_065134.1	NP_065134.1 nuclear pore complex protein Nup107 isoform 1 [Homo sapiens]	sp|P57740|NU107_HUMAN	sp|P57740|NU107_HUMAN Nuclear pore complex protein Nup107 OS=Homo sapiens GN=NUP107 PE=1 SV=1	9606.ENSP00000229179	nucleoporin 107kDa; Essential component of nuclear pore complex. Required for the assembly o [...]	_	KOG1964	_	PF04121.10|Nup84_Nup100|Nuclear pore protein 84 / 107|ENST00000229179|m.4585:210-908
ENST00000229201	4.58374380182515	17.1044813414107	-1.89747526840696	0.010395840947228	0.0389233012126058	down	yes	4.50035602101566	3.67714821091341	5.57372717354638	4.37518927700934	23.1080994805725	23.8301552666503	12	56417119	56449403	-	ENSG00000111602	TIMELESS	protein_coding	protein_coding	GO:0000122|negative regulation of transcription by RNA polymerase II; GO:0002009|morphogenesis of an epithelium; GO:0006260|DNA replication; GO:0006351|transcription, DNA-templated; GO:0006974|cellular response to DNA damage stimulus; GO:0007623|circadian rhythm; GO:0009582|detection of abiotic stimulus; GO:0009628|response to abiotic stimulus; GO:0030324|lung development; GO:0042752|regulation o…	GO:0000790|nuclear chromatin; GO:0005634|nucleus; GO:0005654|nucleoplasm	GO:0042803|protein homodimerization activity; GO:0046982|protein heterodimerization activity	ko:K03155|TIMELESS	--	4376	NP_001317224.1	NP_001317224.1 protein timeless homolog isoform 2 [Homo sapiens]	sp|Q9UNS1|TIM_HUMAN	sp|Q9UNS1|TIM_HUMAN Protein timeless homolog OS=Homo sapiens GN=TIMELESS PE=1 SV=2	_	_	_	_	_	PF05029.10|TIMELESS_C|Timeless protein C terminal region|ENST00000229201|m.3391:727-1178;PF04821.11|TIMELESS|Timeless protein|ENST00000229201|m.3391:24-283
ENST00000229214	1.08775218562271	10.1574403109064	-3.2113322093393	1.01933391046482e-18	4.26785168344234e-17	down	yes	0.737712455808527	0.984540776198613	1.54100332486098	9.75458920044048	10.1530646965601	10.5646670357187	12	75490863	75511609	-	ENSG00000111615	KRR1	protein_coding	protein_coding	GO:0000462|maturation of SSU-rRNA from tricistronic rRNA transcript (SSU-rRNA, 5.8S rRNA, LSU-rRNA); GO:0006364|rRNA processing	GO:0005634|nucleus; GO:0005654|nucleoplasm; GO:0005730|nucleolus; GO:0005737|cytoplasm; GO:0016020|membrane; GO:0032040|small-subunit processome; GO:0045171|intercellular bridge	GO:0003723|RNA binding	ko:K06961|KRR1	--	10104	NP_008974.5	NP_008974.5 KRR1 small subunit processome component homolog [Homo sapiens]	sp|Q13601|KRR1_HUMAN	sp|Q13601|KRR1_HUMAN KRR1 small subunit processome component homolog OS=Homo sapiens GN=KRR1 PE=1 SV=4	9606.ENSP00000229214	KRR1, small subunit (SSU) processome component, homolog (yeast); Required for 40S ribosome b [...]	COG1094	KOG2874	_	_
ENST00000229239	4065.41466896876	1979.57595015718	1.03820735419638	4.33220702148314e-09	5.83601988636894e-08	up	yes	4378.10614816062	4504.07120017799	3314.06665856766	1910.27441362455	2050.18690801415	1978.26652883285	12	6534517	6538371	+	ENSG00000111640	GAPDH	protein_coding	protein_coding	GO:0000226|microtubule cytoskeleton organization; GO:0006094|gluconeogenesis; GO:0010951|negative regulation of endopeptidase activity; GO:0016241|regulation of macroautophagy; GO:0017148|negative regulation of translation; GO:0031640|killing of cells of other organism; GO:0035606|peptidyl-cysteine S-trans-nitrosylation; GO:0050715|positive regulation of cytokine secretion; GO:0050821|protein sta…	GO:0005634|nucleus; GO:0005737|cytoplasm; GO:0005811|lipid droplet; GO:0005829|cytosol; GO:0005886|plasma membrane; GO:0015630|microtubule cytoskeleton; GO:0016020|membrane; GO:0031012|extracellular matrix; GO:0031965|nuclear membrane; GO:0031982|vesicle; GO:0043231|intracellular membrane-bounded organelle; GO:0048471|perinuclear region of cytoplasm; GO:0070062|extracellular exosome; GO:0097452|G…	GO:0004365|glyceraldehyde-3-phosphate dehydrogenase (NAD+) (phosphorylating) activity; GO:0008017|microtubule binding; GO:0019828|aspartic-type endopeptidase inhibitor activity; GO:0035605|peptidyl-cysteine S-nitrosylase activity; GO:0042802|identical protein binding; GO:0050661|NADP binding; GO:0051287|NAD binding; GO:0097718|disordered domain specific binding	ko:K00134|GAPDH,gapA	ko00010|Glycolysis / Gluconeogenesis; ko01100|Metabolic pathways; ko01200|Carbon metabolism; ko01230|Biosynthesis of amino acids; ko04066|HIF-1 signaling pathway; ko05010|Alzheimer's disease	1285	NP_002037.2	NP_002037.2 glyceraldehyde-3-phosphate dehydrogenase isoform 1 [Homo sapiens]	sp|P04406|G3P_HUMAN	sp|P04406|G3P_HUMAN Glyceraldehyde-3-phosphate dehydrogenase OS=Homo sapiens GN=GAPDH PE=1 SV=3	_	_	_	_	_	PF02800.17|Gp_dh_C|Glyceraldehyde 3-phosphate dehydrogenase, C-terminal domain|ENST00000229239|m.7111:182-339;PF00044.21|Gp_dh_N|Glyceraldehyde 3-phosphate dehydrogenase, NAD binding domain|ENST00000229239|m.7111:29-177
ENST00000229328	6.66399790776116	2.29928665973963	1.53110396329508	5.25728112489643e-08	6.05901649644314e-07	up	yes	6.28437106126244	6.99756009009704	6.71006257192401	2.24862044829285	1.69238443694705	2.95685509397898	12	119668133	119681619	+	ENSG00000111725	PRKAB1	protein_coding	protein_coding	GO:0006468|protein phosphorylation; GO:0006633|fatty acid biosynthetic process; GO:0007050|cell cycle arrest; GO:0007165|signal transduction; GO:0010628|positive regulation of gene expression; GO:0016236|macroautophagy; GO:0016241|regulation of macroautophagy; GO:0035878|nail development; GO:0050790|regulation of catalytic activity; GO:0051291|protein heterooligomerization; GO:1901796|regulation …	GO:0005654|nucleoplasm; GO:0005829|cytosol; GO:0031588|nucleotide-activated protein kinase complex	GO:0004672|protein kinase activity; GO:0004679|AMP-activated protein kinase activity; GO:0019901|protein kinase binding	ko:K07199|PRKAB	ko04068|FoxO signaling pathway; ko04152|AMPK signaling pathway; ko04211|Longevity regulating pathway; ko04213|Longevity regulating pathway - multiple species; ko04371|Apelin signaling pathway; ko04530|Tight junction; ko04710|Circadian rhythm; ko04910|Insulin signaling pathway; ko04920|Adipocytokine signaling pathway; ko04921|Oxytocin signaling pathway; ko04922|Glucagon signaling pathway; ko04931|…	2219	NP_006244.2	NP_006244.2 5'-AMP-activated protein kinase subunit beta-1 [Homo sapiens]	sp|Q9Y478|AAKB1_HUMAN	sp|Q9Y478|AAKB1_HUMAN 5'-AMP-activated protein kinase subunit beta-1 OS=Homo sapiens GN=PRKAB1 PE=1 SV=4	_	_	_	_	_	PF16561.2|AMPK1_CBM|Glycogen recognition site of AMP-activated protein kinase|ENST00000229328|m.7668:116-198;PF04739.12|AMPKBI|5'-AMP-activated protein kinase beta subunit, interaction domain|ENST00000229328|m.7668:238-306
ENST00000229330	0.585459141377065	3.38836337787075	-2.5127657010918	2.39760852389284e-05	0.000180853023258503	down	yes	0.320729322839306	0.38337751139087	1.05227058990102	3.87791947298062	3.33906929184611	2.94810136878551	12	104064531	104106524	+	ENSG00000111727	HCFC2	protein_coding	protein_coding	GO:0000122|negative regulation of transcription by RNA polymerase II; GO:0006357|regulation of transcription by RNA polymerase II; GO:0016032|viral process	GO:0005634|nucleus; GO:0005654|nucleoplasm; GO:0005737|cytoplasm; GO:0005829|cytosol; GO:0005886|plasma membrane	GO:0003713|transcription coactivator activity	ko:K14966|HCFC	ko05168|Herpes simplex infection	5660	NP_037452.1	NP_037452.1 host cell factor 2 [Homo sapiens]	sp|Q9Y5Z7|HCFC2_HUMAN	sp|Q9Y5Z7|HCFC2_HUMAN Host cell factor 2 OS=Homo sapiens GN=HCFC2 PE=1 SV=1	9606.ENSP00000229330	host cell factor C2	_	KOG4152	_	PF13854.3|Kelch_5|Kelch motif|ENST00000229330|m.6161:78-114;PF13854.3|Kelch_5|Kelch motif|ENST00000229330|m.6161:196-239;PF13854.3|Kelch_5|Kelch motif|ENST00000229330|m.6161:322-364;PF13415.3|Kelch_3|Galactose oxidase, central domain|ENST00000229330|m.6161:217-263;PF13415.3|Kelch_3|Galactose oxidase, central domain|ENST00000229330|m.6161:264-333;PF01344.22|Kelch_1|Kelch motif|ENST00000229330|m.61…
ENST00000229395	0.454789501268852	2.0985557437782	-2.18160577615174	0.000268832218997505	0.00162932563396011	down	yes	0.168857246118424	0.615132039325263	0.580379218362868	1.96950328724677	2.52001202839342	1.80615191569442	12	26938470	26966648	+	ENSG00000111790	FGFR1OP2	protein_coding	protein_coding	GO:0042060|wound healing	GO:0005829|cytosol	GO:0004713|protein tyrosine kinase activity; GO:0042803|protein homodimerization activity	--	--	2932	XP_024112042.1	XP_024112042.1 FGFR1 oncogene partner 2 homolog isoform X1 [Pongo abelii]	sp|Q9NVK5|FGOP2_HUMAN	sp|Q9NVK5|FGOP2_HUMAN FGFR1 oncogene partner 2 OS=Homo sapiens GN=FGFR1OP2 PE=1 SV=1	_	_	_	_	_	PF05769.8|DUF837|Protein of unknown function (DUF837)|ENST00000229395|m.8945:2-220
ENST00000229570	0.945603837312161	2.31407830398044	-1.28217412535801	1.75477231038208e-05	0.000135729871658748	down	yes	0.686194657822896	1.16003863559554	0.990578218518046	2.50597558124178	2.08199643275703	2.35426289794251	6	87322593	87342322	+	ENSG00000111850	SMIM8	protein_coding	protein_coding	--	GO:0016021|integral component of membrane	--	--	--	2405	XP_023061015.1	XP_023061015.1 small integral membrane protein 8 isoform X1 [Piliocolobus tephrosceles]	sp|Q96KF7|SMIM8_HUMAN	sp|Q96KF7|SMIM8_HUMAN Small integral membrane protein 8 OS=Homo sapiens GN=SMIM8 PE=1 SV=2	9606.ENSP00000229570	UPF0708 protein C6orf162	_	_	NOG44745	PF14937.3|DUF4500|Domain of unknown function (DUF4500)|ENST00000229570|m.7826:37-117
ENST00000229758	7.36732102509818	36.9009236850589	-2.3228789198574	4.50737259301981e-22	2.55369188501038e-20	down	yes	6.56155545692463	7.58712137927386	7.95328623909606	32.7403459696444	32.3005933911119	45.6618316944203	6	152970535	152983041	-	ENSG00000112029	FBXO5	protein_coding	protein_coding	GO:0000083|regulation of transcription involved in G1/S transition of mitotic cell cycle; GO:0001556|oocyte maturation; GO:0007057|spindle assembly involved in female meiosis I; GO:0007088|regulation of mitotic nuclear division; GO:0007346|regulation of mitotic cell cycle; GO:0016050|vesicle organization; GO:0045835|negative regulation of meiotic nuclear division; GO:0046785|microtubule polymeriz…	GO:0005634|nucleus; GO:0005654|nucleoplasm; GO:0005737|cytoplasm; GO:0005819|spindle; GO:0005829|cytosol	GO:0019901|protein kinase binding; GO:0046872|metal ion binding; GO:1990948|ubiquitin ligase inhibitor activity	ko:K10292|FBXO5,EMI1	ko04114|Oocyte meiosis	2054	NP_036309.1	NP_036309.1 F-box only protein 5 isoform a [Homo sapiens]	sp|Q9UKT4|FBX5_HUMAN	sp|Q9UKT4|FBX5_HUMAN F-box only protein 5 OS=Homo sapiens GN=FBXO5 PE=1 SV=1	9606.ENSP00000229758	F-box protein 5; Regulates progression through early mitosis by inhibiting the anaphase prom [...]	_	_	NOG45978	PF00646.30|F-box|F-box domain|ENST00000229758|m.1041:285-316
ENST00000229922	6.21746625576959	13.8672919095683	-1.15600885581021	6.45662905759757e-09	8.48643666198936e-08	down	yes	6.1592324193844	5.34711411491682	7.14605223300756	12.8803259642368	15.6155374723533	13.1060122921147	6	17393595	17557780	+	ENSG00000112186	CAP2	protein_coding	protein_coding	GO:0000902|cell morphogenesis; GO:0007163|establishment or maintenance of cell polarity; GO:0007165|signal transduction; GO:0007190|activation of adenylate cyclase activity; GO:0008154|actin polymerization or depolymerization	GO:0005886|plasma membrane; GO:0014069|postsynaptic density; GO:0030864|cortical actin cytoskeleton	GO:0003779|actin binding; GO:0008179|adenylate cyclase binding; GO:0042802|identical protein binding	ko:K17261|CAP1_2,SRV2	--	2925	NP_006357.1	NP_006357.1 adenylyl cyclase-associated protein 2 isoform 1 [Homo sapiens]	sp|P40123|CAP2_HUMAN	sp|P40123|CAP2_HUMAN Adenylyl cyclase-associated protein 2 OS=Homo sapiens GN=CAP2 PE=1 SV=1	9606.ENSP00000229922	CAP, adenylate cyclase-associated protein, 2 (yeast); May have a regulatory bifunctional role	_	KOG2675	_	PF01213.16|CAP_N|Adenylate cyclase associated (CAP) N terminal|ENST00000229922|m.1552:6-299;PF08603.8|CAP_C|Adenylate cyclase associated (CAP) C terminal|ENST00000229922|m.1552:322-474
ENST00000230431	94.3670326469936	43.3461940542211	1.12219769387745	0.00641502766802557	0.0260497113325155	up	yes	99.253405679694	105.182229239186	78.6654630221007	59.3643177081842	25.3497274882888	45.3245369661903	6	43225629	43229481	-	ENSG00000112667	DNPH1	protein_coding	protein_coding	GO:0006195|purine nucleotide catabolic process; GO:0008283|cell population proliferation; GO:0009159|deoxyribonucleoside monophosphate catabolic process; GO:0030307|positive regulation of cell growth; GO:0030855|epithelial cell differentiation	GO:0005634|nucleus; GO:0005829|cytosol; GO:0070062|extracellular exosome	GO:0042802|identical protein binding; GO:0042803|protein homodimerization activity; GO:0050144|nucleoside deoxyribosyltransferase activity; GO:0070694|deoxyribonucleoside 5'-monophosphate N-glycosidase activity	--	--	654	NP_006434.1	NP_006434.1 2'-deoxynucleoside 5'-phosphate N-hydrolase 1 isoform 1 [Homo sapiens]	sp|O43598|DNPH1_HUMAN	sp|O43598|DNPH1_HUMAN 2'-deoxynucleoside 5'-phosphate N-hydrolase 1 OS=Homo sapiens GN=DNPH1 PE=1 SV=1	9606.ENSP00000230431	Deoxyribonucleoside 5'-monophosphate N-glycosidase (EC 3.2.2.-)(c-Myc-responsive protein Rcl [...]	_	_	NOG08389	PF05014.12|Nuc_deoxyrib_tr|Nucleoside 2-deoxyribosyltransferase|ENST00000230431|m.5901:31-128
ENST00000230461	11.7808853098988	32.9450185739154	-1.48282613753174	1.04564732111281e-07	1.1572940214338e-06	down	yes	12.2894543238813	12.8911879970033	10.1620136088117	35.3413340667436	39.2945534324091	24.1991682225935	6	75252924	75284792	-	ENSG00000112697	TMEM30A	protein_coding	protein_coding	GO:0006855|drug transmembrane transport; GO:0010976|positive regulation of neuron projection development; GO:0015917|aminophospholipid transport; GO:0036010|protein localization to endosome; GO:0043312|neutrophil degranulation; GO:0045332|phospholipid translocation; GO:0070863|positive regulation of protein exit from endoplasmic reticulum	GO:0005783|endoplasmic reticulum; GO:0005794|Golgi apparatus; GO:0005886|plasma membrane; GO:0016020|membrane; GO:0016021|integral component of membrane; GO:0016324|apical plasma membrane; GO:0030658|transport vesicle membrane; GO:0035577|azurophil granule membrane; GO:0035579|specific granule membrane	GO:0015247|aminophospholipid flippase activity	--	--	4418	XP_001143816.1	XP_001143816.1 cell cycle control protein 50A [Pan troglodytes]	sp|Q9NV96|CC50A_HUMAN	sp|Q9NV96|CC50A_HUMAN Cell cycle control protein 50A OS=Homo sapiens GN=TMEM30A PE=1 SV=1	_	_	_	_	_	PF03381.12|CDC50|LEM3 (ligand-effect modulator 3) family / CDC50 family|ENST00000230461|m.7263:120-401
ENST00000230538	0.885753922830878	4.04970449105355	-2.18020035472747	5.94815149966977e-10	9.03570221741372e-09	down	yes	0.715403183425669	0.678396258989544	1.26346232607742	3.71148106726578	4.30434678804606	4.13328561784881	6	112107931	112254567	-	ENSG00000112769	LAMA4	protein_coding	protein_coding	GO:0007155|cell adhesion; GO:0030155|regulation of cell adhesion; GO:0030198|extracellular matrix organization; GO:0030334|regulation of cell migration; GO:0045995|regulation of embryonic development	GO:0005576|extracellular region; GO:0005604|basement membrane; GO:0031012|extracellular matrix; GO:0070062|extracellular exosome	GO:0005102|signaling receptor binding; GO:0005201|extracellular matrix structural constituent	ko:K06241|LAMA4	ko04151|PI3K-Akt signaling pathway; ko04510|Focal adhesion; ko04512|ECM-receptor interaction; ko05143|African trypanosomiasis; ko05145|Toxoplasmosis; ko05146|Amoebiasis; ko05200|Pathways in cancer; ko05222|Small cell lung cancer	7228	NP_001098676.2	NP_001098676.2 laminin subunit alpha-4 isoform 1 precursor [Homo sapiens]	sp|Q16363|LAMA4_HUMAN	sp|Q16363|LAMA4_HUMAN Laminin subunit alpha-4 OS=Homo sapiens GN=LAMA4 PE=1 SV=4	9606.ENSP00000230538	laminin, alpha 4; Binding to cells via a high affinity receptor, laminin is thought to media [...]	_	KOG1836	_	PF02210.21|Laminin_G_2|Laminin G domain|ENST00000230538|m.8982:876-1013;PF02210.21|Laminin_G_2|Laminin G domain|ENST00000230538|m.8982:1080-1209;PF02210.21|Laminin_G_2|Laminin G domain|ENST00000230538|m.8982:1263-1376;PF02210.21|Laminin_G_2|Laminin G domain|ENST00000230538|m.8982:1499-1625;PF02210.21|Laminin_G_2|Laminin G domain|ENST00000230538|m.8982:1677-1801;PF06008.11|Laminin_I|Laminin Domain…
ENST00000230565	1.22022602494883	2.97270012892821	-1.27769554002288	0.0128272657982309	0.0462704971282038	down	yes	0.616266998608829	1.595136031222	1.44927504501566	2.22580809770928	3.00036517102692	3.69192711804843	6	46160415	46170971	-	ENSG00000112796	ENPP5	protein_coding	protein_coding	GO:0007154|cell communication; GO:0008152|metabolic process	GO:0005576|extracellular region; GO:0005886|plasma membrane; GO:0016021|integral component of membrane	GO:0016787|hydrolase activity; GO:0046872|metal ion binding	ko:K18398|ENPP5	--	2544	NP_067547.1	NP_067547.1 ectonucleotide pyrophosphatase/phosphodiesterase family member 5 isoform 1 precursor [Homo sapiens]	sp|Q9UJA9|ENPP5_HUMAN	sp|Q9UJA9|ENPP5_HUMAN Ectonucleotide pyrophosphatase/phosphodiesterase family member 5 OS=Homo sapiens GN=ENPP5 PE=1 SV=1	9606.ENSP00000230565	ectonucleotide pyrophosphatase/phosphodiesterase 5 (putative function); May play a role in n [...]	COG1524	KOG2645	_	PF01663.19|Phosphodiest|Type I phosphodiesterase / nucleotide pyrophosphatase|ENST00000230565|m.6289:30-342
ENST00000230640	1.60050032960814	30.7851768473545	-4.25712355205305	7.1965033994103e-39	1.31870655387939e-36	down	yes	1.18741472693325	1.39445199800842	2.21963426388276	29.9144388843447	30.1694360886564	32.2716555690624	5	55307989	55425579	+	ENSG00000039123	MTREX	protein_coding	protein_coding	GO:0000398|mRNA splicing, via spliceosome; GO:0000460|maturation of 5.8S rRNA; GO:0006364|rRNA processing; GO:0006401|RNA catabolic process	GO:0005634|nucleus; GO:0005654|nucleoplasm; GO:0005730|nucleolus; GO:0071013|catalytic step 2 spliceosome	GO:0003723|RNA binding; GO:0003724|RNA helicase activity; GO:0005524|ATP binding	ko:K12598|MTR4,SKIV2L2	ko03018|RNA degradation	3961	AAH65258.1	AAH65258.1 SKIV2L2 protein, partial [Homo sapiens]	sp|P42285|SK2L2_HUMAN	sp|P42285|SK2L2_HUMAN Superkiller viralicidic activity 2-like 2 OS=Homo sapiens GN=SKIV2L2 PE=1 SV=3	9606.ENSP00000230640	superkiller viralicidic activity 2-like 2 (S. cerevisiae); May be involved in pre-mRNA splicing	COG4581	KOG0948	_	PF13234.3|rRNA_proc-arch|rRNA-processing arch domain|ENST00000230640|m.936:590-849;PF08148.9|DSHCT|DSHCT (NUC185) domain|ENST00000230640|m.936:876-1045;PF00270.26|DEAD|DEAD/DEAH box helicase|ENST00000230640|m.936:151-295;PF00271.28|Helicase_C|Helicase conserved C-terminal domain|ENST00000230640|m.936:431-536
ENST00000230792	1.22214192684393	6.5239968395937	-2.40679731151496	1.00851872451755e-19	4.62009179291276e-18	down	yes	1.41152221530709	0.864489338021784	1.39041422720292	6.52578871557476	6.48623897404074	6.5599628291656	5	103548855	103562789	-	ENSG00000112874	NUDT12	protein_coding	protein_coding	GO:0006742|NADP catabolic process; GO:0019677|NAD catabolic process; GO:0034356|NAD biosynthesis via nicotinamide riboside salvage pathway	GO:0005634|nucleus; GO:0005777|peroxisome; GO:0005782|peroxisomal matrix	GO:0000210|NAD+ diphosphatase activity; GO:0035529|NADH pyrophosphatase activity; GO:0046872|metal ion binding	ko:K03426|E3.6.1.22,NUDT12,nudC	ko00760|Nicotinate and nicotinamide metabolism; ko01100|Metabolic pathways; ko04146|Peroxisome	3488	NP_113626.1	NP_113626.1 peroxisomal NADH pyrophosphatase NUDT12 isoform 1 [Homo sapiens]	sp|Q9BQG2|NUD12_HUMAN	sp|Q9BQG2|NUD12_HUMAN Peroxisomal NADH pyrophosphatase NUDT12 OS=Homo sapiens GN=NUDT12 PE=1 SV=1	_	_	_	_	_	PF00293.25|NUDIX|NUDIX domain|ENST00000230792|m.3187:360-463;PF12796.4|Ank_2|Ankyrin repeats (3 copies)|ENST00000230792|m.3187:53-132;PF13857.3|Ank_5|Ankyrin repeats (many copies)|ENST00000230792|m.3187:64-117;PF13637.3|Ank_4|Ankyrin repeats (many copies)|ENST00000230792|m.3187:63-97;PF13606.3|Ank_3|Ankyrin repeat|ENST00000230792|m.3187:76-102;PF00023.27|Ank|Ankyrin repeat|ENST00000230792|m.3187:…
ENST00000230901	1.72086115483701	9.12812873275704	-2.40040876643982	0.0134087268078351	0.0480277411097685	down	yes	1.79754176454758	2.15893697784216	1.20610472212128	11.8859715316754	14.4257107086738	1.07270395792191	5	138156882	138178630	-	ENSG00000112983	BRD8	protein_coding	protein_coding	GO:0006351|transcription, DNA-templated; GO:0040008|regulation of growth; GO:0043967|histone H4 acetylation; GO:0043968|histone H2A acetylation; GO:0045944|positive regulation of transcription by RNA polymerase II	GO:0000812|Swr1 complex; GO:0005654|nucleoplasm; GO:0005739|mitochondrion; GO:0035267|NuA4 histone acetyltransferase complex	--	ko:K11321|BRD8	--	3198	NP_006687.3	NP_006687.3 bromodomain-containing protein 8 isoform 1 [Homo sapiens]	sp|Q8R3B7|BRD8_MOUSE	sp|Q8R3B7|BRD8_MOUSE Bromodomain-containing protein 8 OS=Mus musculus GN=Brd8 PE=1 SV=2	_	_	_	_	_	PF00439.22|Bromodomain|Bromodomain|ENST00000230901|m.4721:802-876
ENST00000230914	0.757089706217291	1.71207170526824	-1.16667800966985	2.46869951436013e-07	2.5933484104438e-06	down	yes	0.711280662784481	0.793823564833482	0.766164891033909	1.40451054992012	1.75534455763383	1.97636000825077	5	44815219	44820428	+	ENSG00000112996	MRPS30	protein_coding	protein_coding_CDS_not_defined	GO:0006479|protein methylation; GO:0018022|peptidyl-lysine methylation	GO:0005634|nucleus; GO:0005737|cytoplasm; GO:0005829|cytosol	GO:0008168|methyltransferase activity; GO:0016279|protein-lysine N-methyltransferase activity	--	--	4331	XP_018868510.1	XP_018868510.1 PREDICTED: LOW QUALITY PROTEIN: uncharacterized protein LOC109023789 [Gorilla gorilla gorilla]	sp|Q5JPI9|EFMT2_HUMAN	sp|Q5JPI9|EFMT2_HUMAN EEF1A lysine methyltransferase 2 OS=Homo sapiens GN=EEF1AKMT2 PE=1 SV=2	9544.ENSMMUP00000039381	annotation not avaliable	_	_	NOG129619	_
ENST00000230990	10.645844745024	4.45872606275679	1.2537094537501	2.0245494020561e-09	2.85556009864885e-08	up	yes	11.0696419727792	11.2818555151398	9.58603674715311	3.56640704946239	4.89439721822724	4.91537392058075	5	140332843	140346603	-	ENSG00000113070	HBEGF	protein_coding	protein_coding	GO:0000165|MAPK cascade; GO:0007165|signal transduction; GO:0007173|epidermal growth factor receptor signaling pathway; GO:0007517|muscle organ development; GO:0008016|regulation of heart contraction; GO:0008284|positive regulation of cell population proliferation; GO:0014066|regulation of phosphatidylinositol 3-kinase signaling; GO:0030307|positive regulation of cell growth; GO:0030335|positive …	GO:0005576|extracellular region; GO:0005615|extracellular space; GO:0005886|plasma membrane; GO:0005887|integral component of plasma membrane; GO:0009986|cell surface; GO:0030666|endocytic vesicle membrane; GO:0030669|clathrin-coated endocytic vesicle membrane	GO:0004713|protein tyrosine kinase activity; GO:0005088|Ras guanyl-nucleotide exchange factor activity; GO:0005154|epidermal growth factor receptor binding; GO:0008083|growth factor activity; GO:0008201|heparin binding; GO:0046934|phosphatidylinositol-4,5-bisphosphate 3-kinase activity	ko:K08523|HBEGF	ko01522|Endocrine resistance; ko04012|ErbB signaling pathway; ko04912|GnRH signaling pathway; ko04915|Estrogen signaling pathway; ko05120|Epithelial cell signaling in Helicobacter pylori infection; ko05205|Proteoglycans in cancer; ko05219|Bladder cancer	2358	NP_001936.1	NP_001936.1 proheparin-binding EGF-like growth factor precursor [Homo sapiens]	sp|Q99075|HBEGF_HUMAN	sp|Q99075|HBEGF_HUMAN Proheparin-binding EGF-like growth factor OS=Homo sapiens GN=HBEGF PE=1 SV=1	_	_	_	_	_	PF00008.24|EGF|EGF-like domain|ENST00000230990|m.5103:112-142;PF12661.4|hEGF|Human growth factor-like EGF|ENST00000230990|m.5103:132-143
ENST00000231461	0.382262727951548	0.156522314903577	1.2361047405248	0.00197771871643586	0.0094846902306514	up	yes	0.243676360585318	0.503784722406188	0.399327100863138	0.150780987169487	0.144906103371476	0.173879854169767	5	100806933	100903282	-	ENSG00000113532	ST8SIA4	protein_coding	protein_coding	GO:0001574|ganglioside biosynthetic process; GO:0006464|cellular protein modification process; GO:0006486|protein glycosylation; GO:0006491|N-glycan processing; GO:0007399|nervous system development; GO:0009311|oligosaccharide metabolic process	GO:0000139|Golgi membrane; GO:0016021|integral component of membrane	GO:0003828|alpha-N-acetylneuraminate alpha-2,8-sialyltransferase activity; GO:0033691|sialic acid binding	ko:K06614|SIAT8D	--	6321	XP_003828376.2	XP_003828376.2 LOW QUALITY PROTEIN: CMP-N-acetylneuraminate-poly-alpha-2,8-sialyltransferase [Pan paniscus]	sp|Q92187|SIA8D_HUMAN	sp|Q92187|SIA8D_HUMAN CMP-N-acetylneuraminate-poly-alpha-2,8-sialyltransferase OS=Homo sapiens GN=ST8SIA4 PE=1 SV=1	10116.ENSRNOP00000026010	ST8 alpha-N-acetyl-neuraminide alpha-2,8-sialyltransferase 4	_	KOG2692	_	PF00777.15|Glyco_transf_29|Glycosyltransferase family 29 (sialyltransferase)|ENST00000231461|m.3117:96-353
ENST00000231524	0.553169962202865	6.13932442601974	-3.44878563040996	5.02811030285409e-15	1.4197684765538e-13	down	yes	0.377365614200515	0.415817236199988	0.866327036208092	5.68911627659309	5.8486849146968	6.88017208676932	5	65589690	65624333	-	ENSG00000113595	TRIM23	protein_coding	protein_coding	GO:0007264|small GTPase mediated signal transduction; GO:0016032|viral process; GO:0016567|protein ubiquitination	GO:0000139|Golgi membrane; GO:0005634|nucleus; GO:0005765|lysosomal membrane; GO:0070062|extracellular exosome	GO:0003676|nucleic acid binding; GO:0003924|GTPase activity; GO:0004842|ubiquitin-protein transferase activity; GO:0005525|GTP binding; GO:0008047|enzyme activator activity; GO:0008270|zinc ion binding; GO:0019003|GDP binding; GO:0042802|identical protein binding	ko:K07963|TRIM23,ARFD1	--	3863	XP_019269896.1	XP_019269896.1 PREDICTED: E3 ubiquitin-protein ligase TRIM23 isoform X1 [Panthera pardus]	sp|P36406|TRI23_HUMAN	sp|P36406|TRI23_HUMAN E3 ubiquitin-protein ligase TRIM23 OS=Homo sapiens GN=TRIM23 PE=1 SV=1	_	_	_	_	_	PF00025.18|Arf|ADP-ribosylation factor family|ENST00000231524|m.1380:418-583;PF08477.10|Roc|Ras of Complex, Roc, domain of DAPkinase|ENST00000231524|m.1380:425-535;PF00071.19|Ras|Ras family|ENST00000231524|m.1380:425-542;PF09439.7|SRPRB|Signal recognition particle receptor beta subunit|ENST00000231524|m.1380:425-549;PF00643.21|zf-B_box|B-box zinc finger|ENST00000231524|m.1380:145-187;PF14634.3|zf…
ENST00000231526	1.15866631092926	4.04862614078767	-1.79612839647989	4.80385806368351e-07	4.82423673237834e-06	down	yes	1.2258199901765	0.965306997899721	1.28487194471155	2.68446020120859	4.95929530288882	4.50212291826559	5	65625040	65666069	+	ENSG00000113597	TRAPPC13	protein_coding	protein_coding	GO:0061024|membrane organization	GO:0005829|cytosol	GO:0017112|Rab guanyl-nucleotide exchange factor activity	ko:K20310|TRAPPC13	--	2715	XP_019785525.1	XP_019785525.1 PREDICTED: trafficking protein particle complex subunit 13 isoform X4 [Tursiops truncatus]	sp|A5PLN9|TPC13_HUMAN	sp|A5PLN9|TPC13_HUMAN Trafficking protein particle complex subunit 13 OS=Homo sapiens GN=TRAPPC13 PE=1 SV=2	_	_	_	_	_	PF06159.10|DUF974|Protein of unknown function (DUF974)|ENST00000231526|m.1388:72-299
ENST00000231572	36.3825175895807	136.411957717596	-1.90636210758854	4.79351973383319e-15	1.35702777468148e-13	down	yes	29.6695921306523	34.2631009910927	45.2148596469971	147.240442775777	134.846014216789	127.149416160222	5	168486471	168519301	+	ENSG00000113643	RARS1	protein_coding	protein_coding	GO:0006418|tRNA aminoacylation for protein translation; GO:0006420|arginyl-tRNA aminoacylation	GO:0005634|nucleus; GO:0005654|nucleoplasm; GO:0005737|cytoplasm; GO:0005739|mitochondrion; GO:0005829|cytosol; GO:0016020|membrane; GO:0017101|aminoacyl-tRNA synthetase multienzyme complex; GO:0070062|extracellular exosome	GO:0000049|tRNA binding; GO:0004814|arginine-tRNA ligase activity; GO:0005524|ATP binding; GO:0034618|arginine binding; GO:0045296|cadherin binding	ko:K01887|RARS,argS	ko00970|Aminoacyl-tRNA biosynthesis	2122	NP_002878.2	NP_002878.2 arginine--tRNA ligase, cytoplasmic [Homo sapiens]	sp|P54136|SYRC_HUMAN	sp|P54136|SYRC_HUMAN Arginine--tRNA ligase, cytoplasmic OS=Homo sapiens GN=RARS PE=1 SV=2	9606.ENSP00000231572	arginyl-tRNA synthetase	COG0018	KOG4426	_	PF00750.16|tRNA-synt_1d|tRNA synthetases class I (R)|ENST00000231572|m.7093:174-520;PF05746.12|DALR_1|DALR anticodon binding domain|ENST00000231572|m.7093:534-660;PF03485.13|Arg_tRNA_synt_N|Arginyl tRNA synthetase N terminal domain|ENST00000231572|m.7093:79-166
ENST00000231887	0.408830255547288	1.17419144444568	-1.49946476686716	1.33816358267312e-05	0.000105632433495258	down	yes	0.303922311614008	0.415185805548267	0.507382649479589	1.40860411656825	0.939808147777764	1.17416206899103	3	185190624	185254049	-	ENSG00000113790	EHHADH	protein_coding	protein_coding	GO:0006475|internal protein amino acid acetylation; GO:0006635|fatty acid beta-oxidation; GO:0033540|fatty acid beta-oxidation using acyl-CoA oxidase	GO:0005739|mitochondrion; GO:0005777|peroxisome; GO:0005782|peroxisomal matrix; GO:0005829|cytosol	GO:0003857|3-hydroxyacyl-CoA dehydrogenase activity; GO:0004165|dodecenoyl-CoA delta-isomerase activity; GO:0004300|enoyl-CoA hydratase activity; GO:0005102|signaling receptor binding; GO:0016508|long-chain-enoyl-CoA hydratase activity; GO:0019899|enzyme binding	ko:K07514|EHHADH	ko00071|Fatty acid degradation; ko00280|Valine, leucine and isoleucine degradation; ko00310|Lysine degradation; ko00380|Tryptophan metabolism; ko00410|beta-Alanine metabolism; ko00640|Propanoate metabolism; ko00650|Butanoate metabolism; ko01100|Metabolic pathways; ko01200|Carbon metabolism; ko01212|Fatty acid metabolism; ko03320|PPAR signaling pathway; ko04146|Peroxisome	3801	NP_001957.2	NP_001957.2 peroxisomal bifunctional enzyme isoform 1 [Homo sapiens]	sp|Q08426|ECHP_HUMAN	sp|Q08426|ECHP_HUMAN Peroxisomal bifunctional enzyme OS=Homo sapiens GN=EHHADH PE=1 SV=3	9606.ENSP00000231887	enoyl-Coenzyme A, hydratase/3-hydroxyacyl Coenzyme A dehydrogenase	COG1024;COG1250	KOG1683	_	PF02737.15|3HCDH_N|3-hydroxyacyl-CoA dehydrogenase, NAD binding domain|ENST00000231887|m.5221:309-484;PF00378.17|ECH_1|Enoyl-CoA hydratase/isomerase|ENST00000231887|m.5221:17-204;PF00725.19|3HCDH|3-hydroxyacyl-CoA dehydrogenase, C-terminal domain|ENST00000231887|m.5221:487-591;PF00725.19|3HCDH|3-hydroxyacyl-CoA dehydrogenase, C-terminal domain|ENST00000231887|m.5221:628-719;PF16113.2|ECH_2|Enoyl-…
ENST00000231948	2.03586531530578	4.76029990018862	-1.22136879692789	1.6788799247836e-05	0.0001302738240714	down	yes	1.66010788044853	2.11323310217674	2.33425496329208	5.35773161082198	5.20728397836213	3.71588411138175	3	3150011	3179691	-	ENSG00000113851	CRBN	protein_coding	protein_coding	GO:0016567|protein ubiquitination; GO:0032463|negative regulation of protein homooligomerization; GO:0034766|negative regulation of ion transmembrane transport; GO:0043161|proteasome-mediated ubiquitin-dependent protein catabolic process; GO:0090073|positive regulation of protein homodimerization activity	GO:0005634|nucleus; GO:0005730|nucleolus; GO:0005737|cytoplasm; GO:0016020|membrane; GO:0031464|Cul4A-RING E3 ubiquitin ligase complex	GO:0046872|metal ion binding	ko:K11793|CRBN	--	2187	NP_057386.2	NP_057386.2 protein cereblon isoform 1 [Homo sapiens]	sp|Q96SW2|CRBN_HUMAN	sp|Q96SW2|CRBN_HUMAN Protein cereblon OS=Homo sapiens GN=CRBN PE=1 SV=1	9598.ENSPTRP00000051622	cereblon	_	KOG1400	_	PF02190.13|LON_substr_bdg|ATP-dependent protease La (LON) substrate-binding domain|ENST00000231948|m.3052:81-318;PF03226.11|Yippee-Mis18|Yippee zinc-binding/DNA-binding /Mis18, centromere assembly|ENST00000231948|m.3052:321-434
ENST00000232375	6.90677959904209	2.96269176200639	1.21833060798776	1.08209130191355e-08	1.37164076895236e-07	up	yes	8.08091121426055	5.87132236242015	6.76810522044556	3.19655667450728	3.15002842781182	2.54149018370007	3	48517684	48556803	-	ENSG00000114268	PFKFB4	protein_coding	protein_coding	GO:0006000|fructose metabolic process; GO:0006003|fructose 2,6-bisphosphate metabolic process; GO:0045821|positive regulation of glycolytic process	GO:0005829|cytosol	GO:0003873|6-phosphofructo-2-kinase activity; GO:0004331|fructose-2,6-bisphosphate 2-phosphatase activity; GO:0005524|ATP binding	ko:K19030|PFKFB4	ko00051|Fructose and mannose metabolism; ko04152|AMPK signaling pathway	3499	NP_004558.1	NP_004558.1 6-phosphofructo-2-kinase/fructose-2,6-bisphosphatase 4 isoform b [Homo sapiens]	sp|Q16877|F264_HUMAN	sp|Q16877|F264_HUMAN 6-phosphofructo-2-kinase/fructose-2,6-bisphosphatase 4 OS=Homo sapiens GN=PFKFB4 PE=2 SV=6	_	_	_	_	_	PF01591.15|6PF2K|6-phosphofructo-2-kinase|ENST00000232375|m.7367:43-257;PF00300.19|His_Phos_1|Histidine phosphatase superfamily (branch 1)|ENST00000232375|m.7367:260-442;PF13671.3|AAA_33|AAA domain|ENST00000232375|m.7367:49-179
ENST00000232564	3.86537878436151	9.13882423170407	-1.23924901813563	4.53318404954550e-11	7.90329599720722e-10	down	yes	3.62812974576238	3.37811837997666	4.58988822734549	8.71809473932428	9.32631514269732	9.3720628130906	3	179396088	179451470	-	ENSG00000114450	GNB4	protein_coding	protein_coding	GO:0006457|protein folding; GO:0021762|substantia nigra development; GO:0071377|cellular response to glucagon stimulus	GO:0005765|lysosomal membrane; GO:0005829|cytosol; GO:0043209|myelin sheath; GO:0070062|extracellular exosome	GO:0044877|protein-containing complex binding	ko:K04538|GNB4	ko04014|Ras signaling pathway; ko04062|Chemokine signaling pathway; ko04151|PI3K-Akt signaling pathway; ko04371|Apelin signaling pathway; ko04713|Circadian entrainment; ko04723|Retrograde endocannabinoid signaling; ko04724|Glutamatergic synapse; ko04725|Cholinergic synapse; ko04726|Serotonergic synapse; ko04727|GABAergic synapse; ko04728|Dopaminergic synapse; ko05032|Morphine addiction; ko05034|A…	6315	XP_012327683.1	XP_012327683.1 guanine nucleotide-binding protein subunit beta-4 isoform X1 [Aotus nancymaae]	sp|Q9HAV0|GBB4_HUMAN	sp|Q9HAV0|GBB4_HUMAN Guanine nucleotide-binding protein subunit beta-4 OS=Homo sapiens GN=GNB4 PE=1 SV=3	9544.ENSMMUP00000005459	guanine nucleotide binding protein (G protein), beta polypeptide 4	COG2319	KOG0286	_	PF00400.29|WD40|WD domain, G-beta repeat|ENST00000232564|m.4423:48-83;PF00400.29|WD40|WD domain, G-beta repeat|ENST00000232564|m.4423:99-125;PF00400.29|WD40|WD domain, G-beta repeat|ENST00000232564|m.4423:136-170;PF00400.29|WD40|WD domain, G-beta repeat|ENST00000232564|m.4423:175-212;PF00400.29|WD40|WD domain, G-beta repeat|ENST00000232564|m.4423:218-254;PF00400.29|WD40|WD domain, G-beta repeat|E…
ENST00000232744	1.67256810907683	0.317350176321469	2.36175824409332	3.15180693286847e-06	2.7804131048898e-05	up	yes	2.08880754890881	0.861796224819224	2.06710055350246	0.285748821700044	0.32679206706818	0.339509640196182	3	127672952	127680926	+	ENSG00000114626	ABTB1	protein_coding	protein_coding	GO:0006511|ubiquitin-dependent protein catabolic process; GO:0030162|regulation of proteolysis; GO:0043161|proteasome-mediated ubiquitin-dependent protein catabolic process	GO:0005730|nucleolus; GO:0005737|cytoplasm; GO:0005829|cytosol; GO:0005886|plasma membrane; GO:0019005|SCF ubiquitin ligase complex	GO:0003746|translation elongation factor activity; GO:0031625|ubiquitin protein ligase binding	ko:K10520|ABTB1,BPOZ	--	1962	NP_742024.1	NP_742024.1 ankyrin repeat and BTB/POZ domain-containing protein 1 isoform 2 [Homo sapiens]	sp|Q969K4|ABTB1_HUMAN	sp|Q969K4|ABTB1_HUMAN Ankyrin repeat and BTB/POZ domain-containing protein 1 OS=Homo sapiens GN=ABTB1 PE=1 SV=1	9606.ENSP00000232744	ankyrin repeat and BTB (POZ) domain containing 1; May act as a mediator of the PTEN growth-s [...]	COG0666	KOG0511	_	PF00651.28|BTB|BTB/POZ domain|ENST00000232744|m.1617:129-232;PF00651.28|BTB|BTB/POZ domain|ENST00000232744|m.1617:295-398;PF12796.4|Ank_2|Ankyrin repeats (3 copies)|ENST00000232744|m.1617:30-88;PF13637.3|Ank_4|Ankyrin repeats (many copies)|ENST00000232744|m.1617:34-80;PF13857.3|Ank_5|Ankyrin repeats (many copies)|ENST00000232744|m.1617:45-94
ENST00000232978	0	5.05874580865132	-8.98548500613981	2.03344032158949e-18	8.24578878555664e-17	down	yes	0	0	0	5.94593935979646	7.19481042785868	2.03548763829883	3	42600686	42648735	+	ENSG00000114857	NKTR	protein_coding	protein_coding	GO:0006457|protein folding	GO:0005654|nucleoplasm; GO:0005739|mitochondrion; GO:0005829|cytosol; GO:0005886|plasma membrane	GO:0003755|peptidyl-prolyl cis-trans isomerase activity; GO:0016018|cyclosporin A binding	ko:K12740|NKTR	--	7265	NP_001336053.1	NP_001336053.1 NK-tumor recognition protein isoform c [Homo sapiens]	sp|P30414|NKTR_HUMAN	sp|P30414|NKTR_HUMAN NK-tumor recognition protein OS=Homo sapiens GN=NKTR PE=1 SV=2	9606.ENSP00000232978	natural killer-tumor recognition sequence; PPIases accelerate the folding of proteins. It ca [...]	COG0652	KOG0546	_	PF00160.18|Pro_isomerase|Cyclophilin type peptidyl-prolyl cis-trans isomerase/CLD|ENST00000232978|m.6338:49-213
ENST00000233027	2.41377762813827	7.16618337434329	-1.56595941277465	0.00114945720270735	0.00591008367515822	down	yes	2.79002991730639	1.44791162523444	3.00339134187398	4.44584190193679	8.83215507709033	8.22055314400276	3	52708444	52770940	-	ENSG00000114904	NEK4	protein_coding	protein_coding	GO:0000278|mitotic cell cycle; GO:0006468|protein phosphorylation; GO:0006974|cellular response to DNA damage stimulus; GO:0007346|regulation of mitotic cell cycle; GO:0023014|signal transduction by protein phosphorylation; GO:0031098|stress-activated protein kinase signaling cascade; GO:0032147|activation of protein kinase activity; GO:0042981|regulation of apoptotic process; GO:0045893|positive…	GO:0005737|cytoplasm; GO:0035253|ciliary rootlet; GO:0035869|ciliary transition zone; GO:0036064|ciliary basal body; GO:0097014|ciliary plasm	GO:0004674|protein serine/threonine kinase activity; GO:0005524|ATP binding; GO:0030145|manganese ion binding	ko:K08857|NEK1_4_5	--	6053	NP_003148.2	NP_003148.2 serine/threonine-protein kinase Nek4 isoform 1 [Homo sapiens]	sp|P51957|NEK4_HUMAN	sp|P51957|NEK4_HUMAN Serine/threonine-protein kinase Nek4 OS=Homo sapiens GN=NEK4 PE=1 SV=2	9606.ENSP00000233027	NIMA (never in mitosis gene a)-related kinase 4; Seems to act exclusively upon threonine res [...]	COG0515	KOG0589	_	PF00069.22|Pkinase|Protein kinase domain|ENST00000233027|m.9179:73-325;PF07714.14|Pkinase_Tyr|Protein tyrosine kinase|ENST00000233027|m.9179:74-321
ENST00000233055	5.74042086852741	19.3277518628261	-1.74968062736401	2.68865873798847e-10	4.27869947057431e-09	down	yes	4.59112683212961	5.15046237821524	7.47967339523737	17.8706022972803	20.2462323247298	19.8664209664681	2	223875348	223945335	-	ENSG00000085449	WDFY1	protein_coding	protein_coding	GO:0034141|positive regulation of toll-like receptor 3 signaling pathway; GO:0034145|positive regulation of toll-like receptor 4 signaling pathway	GO:0005634|nucleus; GO:0005769|early endosome; GO:0005829|cytosol	GO:0005545|1-phosphatidylinositol binding; GO:0008270|zinc ion binding	--	--	4607	XP_012616518.1	XP_012616518.1 WD repeat and FYVE domain-containing protein 1 [Microcebus murinus]	sp|Q8IWB7|WDFY1_HUMAN	sp|Q8IWB7|WDFY1_HUMAN WD repeat and FYVE domain-containing protein 1 OS=Homo sapiens GN=WDFY1 PE=1 SV=1	_	_	_	_	_	PF00400.29|WD40|WD domain, G-beta repeat|ENST00000233055|m.4903:17-51;PF00400.29|WD40|WD domain, G-beta repeat|ENST00000233055|m.4903:192-227;PF00400.29|WD40|WD domain, G-beta repeat|ENST00000233055|m.4903:238-270;PF00400.29|WD40|WD domain, G-beta repeat|ENST00000233055|m.4903:376-394;PF01363.18|FYVE|FYVE zinc finger|ENST00000233055|m.4903:283-352
ENST00000233078	8.61122834138941	0.336939115875562	4.63513902477545	0.00109571127800574	0.00567084323094555	up	yes	11.7500623922144	7.03228087024533	7.05134176170849	0.0513405849977552	0.0139797234342353	0.945497039194697	19	1407586	1435684	+	ENSG00000071626	DAZAP1	protein_coding	protein_coding	GO:0001893|maternal placenta development; GO:0007283|spermatogenesis; GO:0008283|cell population proliferation; GO:0030154|cell differentiation; GO:0048026|positive regulation of mRNA splicing, via spliceosome	GO:0005654|nucleoplasm; GO:0005829|cytosol; GO:0032991|protein-containing complex; GO:1990904|ribonucleoprotein complex	GO:0003723|RNA binding; GO:0008266|poly(U) RNA binding; GO:0034046|poly(G) binding; GO:0035613|RNA stem-loop binding	ko:K14411|MSI	ko03015|mRNA surveillance pathway	2184	NP_061832.2	NP_061832.2 DAZ-associated protein 1 isoform b [Homo sapiens]	sp|Q96EP5|DAZP1_HUMAN	sp|Q96EP5|DAZP1_HUMAN DAZ-associated protein 1 OS=Homo sapiens GN=DAZAP1 PE=1 SV=1	_	_	_	_	_	PF00076.19|RRM_1|RNA recognition motif. (a.k.a. RRM, RBD, or RNP domain)|ENST00000233078|m.4165:12-69;PF00076.19|RRM_1|RNA recognition motif. (a.k.a. RRM, RBD, or RNP domain)|ENST00000233078|m.4165:115-183;PF16367.2|RRM_7|RNA recognition motif|ENST00000233078|m.4165:112-176
ENST00000233099	1.39011759904248	5.60878490000318	-2.00471016420056	1.77913610142359e-23	1.15776026094868e-21	down	yes	1.14191021045229	1.44214523220614	1.58629735446901	5.29362358735684	6.02095826166153	5.51177285099117	2	36980895	37084372	-	ENSG00000008869	HEATR5B	protein_coding	protein_coding	--	GO:0016020|membrane; GO:0070062|extracellular exosome	--	--	--	6937	XP_007969137.1	XP_007969137.1 PREDICTED: HEAT repeat-containing protein 5B isoform X1 [Chlorocebus sabaeus]	sp|Q9P2D3|HTR5B_HUMAN	sp|Q9P2D3|HTR5B_HUMAN HEAT repeat-containing protein 5B OS=Homo sapiens GN=HEATR5B PE=1 SV=2	_	_	_	_	_	_
ENST00000233114	2.33569343660629	40.6482803609709	-4.11546281570858	0.00525560933085422	0.0219837068428616	down	yes	4.47804668319853	1.47861889313891	1.05041473348144	1.12473911208045	13.1927167816413	107.627385189191	2	63588963	63607197	+	ENSG00000014641	MDH1	protein_coding	protein_coding	GO:0006094|gluconeogenesis; GO:0006099|tricarboxylic acid cycle; GO:0006107|oxaloacetate metabolic process; GO:0006108|malate metabolic process; GO:0006734|NADH metabolic process	GO:0005615|extracellular space; GO:0005739|mitochondrion; GO:0005829|cytosol; GO:0043209|myelin sheath; GO:0070062|extracellular exosome	GO:0004470|malic enzyme activity; GO:0030060|L-malate dehydrogenase activity; GO:0047860|diiodophenylpyruvate reductase activity; GO:0051287|NAD binding	ko:K00025|MDH1	ko00020|Citrate cycle (TCA cycle); ko00270|Cysteine and methionine metabolism; ko00620|Pyruvate metabolism; ko00630|Glyoxylate and dicarboxylate metabolism; ko01100|Metabolic pathways; ko01200|Carbon metabolism; ko04964|Proximal tubule bicarbonate reclamation	1296	NP_001303303.1	NP_001303303.1 malate dehydrogenase, peroxisomal isoform MDH1x [Homo sapiens]	sp|P40925|MDHC_HUMAN	sp|P40925|MDHC_HUMAN Malate dehydrogenase, cytoplasmic OS=Homo sapiens GN=MDH1 PE=1 SV=4	_	_	_	_	_	PF02866.15|Ldh_1_C|lactate/malate dehydrogenase, alpha/beta C-terminal domain|ENST00000233114|m.2950:156-330;PF00056.20|Ldh_1_N|lactate/malate dehydrogenase, NAD binding domain|ENST00000233114|m.2950:6-152
ENST00000233146	9.08978911940876	69.3237739380622	-2.92965327318438	3.30434929341617e-24	2.30803791555281e-22	down	yes	7.46121957460746	7.68976759834681	12.118380185272	65.8908529024224	68.3263538039033	73.754115107861	2	47403156	47483223	+	ENSG00000095002	MSH2	protein_coding	protein_coding	GO:0001701|in utero embryonic development; GO:0006119|oxidative phosphorylation; GO:0006281|DNA repair; GO:0006298|mismatch repair; GO:0006301|postreplication repair; GO:0006302|double-strand break repair; GO:0006311|meiotic gene conversion; GO:0007050|cell cycle arrest; GO:0007281|germ cell development; GO:0008340|determination of adult lifespan; GO:0008584|male gonad development; GO:0010165|res…	GO:0000784|nuclear chromosome, telomeric region; GO:0005654|nucleoplasm; GO:0016020|membrane; GO:0032301|MutSalpha complex; GO:0032302|MutSbeta complex	GO:0000403|Y-form DNA binding; GO:0000404|heteroduplex DNA loop binding; GO:0000406|double-strand/single-strand DNA junction binding; GO:0003677|DNA binding; GO:0003684|damaged DNA binding; GO:0005524|ATP binding; GO:0008022|protein C-terminus binding; GO:0008094|DNA-dependent ATPase activity; GO:0019237|centromeric DNA binding; GO:0019899|enzyme binding; GO:0019901|protein kinase binding; GO:003…	ko:K08735|MSH2	ko01524|Platinum drug resistance; ko03430|Mismatch repair; ko05200|Pathways in cancer; ko05210|Colorectal cancer	3115	NP_000242.1	NP_000242.1 DNA mismatch repair protein Msh2 isoform 1 [Homo sapiens]	sp|P43246|MSH2_HUMAN	sp|P43246|MSH2_HUMAN DNA mismatch repair protein Msh2 OS=Homo sapiens GN=MSH2 PE=1 SV=1	9606.ENSP00000233146	mutS homolog 2, colon cancer, nonpolyposis type 1 (E. coli); Component of the post-replicati [...]	COG0249	KOG0219	_	PF00488.18|MutS_V|MutS domain V|ENST00000233146|m.2026:665-852;PF05192.15|MutS_III|MutS domain III|ENST00000233146|m.2026:306-609;PF05188.14|MutS_II|MutS domain II|ENST00000233146|m.2026:156-289;PF01624.17|MutS_I|MutS domain I|ENST00000233146|m.2026:18-131;PF05190.15|MutS_IV|MutS family domain IV|ENST00000233146|m.2026:474-568
ENST00000233156	0.448316552199772	5.37476746850301	-3.55446775092036	2.71432372491914e-23	1.73538405157421e-21	down	yes	0.363501795608825	0.525787258801343	0.455660602189149	3.68287209646245	6.21869104964259	6.22273925940398	2	187464230	187554435	-	ENSG00000003436	TFPI	protein_coding	protein_coding	GO:0007596|blood coagulation; GO:0007598|blood coagulation, extrinsic pathway; GO:0032355|response to estradiol; GO:0071222|cellular response to lipopolysaccharide; GO:0071347|cellular response to interleukin-1	GO:0005576|extracellular region; GO:0005615|extracellular space; GO:0005783|endoplasmic reticulum; GO:0005886|plasma membrane; GO:0009986|cell surface; GO:0031090|organelle membrane; GO:0031225|anchored component of membrane	GO:0004866|endopeptidase inhibitor activity; GO:0004867|serine-type endopeptidase inhibitor activity	ko:K03909|TFPI	ko04610|Complement and coagulation cascades	3859	NP_006278.1	NP_006278.1 tissue factor pathway inhibitor isoform a precursor [Homo sapiens]	sp|P10646|TFPI1_HUMAN	sp|P10646|TFPI1_HUMAN Tissue factor pathway inhibitor OS=Homo sapiens GN=TFPI PE=1 SV=1	9606.ENSP00000233156	tissue factor pathway inhibitor (lipoprotein-associated coagulation inhibitor); Inhibits fac [...]	_	KOG4295	_	PF00014.20|Kunitz_BPTI|Kunitz/Bovine pancreatic trypsin inhibitor domain|ENST00000233156|m.2141:53-104;PF00014.20|Kunitz_BPTI|Kunitz/Bovine pancreatic trypsin inhibitor domain|ENST00000233156|m.2141:124-176;PF00014.20|Kunitz_BPTI|Kunitz/Bovine pancreatic trypsin inhibitor domain|ENST00000233156|m.2141:217-268
ENST00000233331	43.6954279189213	16.7087387017719	1.38634645237797	3.27322896953543e-09	4.4937637216553e-08	up	yes	46.1133268569976	39.7775510850959	45.1954058146704	20.9112245885946	15.2270793500744	13.9879121666467	2	74455087	74457944	+	ENSG00000115274	INO80B	protein_coding	protein_coding	GO:0006281|DNA repair; GO:0006310|DNA recombination; GO:0006338|chromatin remodeling; GO:0006351|transcription, DNA-templated; GO:0006355|regulation of transcription, DNA-templated; GO:0016579|protein deubiquitination	GO:0005634|nucleus; GO:0005654|nucleoplasm; GO:0005730|nucleolus; GO:0005829|cytosol; GO:0005886|plasma membrane; GO:0031011|Ino80 complex	GO:0046872|metal ion binding	ko:K11666|INO80B,ZNHIT4,PAPA1	--	1181	XP_011801455.1	XP_011801455.1 PREDICTED: INO80 complex subunit B isoform X1 [Colobus angolensis palliatus]	sp|Q9C086|IN80B_HUMAN	sp|Q9C086|IN80B_HUMAN INO80 complex subunit B OS=Homo sapiens GN=INO80B PE=1 SV=2	9606.ENSP00000233331	INO80 complex subunit B; Induces growth and cell cycle arrests at the G1 phase of the cell cycle	_	_	NOG292441	PF04795.9|PAPA-1|PAPA-1-like conserved region|ENST00000233331|m.4025:221-298;PF04438.13|zf-HIT|HIT zinc finger|ENST00000233331|m.4025:315-346
ENST00000233813	0.246384736195502	0.00533833878878753	4.06309622796619	6.682482021638e-07	6.56628449938605e-06	up	yes	0.295373126538153	0.266495184571843	0.177285897476511	0	0	0.0160150163663626	2	216672105	216695549	-	ENSG00000115461	IGFBP5	protein_coding	protein_coding	GO:0001558|regulation of cell growth; GO:0001649|osteoblast differentiation; GO:0006006|glucose metabolic process; GO:0007165|signal transduction; GO:0007565|female pregnancy; GO:0007568|aging; GO:0010906|regulation of glucose metabolic process; GO:0014912|negative regulation of smooth muscle cell migration; GO:0017148|negative regulation of translation; GO:0030336|negative regulation of cell mig…	GO:0005576|extracellular region; GO:0005788|endoplasmic reticulum lumen; GO:0016942|insulin-like growth factor binding protein complex; GO:0042567|insulin-like growth factor ternary complex	GO:0001968|fibronectin binding; GO:0031994|insulin-like growth factor I binding; GO:0031995|insulin-like growth factor II binding	--	--	6239	NP_000590.1	NP_000590.1 insulin-like growth factor-binding protein 5 precursor [Homo sapiens]	sp|P24593|IBP5_HUMAN	sp|P24593|IBP5_HUMAN Insulin-like growth factor-binding protein 5 OS=Homo sapiens GN=IGFBP5 PE=1 SV=1	9606.ENSP00000233813	insulin-like growth factor binding protein 5; IGF-binding proteins prolong the half-life of [...]	_	_	NOG42882	PF00086.15|Thyroglobulin_1|Thyroglobulin type-1 repeat|ENST00000233813|m.3793:192-263;PF00219.15|IGFBP|Insulin-like growth factor binding protein|ENST00000233813|m.3793:27-80
ENST00000233893	165.60777111438	358.175473918269	-1.11284934536281	3.75045344628831e-15	1.07611627876939e-13	down	yes	156.042554174819	168.831450399733	171.949308768589	400.600353489845	345.770313113417	328.155755151546	2	197500379	197503449	+	ENSG00000115541	HSPE1	protein_coding	protein_coding	GO:0001649|osteoblast differentiation; GO:0006986|response to unfolded protein; GO:0051085|chaperone cofactor-dependent protein refolding	GO:0005739|mitochondrion; GO:0005759|mitochondrial matrix; GO:0016020|membrane; GO:0070062|extracellular exosome	GO:0003723|RNA binding; GO:0005524|ATP binding; GO:0046872|metal ion binding; GO:0051082|unfolded protein binding; GO:0051087|chaperone binding	ko:K04078|groES,HSPE1	--	557	XP_007187221.1	XP_007187221.1 PREDICTED: 10 kDa heat shock protein, mitochondrial-like [Balaenoptera acutorostrata scammoni]	sp|P61603|CH10_BOVIN	sp|P61603|CH10_BOVIN 10 kDa heat shock protein, mitochondrial OS=Bos taurus GN=HSPE1 PE=3 SV=2	_	_	_	_	_	PF00166.18|Cpn10|Chaperonin 10 Kd subunit|ENST00000233893|m.2573:28-119
ENST00000233969	0.647935937718536	1.36993759042744	-1.06858399785608	0.00075250197288192	0.00406328575249299	down	yes	0.545090444798879	0.60879648683132	0.789920881525409	1.03099154404705	1.45544869965341	1.62337252758186	2	102619553	102711355	+	ENSG00000115616	SLC9A2	protein_coding	protein_coding	GO:0006811|ion transport; GO:0008104|protein localization; GO:0051453|regulation of intracellular pH; GO:0071805|potassium ion transmembrane transport; GO:0098719|sodium ion import across plasma membrane	GO:0005886|plasma membrane; GO:0016021|integral component of membrane	GO:0015385|sodium:proton antiporter activity; GO:0015386|potassium:proton antiporter activity	ko:K14722|SLC9A2,NHE2	--	5601	XP_008006459.1	XP_008006459.1 PREDICTED: sodium/hydrogen exchanger 2 [Chlorocebus sabaeus]	sp|Q9UBY0|SL9A2_HUMAN	sp|Q9UBY0|SL9A2_HUMAN Sodium/hydrogen exchanger 2 OS=Homo sapiens GN=SLC9A2 PE=2 SV=1	9606.ENSP00000233969	solute carrier family 9 (sodium/hydrogen exchanger), member 2; Involved in pH regulation to [...]	COG0025	KOG1966	_	PF00999.18|Na_H_Exchanger|Sodium/hydrogen exchanger family|ENST00000233969|m.5975:182-582;PF16644.2|NEXCaM_BD|Regulatory region of Na+/H+ exchanger NHE binds to calmodulin|ENST00000233969|m.5975:674-782
ENST00000234170	2.85627668140875	45.690142692872	-3.99494888527543	1.61399101942319e-16	5.36303009830339e-15	down	yes	1.75091405852583	2.16450965145197	4.65340633424846	46.1027712571683	43.8357332844283	47.1319235370195	2	37201612	37231596	-	ENSG00000115816	CEBPZ	protein_coding	protein_coding	GO:0006366|transcription by RNA polymerase II; GO:0045944|positive regulation of transcription by RNA polymerase II	GO:0005634|nucleus	GO:0000978|RNA polymerase II proximal promoter sequence-specific DNA binding; GO:0001228|DNA-binding transcription activator activity, RNA polymerase II-specific; GO:0003677|DNA binding; GO:0003723|RNA binding	ko:K14832|MAK21,NOC1,CEBPZ	--	3346	NP_005751.2	NP_005751.2 CCAAT/enhancer-binding protein zeta [Homo sapiens]	sp|Q03701|CEBPZ_HUMAN	sp|Q03701|CEBPZ_HUMAN CCAAT/enhancer-binding protein zeta OS=Homo sapiens GN=CEBPZ PE=1 SV=3	9606.ENSP00000234170	CCAAT/enhancer binding protein (C/EBP), zeta; Stimulates transcription from the HSP70 promoter	COG5593	KOG2038	_	PF03914.14|CBF|CBF/Mak21 family|ENST00000234170|m.1343:532-740
ENST00000234179	1.79095339716801	5.9965088161782	-1.73776584246609	0.000491092185775619	0.00277622076623767	down	yes	1.130402405437	1.54270763773317	2.69975014833387	6.84861386465182	4.03716972190077	7.10374286198201	2	37250502	37324833	-	ENSG00000115825	PRKD3	protein_coding	protein_coding	GO:0006468|protein phosphorylation; GO:0007205|protein kinase C-activating G protein-coupled receptor signaling pathway; GO:0030148|sphingolipid biosynthetic process; GO:0089700|protein kinase D signaling	GO:0005654|nucleoplasm; GO:0005829|cytosol; GO:0016020|membrane	GO:0004674|protein serine/threonine kinase activity; GO:0004697|protein kinase C activity; GO:0005524|ATP binding; GO:0016301|kinase activity; GO:0046872|metal ion binding	ko:K06070|PKD	ko04015|Rap1 signaling pathway; ko04925|Aldosterone synthesis and secretion	6156	NP_005804.1	NP_005804.1 serine/threonine-protein kinase D3 [Homo sapiens]	sp|O94806|KPCD3_HUMAN	sp|O94806|KPCD3_HUMAN Serine/threonine-protein kinase D3 OS=Homo sapiens GN=PRKD3 PE=1 SV=1	_	_	_	_	_	PF00069.22|Pkinase|Protein kinase domain|ENST00000234179|m.1363:580-832;PF07714.14|Pkinase_Tyr|Protein tyrosine kinase|ENST00000234179|m.1363:579-822;PF00130.19|C1_1|Phorbol esters/diacylglycerol binding domain (C1 domain)|ENST00000234179|m.1363:155-205;PF00130.19|C1_1|Phorbol esters/diacylglycerol binding domain (C1 domain)|ENST00000234179|m.1363:272-321;PF00169.26|PH|PH domain|ENST00000234179|m…
ENST00000234256	2.09234097015362	0.925904575420732	1.16756332751223	6.32237453183511e-09	8.3224644611277e-08	up	yes	2.16398946815326	2.19245265742142	1.92058078488618	0.774058050735386	1.08396624782378	0.91968942770303	2	64989399	65023865	+	ENSG00000115902	SLC1A4	protein_coding	protein_coding	GO:0006865|amino acid transport; GO:0006868|glutamine transport; GO:0015808|L-alanine transport; GO:0015811|L-cystine transport; GO:0015824|proline transport; GO:0015825|L-serine transport; GO:0015826|threonine transport; GO:0034589|hydroxyproline transport; GO:0035249|synaptic transmission, glutamatergic; GO:0050890|cognition	GO:0005882|intermediate filament; GO:0005886|plasma membrane; GO:0005887|integral component of plasma membrane; GO:0009986|cell surface; GO:0016020|membrane; GO:0016021|integral component of membrane; GO:0030425|dendrite; GO:0042470|melanosome; GO:0043025|neuronal cell body; GO:0070062|extracellular exosome	GO:0005254|chloride channel activity; GO:0015171|amino acid transmembrane transporter activity; GO:0015180|L-alanine transmembrane transporter activity; GO:0015184|L-cystine transmembrane transporter activity; GO:0015186|L-glutamine transmembrane transporter activity; GO:0015193|L-proline transmembrane transporter activity; GO:0015194|L-serine transmembrane transporter activity; GO:0015195|L-thre…	ko:K05615|SLC1A4,SATT	--	4563	NP_003029.2	NP_003029.2 neutral amino acid transporter A isoform 1 [Homo sapiens]	sp|P43007|SATT_HUMAN	sp|P43007|SATT_HUMAN Neutral amino acid transporter A OS=Homo sapiens GN=SLC1A4 PE=1 SV=1	9598.ENSPTRP00000020582	solute carrier family 1 (glutamate/neutral amino acid transporter), member 4	COG1301	KOG3787	_	PF00375.15|SDF|Sodium:dicarboxylate symporter family|ENST00000234256|m.3033:44-476
ENST00000234296	4.05185568717544	10.879957873855	-1.4227874847737	9.97980611372914e-14	2.37923575803357e-12	down	yes	3.49585079631108	3.83804807512308	4.82166819009215	10.6950292893551	10.9153732737656	11.0294710584442	2	200908977	200963660	-	ENSG00000115942	ORC2	protein_coding	protein_coding	GO:0000082|G1/S transition of mitotic cell cycle; GO:0000122|negative regulation of transcription by RNA polymerase II; GO:0006260|DNA replication; GO:0006270|DNA replication initiation	GO:0000784|nuclear chromosome, telomeric region; GO:0000792|heterochromatin; GO:0000808|origin recognition complex; GO:0000939|condensed chromosome inner kinetochore; GO:0005634|nucleus; GO:0005654|nucleoplasm; GO:0005664|nuclear origin of replication recognition complex; GO:0005813|centrosome; GO:0016020|membrane	GO:0003688|DNA replication origin binding	ko:K02604|ORC2	ko04110|Cell cycle	4288	NP_006181.1	NP_006181.1 origin recognition complex subunit 2 [Homo sapiens]	sp|Q13416|ORC2_HUMAN	sp|Q13416|ORC2_HUMAN Origin recognition complex subunit 2 OS=Homo sapiens GN=ORC2 PE=1 SV=2	9606.ENSP00000234296	origin recognition complex, subunit 2-like (yeast); Component of the origin recognition comp [...]	COG5575	KOG2928	_	PF04084.11|ORC2|Origin recognition complex subunit 2|ENST00000234296|m.2789:255-563
ENST00000234420	5.02988115836436	16.1907214805507	-1.68459644317411	0.000517966755957863	0.00291198383532408	down	yes	2.55380253308859	6.06563098578156	6.47020995622294	19.112998349523	13.1146784703488	16.3444876217802	2	47783145	47806953	+	ENSG00000116062	MSH6	protein_coding	protein_coding	GO:0000710|meiotic mismatch repair; GO:0006281|DNA repair; GO:0006298|mismatch repair; GO:0008340|determination of adult lifespan; GO:0008630|intrinsic apoptotic signaling pathway in response to DNA damage; GO:0009411|response to UV; GO:0016032|viral process; GO:0016446|somatic hypermutation of immunoglobulin genes; GO:0016447|somatic recombination of immunoglobulin gene segments; GO:0045190|isot…	GO:0000790|nuclear chromatin; GO:0005654|nucleoplasm; GO:0005794|Golgi apparatus; GO:0005829|cytosol; GO:0032301|MutSalpha complex; GO:0043231|intracellular membrane-bounded organelle	GO:0003682|chromatin binding; GO:0003684|damaged DNA binding; GO:0005524|ATP binding; GO:0008094|DNA-dependent ATPase activity; GO:0030983|mismatched DNA binding; GO:0032137|guanine/thymine mispair binding; GO:0035064|methylated histone binding	ko:K08737|MSH6	ko01524|Platinum drug resistance; ko03430|Mismatch repair; ko05200|Pathways in cancer; ko05210|Colorectal cancer	4265	NP_000170.1	NP_000170.1 DNA mismatch repair protein Msh6 isoform 1 [Homo sapiens]	sp|P52701|MSH6_HUMAN	sp|P52701|MSH6_HUMAN DNA mismatch repair protein Msh6 OS=Homo sapiens GN=MSH6 PE=1 SV=2	9606.ENSP00000234420	mutS homolog 6 (E. coli); Component of the post-replicative DNA mismatch repair system (MMR) [...]	COG0249	KOG0217	_	PF00488.18|MutS_V|MutS domain V|ENST00000234420|m.2043:1160-1352;PF05192.15|MutS_III|MutS domain III|ENST00000234420|m.2043:768-1093;PF01624.17|MutS_I|MutS domain I|ENST00000234420|m.2043:436-553;PF00855.14|PWWP|PWWP domain|ENST00000234420|m.2043:119-212;PF05190.15|MutS_IV|MutS family domain IV|ENST00000234420|m.2043:961-1053;PF05188.14|MutS_II|MutS domain II|ENST00000234420|m.2043:567-728
ENST00000234454	65.9462016327575	29.6642085342995	1.15229876641183	3.11063424463913e-26	2.59486146178991e-24	up	yes	69.8188289426545	65.2171514888022	62.8026244668158	31.6925574600598	30.0413322739813	27.2587358688573	2	72887408	72892158	+	ENSG00000116096	SPR	protein_coding	protein_coding	GO:0006729|tetrahydrobiopterin biosynthetic process; GO:0006809|nitric oxide biosynthetic process; GO:0050999|regulation of nitric-oxide synthase activity; GO:0055114|oxidation-reduction process	GO:0005654|nucleoplasm; GO:0005829|cytosol; GO:0070062|extracellular exosome	GO:0004033|aldo-keto reductase (NADP) activity; GO:0004757|sepiapterin reductase activity; GO:0050661|NADP binding	ko:K00072|SPR	ko00790|Folate biosynthesis; ko01100|Metabolic pathways	1432	NP_003115.1	NP_003115.1 sepiapterin reductase [Homo sapiens]	sp|P35270|SPRE_HUMAN	sp|P35270|SPRE_HUMAN Sepiapterin reductase OS=Homo sapiens GN=SPR PE=1 SV=1	9606.ENSP00000234454	sepiapterin reductase (7,8-dihydrobiopterin:NADP+ oxidoreductase); Catalyzes the final one o [...]	COG1028	KOG1204	_	PF00106.22|adh_short|short chain dehydrogenase|ENST00000234454|m.3596:17-220;PF13561.3|adh_short_C2|Enoyl-(Acyl carrier protein) reductase|ENST00000234454|m.3596:22-253
ENST00000234626	3.08137715330007	19.3262421018247	-2.64498586046295	2.75015861226251e-14	7.08489390729628e-13	down	yes	2.33556970198802	2.55072918709558	4.35783257081661	20.9607559622686	17.9771503424075	19.0408200007979	1	91500851	91525764	+	ENSG00000097046	CDC7	protein_coding	protein_coding	GO:0000082|G1/S transition of mitotic cell cycle; GO:0000727|double-strand break repair via break-induced replication; GO:0006260|DNA replication; GO:0006270|DNA replication initiation; GO:0006909|phagocytosis; GO:0008284|positive regulation of cell population proliferation; GO:0008360|regulation of cell shape; GO:0010571|positive regulation of nuclear cell cycle DNA replication; GO:0010971|posit…	GO:0005634|nucleus; GO:0005654|nucleoplasm; GO:0005737|cytoplasm; GO:0045171|intercellular bridge; GO:0072686|mitotic spindle	GO:0004672|protein kinase activity; GO:0004674|protein serine/threonine kinase activity; GO:0005524|ATP binding; GO:0016301|kinase activity; GO:0046872|metal ion binding	ko:K02214|CDC7	ko04110|Cell cycle	3215	XP_018884451.1	XP_018884451.1 PREDICTED: cell division cycle 7-related protein kinase isoform X1 [Gorilla gorilla gorilla]	sp|O00311|CDC7_HUMAN	sp|O00311|CDC7_HUMAN Cell division cycle 7-related protein kinase OS=Homo sapiens GN=CDC7 PE=1 SV=1	9606.ENSP00000234626	cell division cycle 7 homolog (S. cerevisiae); Seems to phosphorylate critical substrates th [...]	_	KOG1167	_	PF00069.22|Pkinase|Protein kinase domain|ENST00000234626|m.10500:59-207;PF00069.22|Pkinase|Protein kinase domain|ENST00000234626|m.10500:365-465;PF07714.14|Pkinase_Tyr|Protein tyrosine kinase|ENST00000234626|m.10500:59-205
ENST00000234668	0.153103797942485	0.656102726531131	-2.02995431103023	2.35271815049846e-05	0.000177711782340601	down	yes	0.100851553737248	0.122116525056884	0.236343315033323	0.51391925582753	0.732761183528878	0.721627740236985	1	85181159	85200513	-	ENSG00000097096	SYDE2	protein_coding	retained_intron	GO:0007165|signal transduction; GO:0043087|regulation of GTPase activity; GO:0051056|regulation of small GTPase mediated signal transduction; GO:0090630|activation of GTPase activity	GO:0005737|cytoplasm; GO:0005829|cytosol	GO:0005096|GTPase activator activity	ko:K20655|SYDE	--	3000	EAW73211.1	EAW73211.1 hCG25088 [Homo sapiens]	sp|Q5VT97|SYDE2_HUMAN	sp|Q5VT97|SYDE2_HUMAN Rho GTPase-activating protein SYDE2 OS=Homo sapiens GN=SYDE2 PE=1 SV=2	9606.ENSP00000340594	synapse defective 1, Rho GTPase, homolog 2 (C. elegans); GTPase activator for the Rho-type G [...]	_	KOG1452	_	_
ENST00000235332	34.2079045090799	13.0531309770164	1.38925068834337	1.21283692838426e-22	7.31628006592131e-21	up	yes	33.8412859216252	33.6852152680248	35.0972123375897	14.6981331617714	12.8982135647118	11.5630462045661	1	12019498	12032045	+	ENSG00000116691	MIIP	protein_coding	protein_coding	GO:0010972|negative regulation of G2/M transition of mitotic cell cycle; GO:0030336|negative regulation of cell migration	--	--	--	--	1541	XP_003274303.1	XP_003274303.1 PREDICTED: migration and invasion-inhibitory protein [Nomascus leucogenys]	sp|Q5JXC2|MIIP_HUMAN	sp|Q5JXC2|MIIP_HUMAN Migration and invasion-inhibitory protein OS=Homo sapiens GN=MIIP PE=1 SV=3	_	_	_	_	_	PF15734.2|MIIP|Migration and invasion-inhibitory|ENST00000235332|m.2633:40-377
ENST00000235382	0.452265170598684	1.34252271778952	-1.54886025481055	0.00758534804108702	0.0299738624433282	down	yes	0.204042798227506	0.689884500150167	0.462868213418378	1.47646077004672	1.01923384207466	1.53187354124719	1	192809039	192812275	+	ENSG00000116741	RGS2	protein_coding	protein_coding	GO:0006417|regulation of translation; GO:0007049|cell cycle; GO:0007283|spermatogenesis; GO:0008277|regulation of G protein-coupled receptor signaling pathway; GO:0010519|negative regulation of phospholipase activity; GO:0010614|negative regulation of cardiac muscle hypertrophy; GO:0031116|positive regulation of microtubule polymerization; GO:0043407|negative regulation of MAP kinase activity; GO…	GO:0005634|nucleus; GO:0005730|nucleolus; GO:0005737|cytoplasm; GO:0005739|mitochondrion; GO:0005829|cytosol; GO:0005886|plasma membrane; GO:0009898|cytoplasmic side of plasma membrane; GO:0043005|neuron projection	GO:0001965|G-protein alpha-subunit binding; GO:0005096|GTPase activator activity; GO:0005516|calmodulin binding; GO:0048487|beta-tubulin binding	ko:K18154|RGS2	ko04022|cGMP-PKG signaling pathway; ko04740|Olfactory transduction; ko04921|Oxytocin signaling pathway	1348	XP_007987318.1	XP_007987318.1 PREDICTED: regulator of G-protein signaling 2 [Chlorocebus sabaeus]	sp|P41220|RGS2_HUMAN	sp|P41220|RGS2_HUMAN Regulator of G-protein signaling 2 OS=Homo sapiens GN=RGS2 PE=1 SV=1	_	_	_	_	_	PF00615.16|RGS|Regulator of G protein signaling domain|ENST00000235382|m.7939:95-209
ENST00000236273	7.68100024441869	27.751062409667	-1.85181963700151	3.17634562162305e-07	3.2731307411525e-06	down	yes	6.34007542767925	5.64577078324371	11.0571545223331	29.0849527616367	26.3785685021067	27.7896659652577	1	25222276	25232502	-	ENSG00000117614	SYF2	protein_coding	protein_coding	GO:0000398|mRNA splicing, via spliceosome; GO:0001701|in utero embryonic development; GO:0007095|mitotic G2 DNA damage checkpoint; GO:0007369|gastrulation; GO:0008284|positive regulation of cell population proliferation; GO:0048568|embryonic organ development	GO:0000974|Prp19 complex; GO:0005634|nucleus; GO:0005654|nucleoplasm; GO:0016607|nuclear speck; GO:0071013|catalytic step 2 spliceosome; GO:0071014|post-mRNA release spliceosomal complex	GO:0003723|RNA binding	ko:K12868|SYF2	ko03040|Spliceosome	1757	NP_056299.1	NP_056299.1 pre-mRNA-splicing factor SYF2 isoform 1 [Homo sapiens]	sp|O95926|SYF2_HUMAN	sp|O95926|SYF2_HUMAN Pre-mRNA-splicing factor SYF2 OS=Homo sapiens GN=SYF2 PE=1 SV=1	9606.ENSP00000236273	SYF2 homolog, RNA splicing factor (S. cerevisiae); May be involved in pre-mRNA splicing (By [...]	_	KOG2609	_	PF08231.9|SYF2|SYF2 splicing factor|ENST00000236273|m.4185:102-249
ENST00000236698	0	8.8569306526049	-9.79229098217129	1.18047701195115e-13	2.79454003991355e-12	down	yes	0	0	0	11.0884275665022	1.3339348269024	14.1484295644101	3	136336236	136752378	-	ENSG00000118007	STAG1	protein_coding	protein_coding	GO:0007062|sister chromatid cohesion; GO:0051301|cell division; GO:1901673|regulation of mitotic spindle assembly	GO:0000775|chromosome, centromeric region; GO:0000785|chromatin; GO:0005634|nucleus; GO:0005654|nucleoplasm; GO:0005694|chromosome; GO:0005829|cytosol; GO:0008278|cohesin complex; GO:0016363|nuclear matrix; GO:0016604|nuclear body; GO:0097431|mitotic spindle pole	GO:0001228|DNA-binding transcription activator activity, RNA polymerase II-specific; GO:0003682|chromatin binding	ko:K06671|STAG1_2,SCC3,IRR1	ko04110|Cell cycle	5951	XP_004682234.1	XP_004682234.1 PREDICTED: cohesin subunit SA-1 isoform X2 [Condylura cristata]	sp|Q8WVM7|STAG1_HUMAN	sp|Q8WVM7|STAG1_HUMAN Cohesin subunit SA-1 OS=Homo sapiens GN=STAG1 PE=1 SV=3	_	_	_	_	_	PF08514.8|STAG|STAG domain|ENST00000236698|m.2633:161-268
ENST00000237281	0.686033816062298	3.41121971361494	-2.29728145348034	7.8542640616408e-28	7.39736547482922e-26	down	yes	0.592583028859597	0.638277648113542	0.827240771213754	3.13118008642922	3.55882889838584	3.54365015602976	6	145793502	145814795	-	ENSG00000118496	FBXO30	protein_coding	protein_coding	GO:0000209|protein polyubiquitination; GO:0043687|post-translational protein modification	GO:0005829|cytosol	GO:0004842|ubiquitin-protein transferase activity; GO:0008270|zinc ion binding; GO:0061630|ubiquitin protein ligase activity	ko:K10307|FBXO30	--	9051	NP_115521.3	NP_115521.3 F-box only protein 30 [Homo sapiens]	sp|Q8TB52|FBX30_HUMAN	sp|Q8TB52|FBX30_HUMAN F-box only protein 30 OS=Homo sapiens GN=FBXO30 PE=1 SV=3	9606.ENSP00000237281	F-box protein 30; Substrate-recognition component of the SCF (SKP1-CUL1-F- box protein)-type [...]	_	_	NOG82462	PF15966.2|F-box_4|F-box|ENST00000237281|m.645:679-793;PF15965.2|zf-TRAF_2|TRAF-like zinc-finger|ENST00000237281|m.645:76-168;PF00646.30|F-box|F-box domain|ENST00000237281|m.645:681-717
ENST00000237696	15.4298087002131	2.54672689001333	2.59428491267196	8.79979302021308e-43	1.98653059443418e-40	up	yes	13.712343080976	16.4511013144125	16.1259817052509	2.84737941455151	2.24576544864367	2.54703580684481	3	158696892	158732457	-	ENSG00000118849	RARRES1	protein_coding	protein_coding	GO:0008285|negative regulation of cell population proliferation	GO:0016021|integral component of membrane; GO:0070062|extracellular exosome	--	--	--	1713	EAW78675.1	EAW78675.1 retinoic acid receptor responder (tazarotene induced) 1, isoform CRA_a [Homo sapiens]	sp|P49788|TIG1_HUMAN	sp|P49788|TIG1_HUMAN Retinoic acid receptor responder protein 1 OS=Homo sapiens GN=RARRES1 PE=1 SV=2	9606.ENSP00000237696	retinoic acid receptor responder (tazarotene induced) 1	_	_	NOG45536	PF06907.9|Latexin|Latexin|ENST00000237696|m.3779:67-288
ENST00000237822	0.789896619547038	2.10000824149486	-1.39936317399325	0.00495898651034158	0.0209429907637811	down	yes	0.646019189813182	1.06478146786702	0.658889200960912	2.3616406956588	2.79049127418239	1.14789275464338	2	20684031	20823101	-	ENSG00000118961	LDAH	protein_coding	protein_coding	GO:0016042|lipid catabolic process; GO:0019915|lipid storage	GO:0005783|endoplasmic reticulum; GO:0005811|lipid droplet	GO:0016298|lipase activity	--	--	3917	NP_068744.1	NP_068744.1 lipid droplet-associated hydrolase isoform a [Homo sapiens]	sp|Q9H6V9|LDAH_HUMAN	sp|Q9H6V9|LDAH_HUMAN Lipid droplet-associated hydrolase OS=Homo sapiens GN=LDAH PE=1 SV=1	_	_	_	_	_	PF10230.6|LIDHydrolase|Lipid-droplet associated hydrolase|ENST00000237822|m.105:66-325
ENST00000237858	23.1166008872535	8.9129986899353	1.37395270322069	5.11994065056026e-06	4.35224768616628e-05	up	yes	31.0758933140819	20.1982103180914	18.0756990295872	9.86532477046994	8.18983797756704	8.68383332176893	5	95813849	95822726	-	ENSG00000173221	GLRX	protein_coding	protein_coding	GO:0015949|nucleobase-containing small molecule interconversion; GO:0045454|cell redox homeostasis; GO:0045838|positive regulation of membrane potential; GO:0080058|protein deglutathionylation; GO:2000651|positive regulation of sodium ion transmembrane transporter activity	GO:0005634|nucleus; GO:0005739|mitochondrion; GO:0005829|cytosol; GO:0070062|extracellular exosome	GO:0009055|electron transfer activity; GO:0015038|glutathione disulfide oxidoreductase activity; GO:0047485|protein N-terminus binding; GO:0097573|glutathione oxidoreductase activity	ko:K03676|grxC,GLRX,GLRX2	--	932	XP_021564787.1	XP_021564787.1 glutaredoxin-1 isoform X2 [Carlito syrichta]	sp|P35754|GLRX1_HUMAN	sp|P35754|GLRX1_HUMAN Glutaredoxin-1 OS=Homo sapiens GN=GLRX PE=1 SV=2	_	_	_	_	_	PF00462.21|Glutaredoxin|Glutaredoxin|ENST00000237858|m.2919:15-80;PF05768.11|DUF836|Glutaredoxin-like domain (DUF836)|ENST00000237858|m.2919:14-53
ENST00000237889	60.318360122238	131.728944402111	-1.12677362335379	5.97437746891593e-05	0.000417500975348928	down	yes	43.3496167732853	72.0237891582184	65.5816744352102	123.329249406961	135.256121097623	136.601462701749	2	201072001	201085750	+	ENSG00000119013	NDUFB3	protein_coding	protein_coding	GO:0022900|electron transport chain; GO:0032981|mitochondrial respiratory chain complex I assembly	GO:0005747|mitochondrial respiratory chain complex I; GO:0016021|integral component of membrane; GO:0070062|extracellular exosome	--	ko:K03959|NDUFB3	ko00190|Oxidative phosphorylation; ko01100|Metabolic pathways; ko04723|Retrograde endocannabinoid signaling; ko04932|Non-alcoholic fatty liver disease (NAFLD); ko05010|Alzheimer's disease; ko05012|Parkinson's disease; ko05016|Huntington's disease	493	NP_002482.1	NP_002482.1 NADH dehydrogenase [ubiquinone] 1 beta subcomplex subunit 3 [Homo sapiens]	sp|Q0MQD1|NDUB3_GORGO	sp|Q0MQD1|NDUB3_GORGO NADH dehydrogenase [ubiquinone] 1 beta subcomplex subunit 3 OS=Gorilla gorilla gorilla GN=NDUFB3 PE=3 SV=3	_	_	_	_	_	_
ENST00000237937	0.203043804552334	0	4.41307819253546	4.09672985882255e-07	4.15507837348619e-06	up	yes	0.103596870813815	0.291890868236794	0.213643674606394	0	0	0	9	72351425	72364592	-	ENSG00000107372	ZFAND5	protein_coding	protein_coding	GO:0001701|in utero embryonic development; GO:0001944|vasculature development; GO:0003016|respiratory system process; GO:0010761|fibroblast migration; GO:0048008|platelet-derived growth factor receptor signaling pathway; GO:0048705|skeletal system morphogenesis; GO:0048745|smooth muscle tissue development; GO:0060324|face development	GO:0005737|cytoplasm	GO:0003677|DNA binding; GO:0008270|zinc ion binding	--	--	5310	XP_009455007.3	XP_009455007.3 AN1-type zinc finger protein 5 isoform X2 [Pan troglodytes]	sp|O76080|ZFAN5_HUMAN	sp|O76080|ZFAN5_HUMAN AN1-type zinc finger protein 5 OS=Homo sapiens GN=ZFAND5 PE=1 SV=1	_	_	_	_	_	PF01754.13|zf-A20|A20-like zinc finger|ENST00000237937|m.7080:58-81;PF01428.13|zf-AN1|AN1-like Zinc finger|ENST00000237937|m.7080:200-237
ENST00000238112	15.8152461176504	46.0273911493001	-1.54057814409087	2.72997395498534e-11	4.90801352046728e-10	down	yes	12.3583637623213	16.1799093879639	18.9074652026659	45.8513014676499	46.4665956354634	45.764276344787	2	9423654	9473101	+	ENSG00000119203	CPSF3	protein_coding	protein_coding	GO:0000398|mRNA splicing, via spliceosome; GO:0006369|termination of RNA polymerase II transcription; GO:0006378|mRNA polyadenylation; GO:0006379|mRNA cleavage; GO:0006398|mRNA 3'-end processing by stem-loop binding and cleavage; GO:0006406|mRNA export from nucleus; GO:0031124|mRNA 3'-end processing	GO:0005654|nucleoplasm; GO:0005847|mRNA cleavage and polyadenylation specificity factor complex; GO:1990904|ribonucleoprotein complex	GO:0003723|RNA binding; GO:0004521|endoribonuclease activity; GO:0008409|5'-3' exonuclease activity; GO:0046872|metal ion binding	ko:K14403|CPSF3,YSH1	ko03015|mRNA surveillance pathway	2259	XP_008587528.1	XP_008587528.1 PREDICTED: cleavage and polyadenylation specificity factor subunit 3 [Galeopterus variegatus]	sp|Q9UKF6|CPSF3_HUMAN	sp|Q9UKF6|CPSF3_HUMAN Cleavage and polyadenylation specificity factor subunit 3 OS=Homo sapiens GN=CPSF3 PE=1 SV=1	9615.ENSCAFP00000005019	cleavage and polyadenylation specific factor 3, 73kDa	COG1236	KOG1137	_	PF11718.5|CPSF73-100_C|Pre-mRNA 3'-end-processing endonuclease polyadenylation factor C-term|ENST00000238112|m.10025:519-722;PF10996.5|Beta-Casp|Beta-Casp domain|ENST00000238112|m.10025:286-407;PF07521.9|RMMBL|Zn-dependent metallo-hydrolase RNA specificity domain|ENST00000238112|m.10025:422-488;PF00753.24|Lactamase_B|Metallo-beta-lactamase superfamily|ENST00000238112|m.10025:63-231;PF16661.2|Lact…
ENST00000238483	0.310602546729421	0	5.00271398057731	0.000886628837070197	0.00471799668221721	up	yes	0.0344673799512127	0.47085608273331	0.426484177503741	0	0	0	19	1452800	1465496	+	ENSG00000115266	APC2	protein_coding	protein_coding	GO:0000226|microtubule cytoskeleton organization; GO:0016055|Wnt signaling pathway; GO:0090090|negative regulation of canonical Wnt signaling pathway; GO:0090630|activation of GTPase activity	GO:0005737|cytoplasm; GO:0005794|Golgi apparatus; GO:0005874|microtubule; GO:0005884|actin filament; GO:0015630|microtubule cytoskeleton; GO:0016342|catenin complex; GO:0031258|lamellipodium membrane; GO:0048471|perinuclear region of cytoplasm	GO:0008013|beta-catenin binding; GO:0008017|microtubule binding	ko:K02085|APC	ko04310|Wnt signaling pathway; ko04390|Hippo signaling pathway; ko04550|Signaling pathways regulating pluripotency of stem cells; ko04810|Regulation of actin cytoskeleton; ko05166|HTLV-I infection; ko05200|Pathways in cancer; ko05206|MicroRNAs in cancer; ko05210|Colorectal cancer; ko05213|Endometrial cancer; ko05217|Basal cell carcinoma; ko05224|Breast cancer	2394	XP_006722670.1	XP_006722670.1 adenomatous polyposis coli protein 2 isoform X4 [Homo sapiens]	sp|O95996|APCL_HUMAN	sp|O95996|APCL_HUMAN Adenomatous polyposis coli protein 2 OS=Homo sapiens GN=APC2 PE=1 SV=1	9606.ENSP00000233607	adenomatosis polyposis coli 2; Promotes rapid degradation of CTNNB1 and may function as a tu [...]	_	KOG2122	_	PF16689.2|APC_N_CC|Coiled-coil N-terminus of APC, dimerisation domain|ENST00000238483|m.4229:6-57;PF00514.20|Arm|Armadillo/beta-catenin-like repeat|ENST00000238483|m.4229:615-653;PF11414.5|Suppressor_APC|Adenomatous polyposis coli tumour suppressor protein|ENST00000238483|m.4229:126-203;PF16629.2|Arm_APC_u3|Armadillo-associated region on APC|ENST00000238483|m.4229:697-730
ENST00000238497	7.1060400449523	23.3019734594948	-1.71192460562588	8.57238276883331e-10	1.26919372333014e-08	down	yes	6.41260594498972	5.58209974845672	9.32341444141045	23.092555113791	22.4801996295382	24.3331656351551	18	63389190	63422476	-	ENSG00000119541	VPS4B	protein_coding	protein_coding	GO:0000920|septum digestion after cytokinesis; GO:0006813|potassium ion transport; GO:0006997|nucleus organization; GO:0007080|mitotic metaphase plate congression; GO:0010824|regulation of centrosome duplication; GO:0010971|positive regulation of G2/M transition of mitotic cell cycle; GO:0015031|protein transport; GO:0016197|endosomal transport; GO:0016236|macroautophagy; GO:0019058|viral life cy…	GO:0000922|spindle pole; GO:0005634|nucleus; GO:0005737|cytoplasm; GO:0005768|endosome; GO:0005813|centrosome; GO:0005829|cytosol; GO:0010008|endosome membrane; GO:0031902|late endosome membrane; GO:0070062|extracellular exosome; GO:0090543|Flemming body	GO:0005524|ATP binding; GO:0008022|protein C-terminus binding; GO:0016887|ATPase activity; GO:0042623|ATPase activity, coupled; GO:0042802|identical protein binding; GO:0042803|protein homodimerization activity	ko:K12196|VPS4	ko04144|Endocytosis	3337	XP_003914504.2	XP_003914504.2 vacuolar protein sorting-associated protein 4B [Papio anubis]	sp|O75351|VPS4B_HUMAN	sp|O75351|VPS4B_HUMAN Vacuolar protein sorting-associated protein 4B OS=Homo sapiens GN=VPS4B PE=1 SV=2	9598.ENSPTRP00000017128	vacuolar protein sorting 4 homolog B (S. cerevisiae)	COG0464	KOG0739	_	PF00004.26|AAA|ATPase family associated with various cellular activities (AAA)|ENST00000238497|m.2802:170-300;PF09336.7|Vps4_C|Vps4 C terminal oligomerisation domain|ENST00000238497|m.2802:381-441;PF04212.15|MIT|MIT (microtubule interacting and transport) domain|ENST00000238497|m.2802:8-74;PF01695.14|IstB_IS21|IstB-like ATP binding protein|ENST00000238497|m.2802:169-239;PF06068.10|TIP49|TIP49 C-t…
ENST00000238618	8.52031413518906	17.6024822120748	-1.04592747351265	2.18882748793581e-12	4.41749768820963e-11	down	yes	8.01437895686285	8.89150825679434	8.65505519190998	18.9457380831716	16.6345211203395	17.2271874327132	14	75053243	75064024	-	ENSG00000119640	ACYP1	protein_coding	protein_coding	GO:0006796|phosphate-containing compound metabolic process	GO:0070062|extracellular exosome	GO:0003998|acylphosphatase activity	ko:K01512|acyP	ko00620|Pyruvate metabolism	580	XP_001090451.1	XP_001090451.1 PREDICTED: acylphosphatase-1 [Macaca mulatta]	sp|P07311|ACYP1_HUMAN	sp|P07311|ACYP1_HUMAN Acylphosphatase-1 OS=Homo sapiens GN=ACYP1 PE=1 SV=2	9598.ENSPTRP00000011126	acylphosphatase 1, erythrocyte (common) type	_	KOG3360	_	PF00708.15|Acylphosphatase|Acylphosphatase|ENST00000238618|m.607:35-123
ENST00000238647	26.9384567136461	13.0161455323228	1.04879240483575	1.39912629884318e-11	2.6018996287829e-10	up	yes	29.7959495929954	25.2111390129071	25.8082815350359	11.6340033167957	14.5989386060722	12.8154946741004	14	77024543	77028708	-	ENSG00000119669	IRF2BPL	protein_coding	protein_coding	GO:0000122|negative regulation of transcription by RNA polymerase II; GO:0045944|positive regulation of transcription by RNA polymerase II; GO:0046543|development of secondary female sexual characteristics	GO:0005615|extracellular space; GO:0005634|nucleus; GO:0005654|nucleoplasm	GO:0046872|metal ion binding	--	--	4166	NP_078772.1	NP_078772.1 interferon regulatory factor 2-binding protein-like [Homo sapiens]	sp|Q9H1B7|I2BPL_HUMAN	sp|Q9H1B7|I2BPL_HUMAN Interferon regulatory factor 2-binding protein-like OS=Homo sapiens GN=IRF2BPL PE=1 SV=1	9606.ENSP00000238647	Enhanced at puberty protein 1 ; May contribute to the control of female reproductive functio [...]	_	KOG3579	_	PF11261.5|IRF-2BP1_2|Interferon regulatory factor 2-binding protein zinc finger|ENST00000238647|m.808:10-61
ENST00000238667	2.46412080041452	0.488333209971138	2.3117333159108	3.02822398140765e-14	7.74203556717734e-13	up	yes	2.50871997948565	2.57035651655438	2.31328590520354	0.424843694539154	0.370183384716527	0.669972550657734	14	75578620	75648167	+	ENSG00000119686	FLVCR2	protein_coding	protein_coding	GO:0055085|transmembrane transport	GO:0005886|plasma membrane; GO:0016021|integral component of membrane	GO:0015232|heme transporter activity; GO:0020037|heme binding	ko:K08220|FLVCR,SLC49A1_2	--	3629	NP_060261.2	NP_060261.2 feline leukemia virus subgroup C receptor-related protein 2 isoform 1 [Homo sapiens]	sp|Q9UPI3|FLVC2_HUMAN	sp|Q9UPI3|FLVC2_HUMAN Feline leukemia virus subgroup C receptor-related protein 2 OS=Homo sapiens GN=FLVCR2 PE=1 SV=1	9606.ENSP00000238667	Feline leukemia virus subgroup C receptor-related protein 2 (Calcium-chelate transporter)(CC [...]	_	KOG2563	_	PF07690.13|MFS_1|Major Facilitator Superfamily|ENST00000238667|m.689:94-453
ENST00000238714	0.949957201864761	3.62368987696669	-1.92039330356543	7.12017871954423e-08	8.05549540228467e-07	down	yes	1.07429588469059	1.18889879300388	0.586676927899812	3.52879184174146	3.3490151170629	3.9932626720957	2	60756268	60802086	+	ENSG00000115421	PAPOLG	protein_coding	protein_coding	GO:0006378|mRNA polyadenylation; GO:0043631|RNA polyadenylation	GO:0005634|nucleus; GO:0005654|nucleoplasm; GO:0005829|cytosol; GO:0016020|membrane; GO:0016604|nuclear body	GO:0003723|RNA binding; GO:0004652|polynucleotide adenylyltransferase activity; GO:0005524|ATP binding; GO:0046872|metal ion binding	ko:K14376|PAP	ko03015|mRNA surveillance pathway	7348	EAX00030.1	EAX00030.1 poly(A) polymerase gamma, isoform CRA_b [Homo sapiens]	sp|Q9BWT3|PAPOG_HUMAN	sp|Q9BWT3|PAPOG_HUMAN Poly(A) polymerase gamma OS=Homo sapiens GN=PAPOLG PE=1 SV=2	9598.ENSPTRP00000020528	poly(A) polymerase gamma	COG5186	KOG2245	_	PF04928.14|PAP_central|Poly(A) polymerase central domain|ENST00000238714|m.2714:20-363;PF04926.12|PAP_RNA-bind|Poly(A) polymerase predicted RNA binding domain|ENST00000238714|m.2714:365-429;PF04926.12|PAP_RNA-bind|Poly(A) polymerase predicted RNA binding domain|ENST00000238714|m.2714:424-505;PF01909.20|NTP_transf_2|Nucleotidyltransferase domain|ENST00000238714|m.2714:93-173
ENST00000238789	0.379432960930788	1.43318181746265	-1.88980616586978	0.000431084837827737	0.0024769562414938	down	yes	0.315330638029993	0.333499840847203	0.489468403915167	2.36364154778127	0.925887836682816	1.01001606792386	2	23748664	23927123	-	ENSG00000119778	ATAD2B	protein_coding	protein_coding	GO:0031936|negative regulation of chromatin silencing; GO:0045944|positive regulation of transcription by RNA polymerase II	GO:0005634|nucleus; GO:0005654|nucleoplasm	GO:0003682|chromatin binding; GO:0005524|ATP binding; GO:0016887|ATPase activity; GO:0070577|lysine-acetylated histone binding	--	--	8112	NP_060022.2	NP_060022.2 ATPase family AAA domain-containing protein 2B isoform 1 [Homo sapiens]	sp|Q9ULI0|ATD2B_HUMAN	sp|Q9ULI0|ATD2B_HUMAN ATPase family AAA domain-containing protein 2B OS=Homo sapiens GN=ATAD2B PE=1 SV=3	9606.ENSP00000238789	ATPase family, AAA domain containing 2B	COG0464	KOG0730;KOG0732	_	PF00004.26|AAA|ATPase family associated with various cellular activities (AAA)|ENST00000238789|m.156:438-571;PF00439.22|Bromodomain|Bromodomain|ENST00000238789|m.156:971-1041
ENST00000238856	1.58542856559843	3.92183081873467	-1.30125723161527	0.00448997826013142	0.0192273978588497	down	yes	0.837403765280033	1.93219406554209	1.98668786597318	4.48927666769233	3.93738218459721	3.33883360391446	2	64524305	64593005	+	ENSG00000119844	AFTPH	protein_coding	protein_coding	GO:0015031|protein transport	GO:0005634|nucleus; GO:0005654|nucleoplasm; GO:0005794|Golgi apparatus; GO:0005829|cytosol; GO:0030121|AP-1 adaptor complex; GO:0043231|intracellular membrane-bounded organelle	GO:0030276|clathrin binding	--	--	4040	NP_060127.3	NP_060127.3 aftiphilin isoform b [Homo sapiens]	sp|Q6ULP2|AFTIN_HUMAN	sp|Q6ULP2|AFTIN_HUMAN Aftiphilin OS=Homo sapiens GN=AFTPH PE=1 SV=2	9606.ENSP00000238855	aftiphilin; May play a role in membrane trafficking	_	_	NOG40359	PF15045.3|Clathrin_bdg|Clathrin-binding box of Aftiphilin, vesicle trafficking|ENST00000238856|m.3009:700-766
ENST00000238936	8.45236956647029	3.46377858130319	1.28455589250801	2.02754324858818e-32	2.53703590205484e-30	up	yes	8.93043530160896	7.97400224303367	8.45267115476823	3.60719814271395	3.35078089125378	3.43335670994185	10	102461395	102477045	+	ENSG00000138111	MFSD13A	protein_coding	protein_coding	--	GO:0016021|integral component of membrane	--	--	--	2852	NP_079065.2	NP_079065.2 transmembrane protein 180 [Homo sapiens]	sp|Q14CX5|MF13A_HUMAN	sp|Q14CX5|MF13A_HUMAN Transmembrane protein 180 OS=Homo sapiens GN=MFSD13A PE=2 SV=1	9606.ENSP00000238936	transmembrane protein 180	_	_	NOG75313	PF13347.3|MFS_2|MFS/sugar transport protein|ENST00000238936|m.9196:23-220;PF13347.3|MFS_2|MFS/sugar transport protein|ENST00000238936|m.9196:247-490
ENST00000239223	440.019436390561	151.423349465365	1.5389170797381	1.24470638696055e-23	8.25938124499053e-22	up	yes	485.989440905901	446.803968097617	387.264900168165	143.432281127857	143.861562878196	166.976204390041	5	172768096	172771195	-	ENSG00000120129	DUSP1	protein_coding	protein_coding	GO:0000188|inactivation of MAPK activity; GO:0001706|endoderm formation; GO:0006979|response to oxidative stress; GO:0009416|response to light stimulus; GO:0032355|response to estradiol; GO:0032526|response to retinoic acid; GO:0032870|cellular response to hormone stimulus; GO:0033574|response to testosterone; GO:0035335|peptidyl-tyrosine dephosphorylation; GO:0035556|intracellular signal transdu…	GO:0005634|nucleus; GO:0005737|cytoplasm	GO:0004726|non-membrane spanning protein tyrosine phosphatase activity; GO:0008138|protein tyrosine/serine/threonine phosphatase activity; GO:0008330|protein tyrosine/threonine phosphatase activity; GO:0017017|MAP kinase tyrosine/serine/threonine phosphatase activity; GO:0019838|growth factor binding	ko:K21278|DUSP1	ko04010|MAPK signaling pathway; ko04726|Serotonergic synapse; ko05418|Fluid shear stress and atherosclerosis	2013	NP_004408.1	NP_004408.1 dual specificity protein phosphatase 1 [Homo sapiens]	sp|P28562|DUS1_HUMAN	sp|P28562|DUS1_HUMAN Dual specificity protein phosphatase 1 OS=Homo sapiens GN=DUSP1 PE=1 SV=3	_	_	_	_	_	PF00782.17|DSPc|Dual specificity phosphatase, catalytic domain|ENST00000239223|m.7325:262-391;PF00581.17|Rhodanese|Rhodanese-like domain|ENST00000239223|m.7325:96-211;PF00102.24|Y_phosphatase|Protein-tyrosine phosphatase|ENST00000239223|m.7325:298-355
ENST00000239231	4.37171220063465	17.201883605233	-1.97383835571554	4.45840512548859e-22	2.52922088692711e-20	down	yes	3.75870904791699	4.13083407112054	5.22559348286643	15.8576745263575	17.7205199913321	18.0274562980093	5	168548495	168579368	-	ENSG00000120137	PANK3	protein_coding	protein_coding	GO:0015937|coenzyme A biosynthetic process	GO:0005737|cytoplasm	GO:0004594|pantothenate kinase activity; GO:0005524|ATP binding	ko:K09680|coaW	ko00770|Pantothenate and CoA biosynthesis; ko01100|Metabolic pathways	10274	XP_009207802.1	XP_009207802.1 pantothenate kinase 3 [Papio anubis]	sp|Q9H999|PANK3_HUMAN	sp|Q9H999|PANK3_HUMAN Pantothenate kinase 3 OS=Homo sapiens GN=PANK3 PE=1 SV=1	_	_	_	_	_	PF03630.11|Fumble|Fumble|ENST00000239231|m.7102:41-392
ENST00000239666	101.203368631971	42.3092551710697	1.2580137180434	6.50721502795549e-16	2.00975657369049e-14	up	yes	98.5016505495353	103.139789578821	101.968665767556	46.6162150410294	36.0157174379944	44.2958330341852	X	70286595	70289927	-	ENSG00000120509	PDZD11	protein_coding	protein_coding	GO:0006768|biotin metabolic process; GO:0007269|neurotransmitter secretion; GO:0015939|pantothenate metabolic process; GO:0019730|antimicrobial humoral response; GO:0034220|ion transmembrane transport; GO:0045199|maintenance of epithelial cell apical/basal polarity; GO:0055085|transmembrane transport; GO:1903361|protein localization to basolateral plasma membrane	GO:0005576|extracellular region; GO:0005829|cytosol; GO:0005911|cell-cell junction; GO:0016323|basolateral plasma membrane; GO:0045202|synapse; GO:0098793|presynapse	GO:0008022|protein C-terminus binding	--	--	991	XP_014198964.1	XP_014198964.1 PDZ domain-containing protein 11 isoform X1 [Pan paniscus]	sp|Q5EBL8|PDZ11_HUMAN	sp|Q5EBL8|PDZ11_HUMAN PDZ domain-containing protein 11 OS=Homo sapiens GN=PDZD11 PE=1 SV=2	_	_	_	_	_	PF00595.21|PDZ|PDZ domain (Also known as DHR or GLGF)|ENST00000239666|m.9070:48-124;PF13180.3|PDZ_2|PDZ domain|ENST00000239666|m.9070:59-109
ENST00000239878	8.39143946968107	16.8712116989161	-1.00671002157559	7.24357076971445e-09	9.42460433332277e-08	down	yes	7.1106596514124	8.74421213074862	9.31944662688218	16.1838553531087	16.7885887745595	17.6411909690801	13	38349851	38363619	+	ENSG00000120686	UFM1	protein_coding	protein_coding	GO:0033146|regulation of intracellular estrogen receptor signaling pathway; GO:0034976|response to endoplasmic reticulum stress; GO:0043066|negative regulation of apoptotic process; GO:0071569|protein ufmylation; GO:1990592|protein K69-linked ufmylation	GO:0005634|nucleus; GO:0005737|cytoplasm; GO:0005783|endoplasmic reticulum; GO:0070062|extracellular exosome	--	ko:K12162|UFM1	--	3168	XP_534489.3	XP_534489.3 ubiquitin-fold modifier 1 isoform X2 [Canis lupus familiaris]	sp|P61960|UFM1_HUMAN	sp|P61960|UFM1_HUMAN Ubiquitin-fold modifier 1 OS=Homo sapiens GN=UFM1 PE=1 SV=1	9606.ENSP00000239878	ubiquitin-fold modifier 1; Ubiquitin-like modifier protein which binds to a number of as yet [...]	_	KOG3483	_	PF03671.11|Ufm1|Ubiquitin fold modifier 1 protein|ENST00000239878|m.1272:26-100
ENST00000239906	36.3935482598741	7.60507031465871	2.25714981381876	4.25528777298558e-05	0.000306715483900434	up	yes	49.2672885448042	14.8215845874756	45.0917716473425	6.50222374893366	8.38645734628554	7.92652984875694	5	138338266	138349729	+	ENSG00000120709	FAM53C	protein_coding	protein_coding	--	--	--	--	--	4143	NP_057689.1	NP_057689.1 protein FAM53C isoform 1 [Homo sapiens]	sp|Q9NYF3|FA53C_HUMAN	sp|Q9NYF3|FA53C_HUMAN Protein FAM53C OS=Homo sapiens GN=FAM53C PE=1 SV=1	9606.ENSP00000239906	family with sequence similarity 53, member C	_	_	NOG25297	PF15242.3|FAM53|Family of FAM53|ENST00000239906|m.4767:1-307
ENST00000240055	0.945703486604236	6.10832353698587	-2.67850141167629	2.61984447779386e-13	5.9572216461569e-12	down	yes	0.787233347460467	0.674889134705101	1.37498797764714	6.01737446420828	6.28646605320117	6.02113009354817	12	104117086	104138210	-	ENSG00000120837	NFYB	protein_coding	protein_coding	GO:0006351|transcription, DNA-templated; GO:0006355|regulation of transcription, DNA-templated; GO:0045540|regulation of cholesterol biosynthetic process; GO:0045893|positive regulation of transcription, DNA-templated; GO:1990830|cellular response to leukemia inhibitory factor	GO:0005634|nucleus; GO:0005654|nucleoplasm; GO:0016602|CCAAT-binding factor complex; GO:0032993|protein-DNA complex; GO:0090575|RNA polymerase II transcription factor complex	GO:0003677|DNA binding; GO:0003700|DNA-binding transcription factor activity; GO:0043565|sequence-specific DNA binding; GO:0044212|transcription regulatory region DNA binding; GO:0044877|protein-containing complex binding; GO:0046982|protein heterodimerization activity; GO:0070491|repressing transcription factor binding	ko:K08065|NFYB	ko04612|Antigen processing and presentation; ko05152|Tuberculosis; ko05166|HTLV-I infection	3424	NP_006157.1	NP_006157.1 nuclear transcription factor Y subunit beta [Homo sapiens]	sp|P25208|NFYB_HUMAN	sp|P25208|NFYB_HUMAN Nuclear transcription factor Y subunit beta OS=Homo sapiens GN=NFYB PE=1 SV=2	_	_	_	_	_	PF00808.20|CBFD_NFYB_HMF|Histone-like transcription factor (CBF/NF-Y) and archaeal histone|ENST00000240055|m.6171:58-122
ENST00000240304	3.28789127412848	17.7952099904721	-2.4326837091404	3.45558242303966e-07	3.54336764731965e-06	down	yes	1.61793936476869	3.72980336712202	4.51593109049474	17.6834470104033	18.7958941177328	16.9062888432803	17	50719603	50752709	+	ENSG00000108848	LUC7L3	protein_coding	protein_coding	GO:0006376|mRNA splice site selection; GO:0008380|RNA splicing	GO:0005634|nucleus; GO:0005685|U1 snRNP; GO:0016607|nuclear speck; GO:0071004|U2-type prespliceosome	GO:0003677|DNA binding; GO:0003729|mRNA binding	--	--	1972	XP_011363341.2	XP_011363341.2 luc7-like protein 3 isoform X1 [Pteropus vampyrus]	sp|Q3SX41|LC7L3_BOVIN	sp|Q3SX41|LC7L3_BOVIN Luc7-like protein 3 OS=Bos taurus GN=LUC7L3 PE=2 SV=1	_	_	_	_	_	PF03194.12|LUC7|LUC7 N_terminus|ENST00000240304|m.4797:4-246
ENST00000240316	7.59746302831508	16.7297108582537	-1.13778728623199	1.17383157550565e-08	1.48149722908559e-07	down	yes	6.53686815484754	7.22171494773057	9.03380598236712	17.6875916998417	15.9497498819245	16.5517909929948	17	56938199	56961050	-	ENSG00000121058	COIL	protein_coding	protein_coding	--	GO:0001650|fibrillar center; GO:0005634|nucleus; GO:0005654|nucleoplasm; GO:0005730|nucleolus; GO:0015030|Cajal body; GO:0016020|membrane; GO:0016604|nuclear body	GO:0008022|protein C-terminus binding; GO:0042802|identical protein binding	ko:K13150|COIL,CLN80	--	2634	NP_004636.1	NP_004636.1 coilin [Homo sapiens]	sp|P38432|COIL_HUMAN	sp|P38432|COIL_HUMAN Coilin OS=Homo sapiens GN=COIL PE=1 SV=1	9606.ENSP00000240316	coilin; Is a component of the nuclear coiled bodies (CBS) which are involved in the function [...]	_	_	NOG84544	PF15862.2|Coilin_N|Coilin N-terminus|ENST00000240316|m.5012:7-165
ENST00000240364	9.77929258564874	4.44371865939217	1.13619418232948	1.00603529849597e-23	6.75756378798022e-22	up	yes	10.4988912064187	9.42584533005047	9.41314122047706	4.63387907787811	4.221216206818	4.47606069348039	17	49710332	49764131	-	ENSG00000121104	FAM117A	protein_coding	protein_coding	--	--	--	--	--	2329	NP_110429.1	NP_110429.1 protein FAM117A [Homo sapiens]	sp|Q9C073|F117A_HUMAN	sp|Q9C073|F117A_HUMAN Protein FAM117A OS=Homo sapiens GN=FAM117A PE=1 SV=1	9606.ENSP00000240364	family with sequence similarity 117, member A	_	_	NOG28204	PF15388.3|FAM117|Protein Family FAM117|ENST00000240364|m.4358:100-412
ENST00000240488	5.0231110570675	24.0611370511018	-2.25778195538887	2.46457866719753e-05	0.000185425567307878	down	yes	5.89180718085305	6.58258324186731	2.59494274848213	14.9664713312724	27.6395835731874	29.5773562488455	4	153344688	153415118	+	ENSG00000121211	MND1	protein_coding	protein_coding	GO:0006302|double-strand break repair; GO:0007131|reciprocal meiotic recombination	GO:0005634|nucleus	GO:0003690|double-stranded DNA binding	--	--	929	NP_115493.1	NP_115493.1 meiotic nuclear division protein 1 homolog isoform 1 [Homo sapiens]	sp|Q9BWT6|MND1_HUMAN	sp|Q9BWT6|MND1_HUMAN Meiotic nuclear division protein 1 homolog OS=Homo sapiens GN=MND1 PE=1 SV=1	9598.ENSPTRP00000028369	meiotic nuclear divisions 1 homolog (S. cerevisiae)	COG5124	KOG3433	_	PF03962.12|Mnd1|Mnd1 family|ENST00000240488|m.5134:32-218
ENST00000240499	0.0356118925799755	0.246795668673239	-2.49313893050896	1.1991366684691e-15	3.61681752035841e-14	down	yes	0.0283758907716753	0.0492005558396119	0.0292592311286393	0.231356541426278	0.244718936117559	0.264311528475879	4	337814	384868	+	ENSG00000131127	ZNF141	protein_coding	protein_coding	GO:0006355|regulation of transcription, DNA-templated; GO:0006366|transcription by RNA polymerase II; GO:0009653|anatomical structure morphogenesis; GO:0035108|limb morphogenesis	GO:0005634|nucleus	GO:0003677|DNA binding; GO:0046872|metal ion binding	ko:K09228|KRAB	--	12601	NP_003432.1	NP_003432.1 zinc finger protein 141 isoform 1 [Homo sapiens]	sp|Q15928|ZN141_HUMAN	sp|Q15928|ZN141_HUMAN Zinc finger protein 141 OS=Homo sapiens GN=ZNF141 PE=1 SV=1	9606.ENSP00000240499	zinc finger protein 141; May be involved in transcriptional regulation as a repressor. Candi [...]	COG5048	KOG1721	_	PF00096.23|zf-C2H2|Zinc finger, C2H2 type|ENST00000240499|m.6527:311-333;PF00096.23|zf-C2H2|Zinc finger, C2H2 type|ENST00000240499|m.6527:451-473;PF01352.24|KRAB|KRAB box|ENST00000240499|m.6527:3-44;PF13912.3|zf-C2H2_6|C2H2-type zinc finger|ENST00000240499|m.6527:255-277;PF13912.3|zf-C2H2_6|C2H2-type zinc finger|ENST00000240499|m.6527:311-333;PF13912.3|zf-C2H2_6|C2H2-type zinc finger|ENST00000240…
ENST00000240651	0.172595084862679	4.47767341706848	-4.61924785389273	0.000730905238799071	0.00395624705638429	down	yes	0.317235227595137	0.200550026992901	0	4.21683217609293	4.53292961180952	4.68325846330298	12	21437655	21471250	+	ENSG00000121350	PYROXD1	protein_coding	protein_coding	GO:0034599|cellular response to oxidative stress	GO:0005634|nucleus; GO:0030017|sarcomere	GO:0016491|oxidoreductase activity	--	--	4075	NP_079130.2	NP_079130.2 pyridine nucleotide-disulfide oxidoreductase domain-containing protein 1 isoform 1 [Homo sapiens]	sp|Q8WU10|PYRD1_HUMAN	sp|Q8WU10|PYRD1_HUMAN Pyridine nucleotide-disulfide oxidoreductase domain-containing protein 1 OS=Homo sapiens GN=PYROXD1 PE=1 SV=1	9606.ENSP00000240651	pyridine nucleotide-disulphide oxidoreductase domain 1	COG0446	KOG2755	_	PF07992.11|Pyr_redox_2|Pyridine nucleotide-disulphide oxidoreductase|ENST00000240651|m.8671:37-243;PF07992.11|Pyr_redox_2|Pyridine nucleotide-disulphide oxidoreductase|ENST00000240651|m.8671:313-408
ENST00000240922	31.569169948874	101.693451799151	-1.68732348896298	1.92312447352904e-13	4.45389932936036e-12	down	yes	26.8479460493407	28.8953985551057	38.9641652421757	101.776376184573	109.178858715145	94.1251204977354	3	113716458	113746249	-	ENSG00000121579	NAA50	protein_coding	protein_coding	GO:0006474|N-terminal protein amino acid acetylation; GO:0007064|mitotic sister chromatid cohesion; GO:0016573|histone acetylation; GO:0034087|establishment of mitotic sister chromatid cohesion; GO:0071962|mitotic sister chromatid cohesion, centromeric	GO:0005634|nucleus; GO:0005737|cytoplasm; GO:0005829|cytosol; GO:0031415|NatA complex; GO:0070062|extracellular exosome	GO:0004596|peptide alpha-N-acetyltransferase activity; GO:0008080|N-acetyltransferase activity; GO:0010485|H4 histone acetyltransferase activity; GO:0052858|peptidyl-lysine acetyltransferase activity	ko:K20793|NAA50,NAT5	--	6112	EDK98033.1	EDK98033.1 N-acetyltransferase 13, isoform CRA_c, partial [Mus musculus]	sp|Q0IIJ0|NAA50_BOVIN	sp|Q0IIJ0|NAA50_BOVIN N-alpha-acetyltransferase 50 OS=Bos taurus GN=NAA50 PE=2 SV=1	_	_	_	_	_	PF00583.22|Acetyltransf_1|Acetyltransferase (GNAT) family|ENST00000240922|m.427:50-130;PF13508.4|Acetyltransf_7|Acetyltransferase (GNAT) domain|ENST00000240922|m.427:54-130;PF13673.4|Acetyltransf_10|Acetyltransferase (GNAT) domain|ENST00000240922|m.427:33-133;PF13420.4|Acetyltransf_4|Acetyltransferase (GNAT) domain|ENST00000240922|m.427:86-140
ENST00000241261	6.44273020211931	0.418150954562412	3.9137182585285	3.1821144455374e-24	2.22620929939793e-22	up	yes	5.77662999212191	6.15890297769261	7.3926576365434	0.582753953593923	0.423147449621332	0.248551460471981	3	172505508	172523430	-	ENSG00000121858	TNFSF10	protein_coding	protein_coding	GO:0006915|apoptotic process; GO:0006919|activation of cysteine-type endopeptidase activity involved in apoptotic process; GO:0006955|immune response; GO:0007165|signal transduction; GO:0007166|cell surface receptor signaling pathway; GO:0007267|cell-cell signaling; GO:0008584|male gonad development; GO:0032868|response to insulin; GO:0043065|positive regulation of apoptotic process; GO:0043123|p…	GO:0005576|extracellular region; GO:0005887|integral component of plasma membrane; GO:0070062|extracellular exosome	GO:0005102|signaling receptor binding; GO:0005125|cytokine activity; GO:0005164|tumor necrosis factor receptor binding; GO:0008270|zinc ion binding; GO:0042802|identical protein binding	ko:K04721|TNFSF10,TRAIL,CD253	ko04060|Cytokine-cytokine receptor interaction; ko04068|FoxO signaling pathway; ko04210|Apoptosis; ko04650|Natural killer cell mediated cytotoxicity; ko05162|Measles; ko05164|Influenza A	1876	NP_003801.1	NP_003801.1 tumor necrosis factor ligand superfamily member 10 isoform 1 [Homo sapiens]	sp|P50591|TNF10_HUMAN	sp|P50591|TNF10_HUMAN Tumor necrosis factor ligand superfamily member 10 OS=Homo sapiens GN=TNFSF10 PE=1 SV=1	9606.ENSP00000241261	tumor necrosis factor (ligand) superfamily, member 10; Cytokine that binds to TNFRSF10A/TRAI [...]	_	_	NOG46547	PF00229.15|TNF|TNF(Tumour Necrosis Factor) family|ENST00000241261|m.4280:168-295
ENST00000241416	0.316130914845508	1.17090848632456	-1.85637405871766	1.94168844544888e-06	1.77454602396565e-05	down	yes	0.237384659387811	0.243216943770903	0.467791141377809	1.06988107448141	1.16528797086567	1.2775564136266	2	147845029	147930822	+	ENSG00000121989	ACVR2A	protein_coding	protein_coding	GO:0001702|gastrulation with mouth forming second; GO:0001934|positive regulation of protein phosphorylation; GO:0007178|transmembrane receptor protein serine/threonine kinase signaling pathway; GO:0007283|spermatogenesis; GO:0007368|determination of left/right symmetry; GO:0007498|mesoderm development; GO:0009952|anterior/posterior pattern specification; GO:0010862|positive regulation of pathway…	GO:0005737|cytoplasm; GO:0005886|plasma membrane; GO:0005887|integral component of plasma membrane; GO:0009986|cell surface; GO:0034673|inhibin-betaglycan-ActRII complex; GO:0043235|receptor complex	GO:0004674|protein serine/threonine kinase activity; GO:0004675|transmembrane receptor protein serine/threonine kinase activity; GO:0005524|ATP binding; GO:0015026|coreceptor activity; GO:0019838|growth factor binding; GO:0030165|PDZ domain binding; GO:0034711|inhibin binding; GO:0043621|protein self-association; GO:0046872|metal ion binding; GO:0048185|activin binding; GO:0098821|BMP receptor ac…	ko:K04670|ACVR2A	ko04060|Cytokine-cytokine receptor interaction; ko04350|TGF-beta signaling pathway; ko04550|Signaling pathways regulating pluripotency of stem cells; ko05418|Fluid shear stress and atherosclerosis	5214	EFB29485.1	EFB29485.1 hypothetical protein PANDA_012344, partial [Ailuropoda melanoleuca]	sp|P27037|AVR2A_HUMAN	sp|P27037|AVR2A_HUMAN Activin receptor type-2A OS=Homo sapiens GN=ACVR2A PE=1 SV=1	_	_	_	_	_	PF00069.22|Pkinase|Protein kinase domain|ENST00000241416|m.8081:200-472;PF07714.14|Pkinase_Tyr|Protein tyrosine kinase|ENST00000241416|m.8081:195-471;PF01064.20|Activin_recp|Activin types I and II receptor domain|ENST00000241416|m.8081:41-116
ENST00000241436	0.0775905528299463	0.823610415567606	-3.25052612356303	6.50550216474982e-07	6.402437467533e-06	down	yes	0.112856332631065	0.0520330908085135	0.0678822350502604	0.49458014959063	0.484398420805978	1.49185267630621	5	75511891	75609991	+	ENSG00000122008	POLK	protein_coding	protein_coding	GO:0006260|DNA replication; GO:0006281|DNA repair; GO:0006283|transcription-coupled nucleotide-excision repair; GO:0006296|nucleotide-excision repair, DNA incision, 5'-to lesion; GO:0006297|nucleotide-excision repair, DNA gap filling; GO:0019985|translesion synthesis; GO:0033683|nucleotide-excision repair, DNA incision; GO:0042276|error-prone translesion synthesis	GO:0005654|nucleoplasm; GO:0016604|nuclear body	GO:0003684|damaged DNA binding; GO:0003887|DNA-directed DNA polymerase activity; GO:0046872|metal ion binding	ko:K03511|POLK	ko03460|Fanconi anemia pathway	14623	NP_057302.1	NP_057302.1 DNA polymerase kappa isoform 1 [Homo sapiens]	sp|Q9UBT6|POLK_HUMAN	sp|Q9UBT6|POLK_HUMAN DNA polymerase kappa OS=Homo sapiens GN=POLK PE=1 SV=1	9606.ENSP00000241436	polymerase (DNA directed) kappa; DNA polymerase specifically involved in DNA repair. Plays a [...]	COG0389	KOG2094	_	PF00817.17|IMS|impB/mucB/samB family|ENST00000241436|m.2067:106-325;PF11799.5|IMS_C|impB/mucB/samB family C-terminal domain|ENST00000241436|m.2067:411-525;PF11798.5|IMS_HHH|IMS family HHH motif|ENST00000241436|m.2067:340-370
ENST00000242057	2.45986807206497	6.93317216499276	-1.49116096303167	4.51312591893194e-24	3.12842896805338e-22	down	yes	2.37909392416732	2.31566840476773	2.68484188725986	6.35804173038995	6.87122552497513	7.57024923961321	7	17298652	17346147	+	ENSG00000106546	AHR	protein_coding	protein_coding	GO:0001568|blood vessel development; GO:0006355|regulation of transcription, DNA-templated; GO:0006357|regulation of transcription by RNA polymerase II; GO:0006366|transcription by RNA polymerase II; GO:0006805|xenobiotic metabolic process; GO:0006915|apoptotic process; GO:0007049|cell cycle; GO:0009410|response to xenobiotic stimulus; GO:0009636|response to toxic substance; GO:0010468|regulation…	GO:0005634|nucleus; GO:0005654|nucleoplasm; GO:0005667|transcription factor complex; GO:0005737|cytoplasm; GO:0005829|cytosol; GO:0032991|protein-containing complex; GO:0034752|cytosolic aryl hydrocarbon receptor complex; GO:0034753|nuclear aryl hydrocarbon receptor complex	GO:0001094|TFIID-class transcription factor complex binding; GO:0001223|transcription coactivator binding; GO:0003677|DNA binding; GO:0003700|DNA-binding transcription factor activity; GO:0004879|nuclear receptor activity; GO:0008134|transcription factor binding; GO:0017025|TBP-class protein binding; GO:0035326|enhancer binding; GO:0044212|transcription regulatory region DNA binding; GO:0046982|p…	ko:K09093|AHR	ko04659|Th17 cell differentiation	6243	NP_001612.1	NP_001612.1 aryl hydrocarbon receptor [Homo sapiens]	sp|P35869|AHR_HUMAN	sp|P35869|AHR_HUMAN Aryl hydrocarbon receptor OS=Homo sapiens GN=AHR PE=1 SV=2	9606.ENSP00000242057	aryl hydrocarbon receptor; Ligand-activated transcriptional activator. Binds to the XRE prom [...]	_	KOG3560	_	PF08447.9|PAS_3|PAS fold|ENST00000242057|m.3623:299-382;PF00989.22|PAS|PAS fold|ENST00000242057|m.3623:114-226;PF14598.3|PAS_11|PAS domain|ENST00000242057|m.3623:287-390;PF00010.23|HLH|Helix-loop-helix DNA-binding domain|ENST00000242057|m.3623:37-78
ENST00000242159	0.491094751201106	1.24641795978449	-1.32616113954577	0.0066002660108219	0.0266950141873705	down	yes	0.518446840099491	0.279570799122903	0.675266614380924	1.11237934161803	1.63562764180553	0.991246895929924	7	27153716	27156675	-	ENSG00000122592	HOXA7	protein_coding	protein_coding	GO:0000122|negative regulation of transcription by RNA polymerase II; GO:0001525|angiogenesis; GO:0001953|negative regulation of cell-matrix adhesion; GO:0002686|negative regulation of leukocyte migration; GO:0009952|anterior/posterior pattern specification; GO:0045617|negative regulation of keratinocyte differentiation; GO:0045656|negative regulation of monocyte differentiation; GO:0045892|negat…	GO:0005634|nucleus; GO:0005654|nucleoplasm; GO:0031965|nuclear membrane	GO:0000978|RNA polymerase II proximal promoter sequence-specific DNA binding; GO:0001228|DNA-binding transcription activator activity, RNA polymerase II-specific; GO:0008134|transcription factor binding; GO:0043565|sequence-specific DNA binding	ko:K09307|HOX_7	--	2016	NP_008827.2	NP_008827.2 homeobox protein Hox-A7 [Homo sapiens]	sp|P31268|HXA7_HUMAN	sp|P31268|HXA7_HUMAN Homeobox protein Hox-A7 OS=Homo sapiens GN=HOXA7 PE=1 SV=3	9606.ENSP00000242159	homeobox A7; Sequence-specific transcription factor which is part of a developmental regulat [...]	_	KOG0489	_	PF00046.26|Homeobox|Homeobox domain|ENST00000242159|m.4146:131-187
ENST00000242208	2.39695650654488	36.2682089474794	-3.9138212540656	7.20562191424569e-21	3.63141785655225e-19	down	yes	2.43386677515237	1.39831640183205	3.35868634265021	32.5432224760482	34.8796828111834	41.3817215552067	7	41685114	41703090	-	ENSG00000122641	INHBA	protein_coding	protein_coding	GO:0000082|G1/S transition of mitotic cell cycle; GO:0001541|ovarian follicle development; GO:0001942|hair follicle development; GO:0002244|hematopoietic progenitor cell differentiation; GO:0006357|regulation of transcription by RNA polymerase II; GO:0006952|defense response; GO:0007050|cell cycle arrest; GO:0007166|cell surface receptor signaling pathway; GO:0007267|cell-cell signaling; GO:00073…	GO:0005576|extracellular region; GO:0043509|activin A complex; GO:0043512|inhibin A complex; GO:0048471|perinuclear region of cytoplasm	GO:0005125|cytokine activity; GO:0005160|transforming growth factor beta receptor binding; GO:0005179|hormone activity; GO:0008083|growth factor activity; GO:0017046|peptide hormone binding; GO:0034711|inhibin binding; GO:0042802|identical protein binding; GO:0046982|protein heterodimerization activity; GO:0070699|type II activin receptor binding	ko:K04667|INHB	ko04350|TGF-beta signaling pathway; ko04550|Signaling pathways regulating pluripotency of stem cells	6046	XP_016867663.1	XP_016867663.1 inhibin beta A chain isoform X1 [Homo sapiens]	sp|P08476|INHBA_HUMAN	sp|P08476|INHBA_HUMAN Inhibin beta A chain OS=Homo sapiens GN=INHBA PE=1 SV=2	_	_	_	_	_	PF00019.17|TGF_beta|Transforming growth factor beta like domain|ENST00000242208|m.4982:397-501;PF00688.15|TGFb_propeptide|TGF-beta propeptide|ENST00000242208|m.4982:129-369
ENST00000242275	1.08568952646582	2.88871991074042	-1.4035768839803	0.00667800580360447	0.026965080598272	down	yes	0.845584023260836	1.63645609351667	0.77502846261995	2.70504817522758	2.00763631980229	3.95347523719139	9	37887604	37904127	-	ENSG00000122696	SLC25A51	protein_coding	protein_coding	GO:0006839|mitochondrial transport	GO:0005743|mitochondrial inner membrane; GO:0016021|integral component of membrane	GO:0022857|transmembrane transporter activity	--	--	1171	NP_219480.1	NP_219480.1 solute carrier family 25 member 51 [Homo sapiens]	sp|Q9H1U9|S2551_HUMAN	sp|Q9H1U9|S2551_HUMAN Solute carrier family 25 member 51 OS=Homo sapiens GN=SLC25A51 PE=2 SV=1	9598.ENSPTRP00000035839	mitochondrial carrier triple repeat 1	_	KOG1519	_	PF00153.24|Mito_carr|Mitochondrial carrier protein|ENST00000242275|m.6321:31-112;PF00153.24|Mito_carr|Mitochondrial carrier protein|ENST00000242275|m.6321:118-202;PF00153.24|Mito_carr|Mitochondrial carrier protein|ENST00000242275|m.6321:210-296
ENST00000242591	0.526367571511831	2.70239511858435	-2.3382734328468	0.000174141354218003	0.00110098464096686	down	yes	0.55467767594983	0.22551805819133	0.798906980394332	1.89332376288457	2.36513292805683	3.84872866481165	12	110124357	110218793	+	ENSG00000122970	IFT81	protein_coding	protein_coding	GO:0007283|spermatogenesis; GO:0035735|intraciliary transport involved in cilium assembly; GO:0060271|cilium assembly	GO:0005813|centrosome; GO:0005929|cilium; GO:0030992|intraciliary transport particle B; GO:0031514|motile cilium; GO:0036064|ciliary basal body; GO:0097225|sperm midpiece; GO:0097228|sperm principal piece; GO:0097542|ciliary tip	GO:0015631|tubulin binding	ko:K19677|IFT81	--	3124	NP_054774.2	NP_054774.2 intraflagellar transport protein 81 homolog isoform 1 [Homo sapiens]	sp|Q8WYA0|IFT81_HUMAN	sp|Q8WYA0|IFT81_HUMAN Intraflagellar transport protein 81 homolog OS=Homo sapiens GN=IFT81 PE=1 SV=1	9606.ENSP00000242591	intraflagellar transport 81 homolog (Chlamydomonas); Isoform CDV-1 may be involved in cardia [...]	_	_	NOG77882	_
ENST00000242810	0	0.663488421037425	-6.07358123722604	1.61349653636374e-10	2.62883485156436e-09	down	yes	0	0	0	0.898582793761011	0.233225493779937	0.858656975571326	3	183635623	183684519	+	ENSG00000114796	KLHL24	protein_coding	protein_coding	GO:0016567|protein ubiquitination; GO:0045109|intermediate filament organization; GO:0051865|protein autoubiquitination; GO:2000312|regulation of kainate selective glutamate receptor activity	GO:0005737|cytoplasm; GO:0005912|adherens junction; GO:0030057|desmosome; GO:0030424|axon; GO:0031463|Cul3-RING ubiquitin ligase complex; GO:0043204|perikaryon	--	ko:K10461|KLHL24_35	--	7331	BAB29759.2	BAB29759.2 unnamed protein product [Mus musculus]	sp|Q6TFL4|KLH24_HUMAN	sp|Q6TFL4|KLH24_HUMAN Kelch-like protein 24 OS=Homo sapiens GN=KLHL24 PE=1 SV=1	9544.ENSMMUP00000010571	kelch-like 24 (Drosophila)	_	KOG1721;KOG4441	_	PF01344.22|Kelch_1|Kelch motif|ENST00000242810|m.4674:314-349;PF01344.22|Kelch_1|Kelch motif|ENST00000242810|m.4674:356-394;PF01344.22|Kelch_1|Kelch motif|ENST00000242810|m.4674:400-440;PF01344.22|Kelch_1|Kelch motif|ENST00000242810|m.4674:446-482;PF01344.22|Kelch_1|Kelch motif|ENST00000242810|m.4674:536-569;PF07707.12|BACK|BTB And C-terminal Kelch|ENST00000242810|m.4674:168-270;PF00651.28|BTB|BT…
ENST00000243253	29.9605859227142	13.6318241310408	1.13551071994275	8.70810557949143e-10	1.28841717518185e-08	up	yes	32.0608651645854	30.7871387550708	27.0337538484865	12.5153899490408	12.2965459259506	16.0835365181311	3	128052437	128071683	+	ENSG00000058262	SEC61A1	protein_coding	protein_coding	GO:0006614|SRP-dependent cotranslational protein targeting to membrane; GO:0006620|posttranslational protein targeting to endoplasmic reticulum membrane; GO:0007029|endoplasmic reticulum organization; GO:0016049|cell growth; GO:0034341|response to interferon-gamma; GO:0036498|IRE1-mediated unfolded protein response; GO:0039019|pronephric nephron development; GO:0045047|protein targeting to ER	GO:0005789|endoplasmic reticulum membrane; GO:0005791|rough endoplasmic reticulum; GO:0005829|cytosol; GO:0016020|membrane; GO:0030176|integral component of endoplasmic reticulum membrane	GO:0043022|ribosome binding	ko:K10956|SEC61A	ko03060|Protein export; ko04141|Protein processing in endoplasmic reticulum; ko04145|Phagosome; ko05110|Vibrio cholerae infection	3568	XP_009282830.1	XP_009282830.1 PREDICTED: protein transport protein Sec61 subunit alpha [Aptenodytes forsteri]	sp|P61619|S61A1_HUMAN	sp|P61619|S61A1_HUMAN Protein transport protein Sec61 subunit alpha isoform 1 OS=Homo sapiens GN=SEC61A1 PE=1 SV=2	_	_	_	_	_	PF00344.17|SecY|SecY translocase|ENST00000243253|m.1688:75-457;PF10559.6|Plug_translocon|Plug domain of Sec61p|ENST00000243253|m.1688:40-74
ENST00000243344	0	0.837373507943099	-6.4049261202654	4.00325278983943e-14	1.0029888783239e-12	down	yes	0	0	0	0.833452532744722	1.08820335811845	0.590464632966124	2	165873362	165953776	-	ENSG00000123607	TTC21B	protein_coding	protein_coding	GO:0006357|regulation of transcription by RNA polymerase II; GO:0007224|smoothened signaling pathway; GO:0008589|regulation of smoothened signaling pathway; GO:0021591|ventricular system development; GO:0021798|forebrain dorsal/ventral pattern formation; GO:0035721|intraciliary retrograde transport; GO:0035735|intraciliary transport involved in cilium assembly; GO:0061512|protein localization to …	GO:0000790|nuclear chromatin; GO:0005737|cytoplasm; GO:0005856|cytoskeleton; GO:0005929|cilium; GO:0030991|intraciliary transport particle A; GO:0097542|ciliary tip	--	ko:K19673|TTC21B,IFT139	--	5415	NP_079029.3	NP_079029.3 tetratricopeptide repeat protein 21B [Homo sapiens]	sp|Q7Z4L5|TT21B_HUMAN	sp|Q7Z4L5|TT21B_HUMAN Tetratricopeptide repeat protein 21B OS=Homo sapiens GN=TTC21B PE=1 SV=2	9606.ENSP00000243344	tetratricopeptide repeat domain 21B; May negatively modulate SHH signal transduction and may [...]	_	_	NOG82907	PF14559.3|TPR_19|Tetratricopeptide repeat|ENST00000243344|m.772:918-984;PF13181.3|TPR_8|Tetratricopeptide repeat|ENST00000243344|m.772:746-778;PF13181.3|TPR_8|Tetratricopeptide repeat|ENST00000243344|m.772:814-839;PF13181.3|TPR_8|Tetratricopeptide repeat|ENST00000243344|m.772:1221-1248;PF13174.3|TPR_6|Tetratricopeptide repeat|ENST00000243344|m.772:748-777
ENST00000243498	2.17120136256528	13.7324521327807	-2.65544458732681	1.37933754585853e-06	1.2921516111417e-05	down	yes	3.48361613699724	1.26076389109187	1.76922405960673	19.2885316158674	10.6389659339285	11.2698588485462	4	121801323	121817021	+	ENSG00000123737	EXOSC9	protein_coding	protein_coding	GO:0000467|exonucleolytic trimming to generate mature 3'-end of 5.8S rRNA from tricistronic rRNA transcript (SSU-rRNA, 5.8S rRNA, LSU-rRNA); GO:0000956|nuclear-transcribed mRNA catabolic process; GO:0006364|rRNA processing; GO:0006955|immune response; GO:0030307|positive regulation of cell growth; GO:0034427|nuclear-transcribed mRNA catabolic process, exonucleolytic, 3'-5'; GO:0034473|U1 snRNA 3'…	GO:0000176|nuclear exosome (RNase complex); GO:0000177|cytoplasmic exosome (RNase complex); GO:0000178|exosome (RNase complex); GO:0000228|nuclear chromosome; GO:0005634|nucleus; GO:0005654|nucleoplasm; GO:0005730|nucleolus; GO:0005737|cytoplasm; GO:0005829|cytosol; GO:0070062|extracellular exosome	GO:0000175|3'-5'-exoribonuclease activity; GO:0001102|RNA polymerase II activating transcription factor binding; GO:0003723|RNA binding; GO:0017091|AU-rich element binding	ko:K03678|RRP45,EXOSC9	ko03018|RNA degradation	1587	NP_005024.2	NP_005024.2 exosome complex component RRP45 isoform 2 [Homo sapiens]	sp|Q06265|EXOS9_HUMAN	sp|Q06265|EXOS9_HUMAN Exosome complex component RRP45 OS=Homo sapiens GN=EXOSC9 PE=1 SV=3	_	_	_	_	_	PF01138.18|RNase_PH|3' exoribonuclease family, domain 1|ENST00000243498|m.4076:32-163;PF03725.12|RNase_PH_C|3' exoribonuclease family, domain 2|ENST00000243498|m.4076:189-254
ENST00000243563	49.0802515947735	17.2490621173387	1.50808249225783	0.0134688523431072	0.0482154968421107	up	yes	61.6223311544674	17.0585038013923	68.5599198284607	18.1318703771712	18.4098835590328	15.2054324158121	19	40751203	40765389	+	ENSG00000077312	SNRPA	protein_coding	protein_coding	GO:0000398|mRNA splicing, via spliceosome; GO:1900363|regulation of mRNA polyadenylation	GO:0005654|nucleoplasm; GO:0005681|spliceosomal complex; GO:0005685|U1 snRNP	GO:0003723|RNA binding; GO:0030619|U1 snRNA binding; GO:0035614|snRNA stem-loop binding; GO:0042802|identical protein binding; GO:1990446|U1 snRNP binding	ko:K11091|SNRPA	ko03040|Spliceosome	1277	XP_012629982.1	XP_012629982.1 U1 small nuclear ribonucleoprotein A isoform X1 [Microcebus murinus]	sp|P09012|SNRPA_HUMAN	sp|P09012|SNRPA_HUMAN U1 small nuclear ribonucleoprotein A OS=Homo sapiens GN=SNRPA PE=1 SV=3	_	_	_	_	_	PF00076.19|RRM_1|RNA recognition motif. (a.k.a. RRM, RBD, or RNP domain)|ENST00000243563|m.3326:12-82;PF00076.19|RRM_1|RNA recognition motif. (a.k.a. RRM, RBD, or RNP domain)|ENST00000243563|m.3326:210-272;PF13893.3|RRM_5|RNA recognition motif. (a.k.a. RRM, RBD, or RNP domain)|ENST00000243563|m.3326:28-89;PF13893.3|RRM_5|RNA recognition motif. (a.k.a. RRM, RBD, or RNP domain)|ENST00000243563|m.33…
ENST00000243644	0.385082980704624	1.3186525691948	-1.74973629735858	4.8806586438422e-12	9.48307210767831e-11	down	yes	0.338702380819943	0.370956617027281	0.445589944266648	1.38076742735364	1.23164034740346	1.34354993282731	19	51964340	51986840	-	ENSG00000256683	ZNF350	protein_coding	protein_coding	GO:0000122|negative regulation of transcription by RNA polymerase II; GO:0006351|transcription, DNA-templated; GO:0006355|regulation of transcription, DNA-templated; GO:0045892|negative regulation of transcription, DNA-templated; GO:0045944|positive regulation of transcription by RNA polymerase II	GO:0005634|nucleus; GO:0005654|nucleoplasm; GO:0016363|nuclear matrix; GO:0016604|nuclear body; GO:0017053|transcriptional repressor complex	GO:0001162|RNA polymerase II intronic transcription regulatory region sequence-specific DNA binding; GO:0001227|DNA-binding transcription repressor activity, RNA polymerase II-specific; GO:0003677|DNA binding; GO:0046872|metal ion binding	ko:K09228|KRAB	--	2355	NP_067645.3	NP_067645.3 zinc finger protein 350 [Homo sapiens]	sp|Q9GZX5|ZN350_HUMAN	sp|Q9GZX5|ZN350_HUMAN Zinc finger protein 350 OS=Homo sapiens GN=ZNF350 PE=1 SV=3	_	_	_	_	_	PF00096.23|zf-C2H2|Zinc finger, C2H2 type|ENST00000243644|m.7265:290-312;PF00096.23|zf-C2H2|Zinc finger, C2H2 type|ENST00000243644|m.7265:346-368;PF00096.23|zf-C2H2|Zinc finger, C2H2 type|ENST00000243644|m.7265:374-396;PF13894.3|zf-C2H2_4|C2H2-type zinc finger|ENST00000243644|m.7265:374-396;PF01352.24|KRAB|KRAB box|ENST00000243644|m.7265:7-48;PF13912.3|zf-C2H2_6|C2H2-type zinc finger|ENST00000243…
ENST00000243896	12.0101995599259	0.007637095602445	9.41263212867571	0.000463026580697723	0.00263696347225706	up	yes	16.8604224771564	0	19.1701762026212	0.022911286807335	0	0	20	46349528	46364401	-	ENSG00000080189	SLC35C2	protein_coding	protein_coding	GO:0010629|negative regulation of gene expression; GO:0015786|UDP-glucose transmembrane transport; GO:0036066|protein O-linked fucosylation; GO:0045747|positive regulation of Notch signaling pathway	GO:0005654|nucleoplasm; GO:0005793|endoplasmic reticulum-Golgi intermediate compartment; GO:0005794|Golgi apparatus; GO:0005801|cis-Golgi network; GO:0016021|integral component of membrane; GO:0033116|endoplasmic reticulum-Golgi intermediate compartment membrane	--	ko:K15280|SLC35C2	--	2447	NP_001268387.1	NP_001268387.1 solute carrier family 35 member C2 isoform d [Homo sapiens]	sp|Q9NQQ7|S35C2_HUMAN	sp|Q9NQQ7|S35C2_HUMAN Solute carrier family 35 member C2 OS=Homo sapiens GN=SLC35C2 PE=1 SV=2	_	_	_	_	_	PF03151.13|TPT|Triose-phosphate Transporter family|ENST00000243896|m.2174:19-312
ENST00000243924	261.350721149118	63.3074554782987	2.045367156041	3.45535587509149e-44	8.22431035595824e-42	up	yes	276.397485419804	275.772289448577	231.882388578974	65.9844852144834	66.9370470132248	57.0008342071878	20	45174902	45176544	+	ENSG00000124102	PI3	protein_coding	protein_coding	GO:0007620|copulation; GO:0018149|peptide cross-linking; GO:0019730|antimicrobial humoral response; GO:0070268|cornification	GO:0001533|cornified envelope; GO:0005576|extracellular region; GO:0005829|cytosol; GO:0031012|extracellular matrix; GO:0070062|extracellular exosome	GO:0004866|endopeptidase inhibitor activity; GO:0004867|serine-type endopeptidase inhibitor activity; GO:0030280|structural constituent of epidermis	--	--	551	NP_002629.1	NP_002629.1 elafin preproprotein [Homo sapiens]	sp|P19957|ELAF_HUMAN	sp|P19957|ELAF_HUMAN Elafin OS=Homo sapiens GN=PI3 PE=1 SV=3	9598.ENSPTRP00000023248	Elafin preproprotein	_	_	NOG72286	PF10511.6|Cementoin|Trappin protein transglutaminase binding domain|ENST00000243924|m.1665:38-54;PF10511.6|Cementoin|Trappin protein transglutaminase binding domain|ENST00000243924|m.1665:62-78;PF00095.18|WAP|WAP-type (Whey Acidic Protein) 'four-disulfide core'|ENST00000243924|m.1665:79-123
ENST00000244040	4.69363134841888	9.53233635568131	-1.02056754844454	1.45659868027134e-44	3.48588738811385e-42	down	yes	4.86765782531901	4.44976142983124	4.76347479010638	9.39691160391233	9.52902937775966	9.67106808537193	20	58309715	58367507	+	ENSG00000124209	RAB22A	protein_coding	protein_coding	GO:0006897|endocytosis; GO:0007032|endosome organization; GO:0015031|protein transport; GO:0097494|regulation of vesicle size	GO:0001726|ruffle; GO:0005769|early endosome; GO:0005770|late endosome; GO:0005886|plasma membrane; GO:0010008|endosome membrane; GO:0015629|actin cytoskeleton; GO:0030670|phagocytic vesicle membrane; GO:0045335|phagocytic vesicle; GO:0070062|extracellular exosome	GO:0003924|GTPase activity; GO:0005525|GTP binding; GO:0019003|GDP binding	ko:K07891|RAB22	ko04144|Endocytosis	8651	XP_002723671.2	XP_002723671.2 PREDICTED: ras-related protein Rab-22A [Oryctolagus cuniculus]	sp|Q9UL26|RB22A_HUMAN	sp|Q9UL26|RB22A_HUMAN Ras-related protein Rab-22A OS=Homo sapiens GN=RAB22A PE=1 SV=2	9606.ENSP00000244040	RAB22A, member RAS oncogene family	COG1100	KOG0092	_	PF00071.19|Ras|Ras family|ENST00000244040|m.2857:94-253;PF08477.10|Roc|Ras of Complex, Roc, domain of DAPkinase|ENST00000244040|m.2857:94-209;PF00025.18|Arf|ADP-ribosylation factor family|ENST00000244040|m.2857:90-227;PF04670.9|Gtr1_RagA|Gtr1/RagA G protein conserved region|ENST00000244040|m.2857:94-222
ENST00000244043	3.63138388352538	1.19267153529189	1.59824416304568	1.24449903235904e-19	5.63045817377728e-18	up	yes	3.98501079807211	3.24306142362088	3.66607942888315	1.23300360056548	1.04147684672716	1.30353415858304	20	49503874	49568137	-	ENSG00000124212	PTGIS	protein_coding	protein_coding	GO:0001516|prostaglandin biosynthetic process; GO:0006690|icosanoid metabolic process; GO:0007566|embryo implantation; GO:0019371|cyclooxygenase pathway; GO:0032088|negative regulation of NF-kappaB transcription factor activity; GO:0034356|NAD biosynthesis via nicotinamide riboside salvage pathway; GO:0035360|positive regulation of peroxisome proliferator activated receptor signaling pathway; GO:…	GO:0005615|extracellular space; GO:0005634|nucleus; GO:0005783|endoplasmic reticulum; GO:0005789|endoplasmic reticulum membrane; GO:0005901|caveola; GO:0016021|integral component of membrane	GO:0004497|monooxygenase activity; GO:0005506|iron ion binding; GO:0008116|prostaglandin-I synthase activity; GO:0016705|oxidoreductase activity, acting on paired donors, with incorporation or reduction of molecular oxygen; GO:0020037|heme binding	ko:K01831|PTGIS,CYP8A	ko00590|Arachidonic acid metabolism; ko01100|Metabolic pathways	5570	BAA11910.1	BAA11910.1 prostacyclin synthase [Homo sapiens]	sp|Q16647|PTGIS_HUMAN	sp|Q16647|PTGIS_HUMAN Prostacyclin synthase OS=Homo sapiens GN=PTGIS PE=1 SV=1	9606.ENSP00000244043	prostaglandin I2 (prostacyclin) synthase; Catalyzes the isomerization of prostaglandin H2 to [...]	COG2124	KOG0684	_	PF00067.19|p450|Cytochrome P450|ENST00000244043|m.2431:43-498
ENST00000244137	0.0341896130596711	2.97062118332985	-6.07576192164436	9.6446791783087e-06	7.82201341877833e-05	down	yes	0.0432694848469865	0.0295550461998832	0.0297443081321435	3.54258113136582	5.29942212349368	0.0698602951300377	19	33386950	33521791	-	ENSG00000124299	PEPD	protein_coding	protein_coding	GO:0006508|proteolysis; GO:0006520|cellular amino acid metabolic process; GO:0030574|collagen catabolic process	GO:0070062|extracellular exosome	GO:0004177|aminopeptidase activity; GO:0004181|metallocarboxypeptidase activity; GO:0030145|manganese ion binding; GO:0102009|proline dipeptidase activity	ko:K14213|PEPD	--	1907	NP_000276.2	NP_000276.2 xaa-Pro dipeptidase isoform 1 [Homo sapiens]	sp|P12955|PEPD_HUMAN	sp|P12955|PEPD_HUMAN Xaa-Pro dipeptidase OS=Homo sapiens GN=PEPD PE=1 SV=3	9606.ENSP00000244137	peptidase D; Splits dipeptides with a prolyl or hydroxyprolyl residue in the C-terminal posi [...]	COG0006	KOG2737	_	PF00557.21|Peptidase_M24|Metallopeptidase family M24|ENST00000244137|m.656:195-459;PF05195.13|AMP_N|Aminopeptidase P, N-terminal domain|ENST00000244137|m.656:23-139
ENST00000244174	0.62764727564562	0.0612388777560435	3.16202190118899	0.000402580080554001	0.00232967688000297	up	yes	0.62081873564726	0.663726866769506	0.598396224520093	0.123791773640319	0.0599248596278114	0	X	155997696	156010817	+	ENSG00000124334	IL9R	protein_coding	protein_coding	GO:0007165|signal transduction; GO:0008283|cell population proliferation; GO:0030307|positive regulation of cell growth; GO:1903955|positive regulation of protein targeting to mitochondrion	GO:0005615|extracellular space; GO:0005886|plasma membrane; GO:0005887|integral component of plasma membrane	GO:0004919|interleukin-9 receptor activity; GO:0019983|interleukin-9 binding	ko:K05073|IL9R,CD129	ko04060|Cytokine-cytokine receptor interaction; ko04630|Jak-STAT signaling pathway; ko04640|Hematopoietic cell lineage	2038	NP_002177.2	NP_002177.2 interleukin-9 receptor isoform 1 precursor [Homo sapiens]	sp|Q01113|IL9R_HUMAN	sp|Q01113|IL9R_HUMAN Interleukin-9 receptor OS=Homo sapiens GN=IL9R PE=2 SV=3	9606.ENSP00000244174	interleukin 9 receptor; This is a receptor for interleukin-9	_	_	NOG45141	_
ENST00000244217	2.15173337617387	5.53757470603106	-1.359668595552	0.000665708046433681	0.00364524679839498	down	yes	2.43672664038586	1.33379699698053	2.68467649115523	4.42251786788916	6.41017823374272	5.78002801646129	2	71109687	71130229	-	ENSG00000124370	MCEE	protein_coding	protein_coding	GO:0019626|short-chain fatty acid catabolic process; GO:0046491|L-methylmalonyl-CoA metabolic process	GO:0005759|mitochondrial matrix	GO:0004493|methylmalonyl-CoA epimerase activity; GO:0046872|metal ion binding	ko:K05606|MCEE,epi	ko00280|Valine, leucine and isoleucine degradation; ko00630|Glyoxylate and dicarboxylate metabolism; ko00640|Propanoate metabolism; ko01100|Metabolic pathways; ko01200|Carbon metabolism	824	NP_115990.3	NP_115990.3 methylmalonyl-CoA epimerase, mitochondrial precursor [Homo sapiens]	sp|Q96PE7|MCEE_HUMAN	sp|Q96PE7|MCEE_HUMAN Methylmalonyl-CoA epimerase, mitochondrial OS=Homo sapiens GN=MCEE PE=1 SV=1	_	_	_	_	_	PF13669.3|Glyoxalase_4|Glyoxalase/Bleomycin resistance protein/Dioxygenase superfamily|ENST00000244217|m.3514:52-163;PF00903.22|Glyoxalase|Glyoxalase/Bleomycin resistance protein/Dioxygenase superfamily|ENST00000244217|m.3514:50-175;PF13468.3|Glyoxalase_3|Glyoxalase-like domain|ENST00000244217|m.3514:51-145
ENST00000244221	0.639471914936009	1.40715430734927	-1.12565780938585	3.16356076316559e-10	4.9783738276262e-09	down	yes	0.56756285652997	0.653077386751101	0.697775501526955	1.47279024830227	1.28427059282508	1.46440208092047	2	71182738	71227103	-	ENSG00000124374	PAIP2B	protein_coding	protein_coding	GO:0045947|negative regulation of translational initiation	GO:0005737|cytoplasm	GO:0000900|translation repressor activity, mRNA regulatory element binding	--	--	6300	XP_005575687.1	XP_005575687.1 PREDICTED: polyadenylate-binding protein-interacting protein 2B isoform X1 [Macaca fascicularis]	sp|Q9ULR5|PAI2B_HUMAN	sp|Q9ULR5|PAI2B_HUMAN Polyadenylate-binding protein-interacting protein 2B OS=Homo sapiens GN=PAIP2B PE=1 SV=2	_	_	_	_	_	PF07145.12|PAM2|Ataxin-2 C-terminal region|ENST00000244221|m.3521:106-120
ENST00000244230	1.60029662232142	20.8639893595047	-3.69630798192933	4.64187062640452e-08	5.38946776467089e-07	down	yes	1.38541665569149	0.807396333733131	2.60807687753963	9.85781936694883	25.5230472312797	27.2111014802856	2	71130634	71150101	+	ENSG00000124383	MPHOSPH10	protein_coding	protein_coding	GO:0000375|RNA splicing, via transesterification reactions; GO:0006364|rRNA processing; GO:0006396|RNA processing; GO:0008380|RNA splicing; GO:0010923|negative regulation of phosphatase activity; GO:0030490|maturation of SSU-rRNA	GO:0005654|nucleoplasm; GO:0005694|chromosome; GO:0005730|nucleolus; GO:0005732|small nucleolar ribonucleoprotein complex; GO:0032040|small-subunit processome; GO:0034457|Mpp10 complex	GO:0003723|RNA binding	ko:K14559|MPP10	ko03008|Ribosome biogenesis in eukaryotes	2164	NP_005782.1	NP_005782.1 U3 small nucleolar ribonucleoprotein protein MPP10 [Homo sapiens]	sp|O00566|MPP10_HUMAN	sp|O00566|MPP10_HUMAN U3 small nucleolar ribonucleoprotein protein MPP10 OS=Homo sapiens GN=MPHOSPH10 PE=1 SV=2	9606.ENSP00000244230	M-phase phosphoprotein 10 (U3 small nucleolar ribonucleoprotein); Component of the 60-80S U3 [...]	COG5384	KOG2600	_	PF04006.9|Mpp10|Mpp10 protein|ENST00000244230|m.3520:31-664
ENST00000244333	36.8197576869089	2.76266852260488	3.73152485031063	5.77986443012189e-85	4.60234841303979e-82	up	yes	39.816876851972	37.9976557400836	32.644740468671	2.42420111817659	2.65897404701151	3.20483040262654	19	43460787	43465608	-	ENSG00000124466	LYPD3	protein_coding	protein_coding	GO:0006501|C-terminal protein lipidation; GO:0007160|cell-matrix adhesion	GO:0005576|extracellular region; GO:0005615|extracellular space; GO:0005886|plasma membrane; GO:0016021|integral component of membrane; GO:0046658|anchored component of plasma membrane	GO:0043236|laminin binding	--	--	1642	NP_055215.2	NP_055215.2 ly6/PLAUR domain-containing protein 3 precursor [Homo sapiens]	sp|O95274|LYPD3_HUMAN	sp|O95274|LYPD3_HUMAN Ly6/PLAUR domain-containing protein 3 OS=Homo sapiens GN=LYPD3 PE=1 SV=2	9598.ENSPTRP00000019031	LY6/PLAUR domain containing 3	_	_	NOG44526	PF00021.18|UPAR_LY6|u-PAR/Ly-6 domain|ENST00000244333|m.4038:45-98;PF00021.18|UPAR_LY6|u-PAR/Ly-6 domain|ENST00000244333|m.4038:152-234
ENST00000244576	0.173650030582432	0.521938666304122	-1.53430077309544	0.00416106290466935	0.0180268819774453	down	yes	0.142900631673039	0.132467588936216	0.24558187113804	0.298212334135897	0.558967585984012	0.708636078792456	6	27388759	27403908	+	ENSG00000124613	ZNF391	protein_coding	protein_coding	GO:0006351|transcription, DNA-templated; GO:0006355|regulation of transcription, DNA-templated	GO:0005634|nucleus	GO:0003677|DNA binding; GO:0003700|DNA-binding transcription factor activity; GO:0046872|metal ion binding	--	--	4042	EAX03097.1	EAX03097.1 hCG1642085, isoform CRA_b [Homo sapiens]	sp|Q9UJN7|ZN391_HUMAN	sp|Q9UJN7|ZN391_HUMAN Zinc finger protein 391 OS=Homo sapiens GN=ZNF391 PE=2 SV=2	9606.ENSP00000244576	zinc finger protein 391; May be involved in transcriptional regulation (By similarity)	COG5048	KOG1721	_	PF00096.23|zf-C2H2|Zinc finger, C2H2 type|ENST00000244576|m.2086:137-159;PF00096.23|zf-C2H2|Zinc finger, C2H2 type|ENST00000244576|m.2086:165-187;PF00096.23|zf-C2H2|Zinc finger, C2H2 type|ENST00000244576|m.2086:193-215;PF00096.23|zf-C2H2|Zinc finger, C2H2 type|ENST00000244576|m.2086:277-299;PF00096.23|zf-C2H2|Zinc finger, C2H2 type|ENST00000244576|m.2086:305-327;PF00096.23|zf-C2H2|Zinc finger, C2…
ENST00000244763	4.66420088236741	20.0885501346061	-2.10429978926212	0.0131022182178184	0.047122290900434	down	yes	2.03845957436751	5.92434281505812	6.02980025767659	5.09223566529334	26.8215167710796	28.3518979674455	6	7281143	7313199	-	ENSG00000124783	SSR1	protein_coding	protein_coding	GO:0006613|cotranslational protein targeting to membrane; GO:0008284|positive regulation of cell population proliferation; GO:0036498|IRE1-mediated unfolded protein response	GO:0005783|endoplasmic reticulum; GO:0005789|endoplasmic reticulum membrane; GO:0016021|integral component of membrane	--	ko:K13249|SSR1	ko04141|Protein processing in endoplasmic reticulum	9661	EAW55202.1	EAW55202.1 signal sequence receptor, alpha (translocon-associated protein alpha), isoform CRA_a [Homo sapiens]	sp|P43307|SSRA_HUMAN	sp|P43307|SSRA_HUMAN Translocon-associated protein subunit alpha OS=Homo sapiens GN=SSR1 PE=1 SV=3	9606.ENSP00000244763	signal sequence receptor, alpha; TRAP proteins are part of a complex whose function is to bi [...]	_	KOG1631	_	PF03896.13|TRAP_alpha|Translocon-associated protein (TRAP), alpha subunit|ENST00000244763|m.1056:7-285
ENST00000245304	2.05395401148677	5.51585952415915	-1.42078806174668	2.42036446997455e-09	3.38225468929596e-08	down	yes	2.03060151682973	1.60742107406173	2.52383944356885	5.38375538103536	5.49460664845285	5.66921654298925	13	97434169	97469128	+	ENSG00000125249	RAP2A	protein_coding	protein_coding	GO:0001934|positive regulation of protein phosphorylation; GO:0030033|microvillus assembly; GO:0030336|negative regulation of cell migration; GO:0031532|actin cytoskeleton reorganization; GO:0031954|positive regulation of protein autophosphorylation; GO:0032486|Rap protein signal transduction; GO:0034613|cellular protein localization; GO:0035690|cellular response to drug; GO:0045184|establishment…	GO:0005829|cytosol; GO:0005886|plasma membrane; GO:0030496|midbody; GO:0055037|recycling endosome; GO:0055038|recycling endosome membrane; GO:0070062|extracellular exosome	GO:0000287|magnesium ion binding; GO:0003924|GTPase activity; GO:0005525|GTP binding; GO:0019003|GDP binding	ko:K07837|RAP2A	--	5540	NP_066361.1	NP_066361.1 ras-related protein Rap-2a precursor [Homo sapiens]	sp|P10114|RAP2A_HUMAN	sp|P10114|RAP2A_HUMAN Ras-related protein Rap-2a OS=Homo sapiens GN=RAP2A PE=1 SV=1	9606.ENSP00000245304	RAP2A, member of RAS oncogene family	COG1100	KOG0395	_	PF00071.19|Ras|Ras family|ENST00000245304|m.2576:5-164;PF08477.10|Roc|Ras of Complex, Roc, domain of DAPkinase|ENST00000245304|m.2576:5-120;PF00025.18|Arf|ADP-ribosylation factor family|ENST00000245304|m.2576:2-126
ENST00000245796	1.49888780537281	0.511348391804948	1.53316585414467	5.73322696235063e-15	1.60438769850572e-13	up	yes	1.77271490795103	1.42866544852437	1.29528305964304	0.489360603327219	0.492620703968233	0.552063868119392	2	113173971	113209391	+	ENSG00000125637	PSD4	protein_coding	protein_coding	GO:0032012|regulation of ARF protein signal transduction	GO:0016020|membrane; GO:0032587|ruffle membrane	GO:0005086|ARF guanyl-nucleotide exchange factor activity; GO:0005543|phospholipid binding	ko:K12494|PSD	ko04144|Endocytosis	11342	XP_024783478.1	XP_024783478.1 PH and SEC7 domain-containing protein 4 isoform X1 [Pan paniscus]	sp|Q8NDX1|PSD4_HUMAN	sp|Q8NDX1|PSD4_HUMAN PH and SEC7 domain-containing protein 4 OS=Homo sapiens GN=PSD4 PE=1 SV=2	9606.ENSP00000245796	pleckstrin and Sec7 domain containing 4; Guanine nucleotide exchange factor for ARF6-like pr [...]	COG5307	KOG0932	_	PF01369.17|Sec7|Sec7 domain|ENST00000245796|m.6629:655-802;PF15410.3|PH_9|Pleckstrin homology domain|ENST00000245796|m.6629:843-957;PF00169.26|PH|PH domain|ENST00000245796|m.6629:844-955
ENST00000245817	44.8711514093179	5.96733793216533	2.90853467447019	6.16400928804604e-50	1.87467213034706e-47	up	yes	49.5055779806244	44.9960475294337	40.1118287178955	6.57052659336633	4.95159408494372	6.37989311818594	19	6531026	6535924	+	ENSG00000125657	TNFSF9	protein_coding	protein_coding	GO:0006915|apoptotic process; GO:0006955|immune response; GO:0007165|signal transduction; GO:0007267|cell-cell signaling; GO:0008283|cell population proliferation; GO:0033209|tumor necrosis factor-mediated signaling pathway; GO:0042104|positive regulation of activated T cell proliferation; GO:0045585|positive regulation of cytotoxic T cell differentiation	GO:0005615|extracellular space; GO:0005886|plasma membrane; GO:0016021|integral component of membrane	GO:0005102|signaling receptor binding; GO:0005125|cytokine activity; GO:0005164|tumor necrosis factor receptor binding; GO:0032813|tumor necrosis factor receptor superfamily binding	ko:K05472|TNFSF9,CD137L	ko04060|Cytokine-cytokine receptor interaction	1634	NP_003802.1	NP_003802.1 tumor necrosis factor ligand superfamily member 9 [Homo sapiens]	sp|P41273|TNFL9_HUMAN	sp|P41273|TNFL9_HUMAN Tumor necrosis factor ligand superfamily member 9 OS=Homo sapiens GN=TNFSF9 PE=1 SV=1	9606.ENSP00000245817	tumor necrosis factor (ligand) superfamily, member 9; Cytokine that binds to TNFRSF9. Induce [...]	_	_	NOG41045	PF00229.15|TNF|TNF(Tumour Necrosis Factor) family|ENST00000245817|m.6022:110-243
ENST00000245838	0.467158870713626	9.70215498304777	-4.34724984512189	3.00690297840346e-26	2.52274551607623e-24	down	yes	0.279961293653725	0.437807871426466	0.683707447060686	9.43575776527494	9.39940684824246	10.2713003356259	X	123600569	123733052	-	ENSG00000125676	THOC2	protein_coding	protein_coding	GO:0000902|cell morphogenesis; GO:0001824|blastocyst development; GO:0006369|termination of RNA polymerase II transcription; GO:0006405|RNA export from nucleus; GO:0006406|mRNA export from nucleus; GO:0008380|RNA splicing; GO:0010793|regulation of mRNA export from nucleus; GO:0010977|negative regulation of neuron projection development; GO:0016973|poly(A)+ mRNA export from nucleus; GO:0017145|ste…	GO:0000346|transcription export complex; GO:0000347|THO complex; GO:0000445|THO complex part of transcription export complex; GO:0005654|nucleoplasm; GO:0016607|nuclear speck	GO:0003729|mRNA binding	ko:K12879|THOC2	ko03013|RNA transport; ko03040|Spliceosome	5600	NP_001075019.1	NP_001075019.1 THO complex subunit 2 [Homo sapiens]	sp|Q8NI27|THOC2_HUMAN	sp|Q8NI27|THOC2_HUMAN THO complex subunit 2 OS=Homo sapiens GN=THOC2 PE=1 SV=2	_	_	_	_	_	PF11262.5|Tho2|Transcription factor/nuclear export subunit protein 2|ENST00000245838|m.11154:883-1183;PF16134.2|THOC2_N|THO complex subunit 2 N-terminus|ENST00000245838|m.11154:21-428;PF16134.2|THOC2_N|THO complex subunit 2 N-terminus|ENST00000245838|m.11154:430-576;PF11732.5|Thoc2|Transcription- and export-related complex subunit|ENST00000245838|m.11154:578-653
ENST00000245903	43.0074446561923	12.9561591445023	1.73017064207111	1.09451850215198e-27	1.02205624310759e-25	up	yes	45.6202068746579	38.9457160465972	44.4564110473219	14.0621355102194	13.4728318596144	11.333510063673	19	6585839	6591150	-	ENSG00000125726	CD70	protein_coding	protein_coding	GO:0006955|immune response; GO:0007165|signal transduction; GO:0007267|cell-cell signaling; GO:0008283|cell population proliferation; GO:0033209|tumor necrosis factor-mediated signaling pathway; GO:0097191|extrinsic apoptotic signaling pathway	GO:0005886|plasma membrane; GO:0005887|integral component of plasma membrane; GO:0070062|extracellular exosome	GO:0002020|protease binding; GO:0005102|signaling receptor binding; GO:0005125|cytokine activity; GO:0005164|tumor necrosis factor receptor binding	ko:K05470|TNFSF7,CD70	ko04060|Cytokine-cytokine receptor interaction	911	XP_011744746.2	XP_011744746.2 CD70 antigen [Macaca nemestrina]	sp|P32970|CD70_HUMAN	sp|P32970|CD70_HUMAN CD70 antigen OS=Homo sapiens GN=CD70 PE=1 SV=2	9606.ENSP00000245903	CD70 molecule; Cytokine that binds to CD27. Plays a role in T-cell activation. Induces the p [...]	_	_	NOG46932	PF00229.15|TNF|TNF(Tumour Necrosis Factor) family|ENST00000245903|m.6026:82-188
ENST00000246548	17.7948392434079	43.1926434033152	-1.27885017810732	4.17246086869802e-08	4.87677939003549e-07	down	yes	21.8116809444672	13.7913217580808	17.7815150276757	41.7644698607132	44.3453163190541	43.4681440301783	19	34428381	34471251	+	ENSG00000126261	UBA2	protein_coding	protein_coding	GO:0016925|protein sumoylation	GO:0005654|nucleoplasm; GO:0005737|cytoplasm; GO:0031510|SUMO activating enzyme complex	GO:0000287|magnesium ion binding; GO:0005524|ATP binding; GO:0008047|enzyme activator activity; GO:0008134|transcription factor binding; GO:0019948|SUMO activating enzyme activity; GO:0032183|SUMO binding; GO:0044388|small protein activating enzyme binding; GO:0044390|ubiquitin-like protein conjugating enzyme binding; GO:0046982|protein heterodimerization activity	ko:K10685|UBLE1B,SAE2,UBA2	ko04120|Ubiquitin mediated proteolysis	4005	XP_007994449.1	XP_007994449.1 PREDICTED: SUMO-activating enzyme subunit 2 isoform X1 [Chlorocebus sabaeus]	sp|Q9UBT2|SAE2_HUMAN	sp|Q9UBT2|SAE2_HUMAN SUMO-activating enzyme subunit 2 OS=Homo sapiens GN=UBA2 PE=1 SV=2	9598.ENSPTRP00000018512	ubiquitin-like modifier activating enzyme 2	COG0476	KOG2013	_	PF00899.18|ThiF|ThiF family|ENST00000246548|m.776:27-458;PF16195.2|UBA2_C|SUMO-activating enzyme subunit 2 C-terminus|ENST00000246548|m.776:566-651;PF14732.3|UAE_UbL|Ubiquitin/SUMO-activating enzyme ubiquitin-like domain|ENST00000246548|m.776:469-554
ENST00000246911	13.3005681652024	1.64786321466167	3.00517526999114	2.18547414270061e-09	3.0687027919068e-08	up	yes	12.9976628219236	14.1092308839279	12.7948107897558	1.31341175275382	2.73845377601712	0.891724115214068	17	43006785	43013582	+	ENSG00000068079	IFI35	protein_coding	retained_intron	GO:0060337|type I interferon signaling pathway	GO:0005634|nucleus; GO:0005829|cytosol	--	--	--	747	NP_005524.2	NP_005524.2 interferon-induced 35 kDa protein isoform 1 [Homo sapiens]	sp|P80217|IN35_HUMAN	sp|P80217|IN35_HUMAN Interferon-induced 35 kDa protein OS=Homo sapiens GN=IFI35 PE=1 SV=5	_	_	_	_	_	PF07334.10|IFP_35_N|Interferon-induced 35 kDa protein (IFP 35) N-terminus|ENST00000246911|m.2465:9-80;PF07292.10|NID|Nmi/IFP 35 domain (NID)|ENST00000246911|m.2465:81-127
ENST00000247020	20.9839090248196	7.18867551839763	1.54416742347281	1.75652687854227e-11	3.22410287702258e-10	up	yes	23.2184804944078	20.7318940406263	19.0013525394247	8.80147846982907	5.97106133764301	6.79348674772081	17	28648346	28661906	-	ENSG00000132581	SDF2	protein_coding	protein_coding	GO:0006486|protein glycosylation; GO:0071712|ER-associated misfolded protein catabolic process	GO:0005615|extracellular space; GO:0005789|endoplasmic reticulum membrane	GO:0004169|dolichyl-phosphate-mannose-protein mannosyltransferase activity	--	--	1309	XP_025218350.1	XP_025218350.1 stromal cell-derived factor 2 [Theropithecus gelada]	sp|Q99470|SDF2_HUMAN	sp|Q99470|SDF2_HUMAN Stromal cell-derived factor 2 OS=Homo sapiens GN=SDF2 PE=1 SV=2	_	_	_	_	_	PF02815.16|MIR|MIR domain|ENST00000247020|m.10287:43-136
ENST00000247026	1.13524502681699	3.91299064475757	-1.77629759697125	0.00457706636095881	0.0195391969273995	down	yes	0.976832505544705	0.67471835319047	1.75418422171581	1.90160937729116	4.80027777185385	5.0370847851277	17	30116816	30186475	+	ENSG00000126653	NSRP1	protein_coding	protein_coding	GO:0000381|regulation of alternative mRNA splicing, via spliceosome; GO:0006397|mRNA processing; GO:0006913|nucleocytoplasmic transport; GO:0008380|RNA splicing; GO:0032502|developmental process	GO:0005634|nucleus; GO:0005654|nucleoplasm; GO:0016607|nuclear speck; GO:1990904|ribonucleoprotein complex	GO:0003723|RNA binding; GO:0003729|mRNA binding	ko:K13206|CCDC55	--	2506	NP_115517.1	NP_115517.1 nuclear speckle splicing regulatory protein 1 isoform 1 [Homo sapiens]	sp|Q9H0G5|NSRP1_HUMAN	sp|Q9H0G5|NSRP1_HUMAN Nuclear speckle splicing regulatory protein 1 OS=Homo sapiens GN=NSRP1 PE=1 SV=1	9606.ENSP00000247026	coiled-coil domain containing 55	_	KOG2117	_	PF09745.6|DUF2040|Coiled-coil domain-containing protein 55 (DUF2040)|ENST00000247026|m.10692:68-186
ENST00000247140	15.9562412722107	1.9054196578481	3.05929229910151	0.00215678399884288	0.0102402813561713	up	yes	15.9064882126657	17.9524872911476	14.0097483128187	0.211084031692578	4.00039049742799	1.50478444442374	X	48897940	48903142	+	ENSG00000102103	PQBP1	protein_coding	protein_coding	GO:0000380|alternative mRNA splicing, via spliceosome; GO:0002218|activation of innate immune response; GO:0002230|positive regulation of defense response to virus by host; GO:0006351|transcription, DNA-templated; GO:0006355|regulation of transcription, DNA-templated; GO:0031175|neuron projection development; GO:0032481|positive regulation of type I interferon production; GO:0043484|regulation of…	GO:0005829|cytosol; GO:0010494|cytoplasmic stress granule; GO:0016607|nuclear speck; GO:0071598|neuronal ribonucleoprotein granule	GO:0003690|double-stranded DNA binding; GO:0043021|ribonucleoprotein complex binding	ko:K12865|PQBP1,NPW38	ko03040|Spliceosome	664	EAW50738.1	EAW50738.1 polyglutamine binding protein 1, isoform CRA_d [Homo sapiens]	sp|A1YFA7|PQBP1_GORGO	sp|A1YFA7|PQBP1_GORGO Polyglutamine-binding protein 1 OS=Gorilla gorilla gorilla GN=PQBP1 PE=3 SV=1	_	_	_	_	_	PF00397.23|WW|WW domain|ENST00000247140|m.7692:79-107
ENST00000247191	1.55622176265334	55.0583065882351	-5.13586184008579	1.3183788687935e-18	5.4163604651793e-17	down	yes	2.01442155551034	0.577113313621565	2.0771304188281	57.4942201133105	47.5196856841301	60.1610139672646	14	55148135	55191585	-	ENSG00000126787	DLGAP5	protein_coding	protein_coding	GO:0007079|mitotic chromosome movement towards spindle pole; GO:0008283|cell population proliferation; GO:0023052|signaling; GO:0045842|positive regulation of mitotic metaphase/anaphase transition; GO:0065003|protein-containing complex assembly	GO:0005634|nucleus; GO:0005739|mitochondrion; GO:0005815|microtubule organizing center; GO:0005829|cytosol; GO:0031616|spindle pole centrosome	GO:0004721|phosphoprotein phosphatase activity	ko:K16804|DLGAP5,DLG7	--	2881	NP_055565.3	NP_055565.3 disks large-associated protein 5 isoform a [Homo sapiens]	sp|Q15398|DLGP5_HUMAN	sp|Q15398|DLGP5_HUMAN Disks large-associated protein 5 OS=Homo sapiens GN=DLGAP5 PE=1 SV=2	9606.ENSP00000247191	discs, large (Drosophila) homolog-associated protein 5; Potential cell cycle regulator that [...]	_	KOG3971	_	PF03359.10|GKAP|Guanylate-kinase-associated protein (GKAP) protein|ENST00000247191|m.6906:467-639
ENST00000247207	3.59285625482508	1.31480295578622	1.44336329613009	3.33675973338072e-18	1.32247414048334e-16	up	yes	3.63501795608825	3.65661139075479	3.48693941763221	1.18998305860236	1.24719064076801	1.50723516798828	14	64540741	64543237	+	ENSG00000126803	HSPA2	protein_coding	protein_coding	GO:0006986|response to unfolded protein; GO:0007140|male meiotic nuclear division; GO:0007141|male meiosis I; GO:0007283|spermatogenesis; GO:0007286|spermatid development; GO:0009408|response to heat; GO:0009409|response to cold; GO:0010971|positive regulation of G2/M transition of mitotic cell cycle; GO:0042026|protein refolding; GO:0070194|synaptonemal complex disassembly; GO:0090084|negative r…	GO:0000795|synaptonemal complex; GO:0001673|male germ cell nucleus; GO:0005634|nucleus; GO:0005739|mitochondrion; GO:0005829|cytosol; GO:0009986|cell surface; GO:0016020|membrane; GO:0036128|CatSper complex; GO:0043209|myelin sheath; GO:0070062|extracellular exosome; GO:0072562|blood microparticle; GO:0072687|meiotic spindle	GO:0005524|ATP binding; GO:0019899|enzyme binding; GO:0051082|unfolded protein binding; GO:0051861|glycolipid binding; GO:0097718|disordered domain specific binding	ko:K03283|HSPA1_8	ko03040|Spliceosome; ko04010|MAPK signaling pathway; ko04141|Protein processing in endoplasmic reticulum; ko04144|Endocytosis; ko04213|Longevity regulating pathway - multiple species; ko04612|Antigen processing and presentation; ko04915|Estrogen signaling pathway; ko05134|Legionellosis; ko05145|Toxoplasmosis; ko05162|Measles; ko05164|Influenza A; ko05169|Epstein-Barr virus infection	2497	NP_068814.2	NP_068814.2 heat shock-related 70 kDa protein 2 [Homo sapiens]	sp|P54652|HSP72_HUMAN	sp|P54652|HSP72_HUMAN Heat shock-related 70 kDa protein 2 OS=Homo sapiens GN=HSPA2 PE=1 SV=1	9606.ENSP00000247207	heat shock 70kDa protein 2; In cooperation with other chaperones, Hsp70s stabilize preexiste [...]	COG0443	KOG0101	_	PF00012.17|HSP70|Hsp70 protein|ENST00000247207|m.7512:7-615;PF06723.10|MreB_Mbl|MreB/Mbl protein|ENST00000247207|m.7512:139-377
ENST00000247452	8.72155426023269	3.40178425767368	1.35571206212851	5.56908427839762e-21	2.82289405060676e-19	up	yes	8.45563998006747	8.71991697709638	8.98910582353423	3.76758531672594	3.04704688068887	3.39072057560623	X	142202342	142205290	-	ENSG00000046774	MAGEC2	protein_coding	protein_coding	GO:0044257|cellular protein catabolic process; GO:0051443|positive regulation of ubiquitin-protein transferase activity	GO:0005634|nucleus; GO:0005730|nucleolus; GO:0005737|cytoplasm; GO:0005829|cytosol	GO:0031625|ubiquitin protein ligase binding	--	--	1994	NP_057333.1	NP_057333.1 melanoma-associated antigen C2 [Homo sapiens]	sp|Q9UBF1|MAGC2_HUMAN	sp|Q9UBF1|MAGC2_HUMAN Melanoma-associated antigen C2 OS=Homo sapiens GN=MAGEC2 PE=1 SV=1	9606.ENSP00000354660	melanoma antigen family C, 2	_	KOG4562	_	PF01454.16|MAGE|MAGE family|ENST00000247452|m.652:227-309
ENST00000247833	0.335445454529682	0.86327207011458	-1.33797327058134	0.0013639335444082	0.0068753100717256	down	yes	0.274077160152073	0.489154539950429	0.243104663486543	0.919080636353257	0.660817167902574	1.00991840608791	12	69738860	69823199	+	ENSG00000127328	RAB3IP	protein_coding	protein_coding	GO:0006612|protein targeting to membrane; GO:0006893|Golgi to plasma membrane transport; GO:0033365|protein localization to organelle; GO:0060271|cilium assembly; GO:0061024|membrane organization; GO:0097711|ciliary basal body-plasma membrane docking	GO:0005634|nucleus; GO:0005813|centrosome; GO:0005829|cytosol; GO:0005856|cytoskeleton; GO:0030027|lamellipodium; GO:0036064|ciliary basal body	GO:0017112|Rab guanyl-nucleotide exchange factor activity; GO:0042802|identical protein binding	ko:K16779|RAB3IP,RABIN8	--	9333	XP_006719289.3	XP_006719289.3 rab-3A-interacting protein isoform X1 [Homo sapiens]	sp|Q96QF0|RAB3I_HUMAN	sp|Q96QF0|RAB3I_HUMAN Rab-3A-interacting protein OS=Homo sapiens GN=RAB3IP PE=1 SV=1	_	_	_	_	_	PF06428.8|Sec2p|GDP/GTP exchange factor Sec2p|ENST00000247833|m.4696:175-245
ENST00000248104	0.0847444831490228	1.20848971941444	-3.68490832921824	0.000799463897598588	0.00429443412183615	down	yes	0.0445682371313598	0.0652331864620107	0.144432025853698	0.123288710362665	1.1661419298058	2.33603851807485	16	1363205	1379683	-	ENSG00000059145	UNKL	protein_coding	protein_coding	--	GO:0005634|nucleus; GO:0005829|cytosol	GO:0004842|ubiquitin-protein transferase activity; GO:0046872|metal ion binding	--	--	4320	NP_001263343.1	NP_001263343.1 putative E3 ubiquitin-protein ligase UNKL isoform 5 [Homo sapiens]	sp|Q5FWH2|UNKL_MOUSE	sp|Q5FWH2|UNKL_MOUSE Putative E3 ubiquitin-protein ligase UNKL OS=Mus musculus GN=Unkl PE=2 SV=2	_	_	_	_	_	PF13920.3|zf-C3HC4_3|Zinc finger, C3HC4 type (RING finger)|ENST00000248104|m.4115:186-224
ENST00000248121	2.71030874016727	1.20422532182409	1.16373423375033	3.60252560868246e-05	0.000263393337282552	up	yes	3.14963122144507	2.53153704461458	2.44975795444215	1.53580824006612	1.02475650871923	1.05211121668692	16	1989970	1994275	+	ENSG00000127561	SYNGR3	protein_coding	protein_coding	GO:0021762|substantia nigra development; GO:0032411|positive regulation of transporter activity; GO:0045055|regulated exocytosis	GO:0008021|synaptic vesicle; GO:0016021|integral component of membrane; GO:0030054|cell junction; GO:0030672|synaptic vesicle membrane; GO:0031594|neuromuscular junction	GO:0042169|SH2 domain binding; GO:0047485|protein N-terminus binding	--	--	2026	XP_004750792.1	XP_004750792.1 PREDICTED: synaptogyrin-3 [Mustela putorius furo]	sp|O43761|SNG3_HUMAN	sp|O43761|SNG3_HUMAN Synaptogyrin-3 OS=Homo sapiens GN=SYNGR3 PE=1 SV=2	9606.ENSP00000248121	synaptogyrin 3; Involved in the positive regulation of dopamine transporter activity. Probab [...]	_	KOG4016	_	PF01284.20|MARVEL|Membrane-associating domain|ENST00000248121|m.4472:21-165
ENST00000248244	13.9789766901483	6.84007589358763	1.0300985543198	4.50717905490837e-09	6.05310968137724e-08	up	yes	15.9455037544193	11.9904624224718	14.0009638935538	6.32912347306902	7.42817084023158	6.76293336746228	19	4815932	4831712	-	ENSG00000127666	TICAM1	protein_coding	protein_coding	GO:0002281|macrophage activation involved in immune response; GO:0002756|MyD88-independent toll-like receptor signaling pathway; GO:0006954|inflammatory response; GO:0007249|I-kappaB kinase/NF-kappaB signaling; GO:0010508|positive regulation of autophagy; GO:0010628|positive regulation of gene expression; GO:0030890|positive regulation of B cell proliferation; GO:0031398|positive regulation of pr…	GO:0005776|autophagosome; GO:0005829|cytosol; GO:0010008|endosome membrane; GO:0097342|ripoptosome	GO:0019901|protein kinase binding	ko:K05842|TRIF	ko04064|NF-kappa B signaling pathway; ko04620|Toll-like receptor signaling pathway; ko04621|NOD-like receptor signaling pathway; ko05133|Pertussis; ko05142|Chagas disease (American trypanosomiasis); ko05160|Hepatitis C; ko05161|Hepatitis B; ko05164|Influenza A; ko05168|Herpes simplex infection	2684	NP_891549.1	NP_891549.1 TIR domain-containing adapter molecule 1 [Homo sapiens]	sp|Q8IUC6|TCAM1_HUMAN	sp|Q8IUC6|TCAM1_HUMAN TIR domain-containing adapter molecule 1 OS=Homo sapiens GN=TICAM1 PE=1 SV=1	9606.ENSP00000248244	toll-like receptor adaptor molecule 1; Involved in innate immunity against invading pathogen [...]	_	_	NOG67739	PF12721.4|RHIM|RIP homotypic interaction motif|ENST00000248244|m.5553:642-696
ENST00000248564	4.66022337604606	1.92744172328518	1.26933863954741	1.11565115653894e-14	3.02164145953141e-13	up	yes	4.64641745364179	4.96593303923324	4.36831963526315	2.19130255729405	1.75969479317137	1.83132781939011	7	93921735	93928610	+	ENSG00000127920	GNG11	protein_coding	protein_coding	GO:0007165|signal transduction; GO:0007186|G protein-coupled receptor signaling pathway; GO:0071377|cellular response to glucagon stimulus	GO:0005834|heterotrimeric G-protein complex; GO:0005886|plasma membrane	GO:0003924|GTPase activity	ko:K04546|GNG11	ko04014|Ras signaling pathway; ko04062|Chemokine signaling pathway; ko04151|PI3K-Akt signaling pathway; ko04371|Apelin signaling pathway; ko04713|Circadian entrainment; ko04723|Retrograde endocannabinoid signaling; ko04724|Glutamatergic synapse; ko04725|Cholinergic synapse; ko04726|Serotonergic synapse; ko04727|GABAergic synapse; ko04728|Dopaminergic synapse; ko05032|Morphine addiction; ko05034|A…	3019	XP_007522559.2	XP_007522559.2 PREDICTED: guanine nucleotide-binding protein G(I)/G(S)/G(O) subunit gamma-11 isoform X1 [Erinaceus europaeus]	sp|P61952|GBG11_HUMAN	sp|P61952|GBG11_HUMAN Guanine nucleotide-binding protein G(I)/G(S)/G(O) subunit gamma-11 OS=Homo sapiens GN=GNG11 PE=1 SV=1	9823.ENSSSCP00000016251	guanine nucleotide binding protein (G protein), gamma 11	_	KOG4119	_	_
ENST00000248566	69.0418174307891	150.015305104555	-1.11945457229639	5.82542347283248e-13	1.26487070397966e-11	down	yes	64.318388677606	66.0832119135506	76.7238517012107	161.642805237059	152.125274819223	136.277835257384	7	96688762	96709846	-	ENSG00000127922	SEM1	protein_coding	protein_coding	GO:0000724|double-strand break repair via homologous recombination; GO:0006406|mRNA export from nucleus; GO:0043248|proteasome assembly	GO:0000502|proteasome complex; GO:0008541|proteasome regulatory particle, lid subcomplex	--	ko:K10881|SHFM1,DSS1	ko03050|Proteasome; ko03440|Homologous recombination; ko05169|Epstein-Barr virus infection	458	XP_020725488.1	XP_020725488.1 26S proteasome complex subunit SEM1 [Odocoileus virginianus texanus]	sp|Q3ZBR6|SEM1_BOVIN	sp|Q3ZBR6|SEM1_BOVIN 26S proteasome complex subunit SEM1 OS=Bos taurus GN=SEM1 PE=3 SV=1	9615.ENSCAFP00000003181	split hand/foot malformation (ectrodactyly) type 1	_	KOG4764	_	_
ENST00000248594	6.61475020727305	23.4249429973972	-1.82272332317891	9.94539413723337e-06	8.04652754923583e-05	down	yes	6.16098305390347	4.37201143309221	9.31125613482348	24.204901120697	27.960339191243	18.1095886802517	7	77537295	77640069	+	ENSG00000127947	PTPN12	protein_coding	protein_coding	GO:0006470|protein dephosphorylation; GO:0035335|peptidyl-tyrosine dephosphorylation; GO:0038128|ERBB2 signaling pathway; GO:0042058|regulation of epidermal growth factor receptor signaling pathway; GO:0042246|tissue regeneration; GO:0071364|cellular response to epidermal growth factor stimulus; GO:1901185|negative regulation of ERBB signaling pathway; GO:2000587|negative regulation of platelet-d…	GO:0002102|podosome; GO:0005737|cytoplasm; GO:0005829|cytosol; GO:0005925|focal adhesion; GO:0042995|cell projection	GO:0004721|phosphoprotein phosphatase activity; GO:0004725|protein tyrosine phosphatase activity; GO:0004726|non-membrane spanning protein tyrosine phosphatase activity; GO:0017124|SH3 domain binding	ko:K18024|PTPN12_18_22	--	3384	BAD92761.1	BAD92761.1 protein tyrosine phosphatase, non-receptor type 12 variant, partial [Homo sapiens]	sp|Q05209|PTN12_HUMAN	sp|Q05209|PTN12_HUMAN Tyrosine-protein phosphatase non-receptor type 12 OS=Homo sapiens GN=PTPN12 PE=1 SV=3	9606.ENSP00000248594	protein tyrosine phosphatase, non-receptor type 12	COG5599	KOG0789	_	PF00102.24|Y_phosphatase|Protein-tyrosine phosphatase|ENST00000248594|m.7526:142-375
ENST00000248879	130.364268599426	64.5708348538173	1.0134811629465	7.85663976003964e-05	0.000535618832956003	up	yes	167.423592389435	109.88563655355	113.783576855292	72.7108844732713	58.5104386449751	62.4911814432054	22	20314238	20320060	-	ENSG00000128185	DGCR6L	protein_coding	protein_coding	--	GO:0005634|nucleus	--	--	--	1172	NP_150282.2	NP_150282.2 protein DGCR6L [Homo sapiens]	sp|Q9BY27|DGC6L_HUMAN	sp|Q9BY27|DGC6L_HUMAN Protein DGCR6L OS=Homo sapiens GN=DGCR6L PE=1 SV=2	9606.ENSP00000248879	DiGeorge syndrome critical region gene 6-like; May play a role in neural crest cell migratio [...]	_	KOG4810	_	PF07324.8|DGCR6|DiGeorge syndrome critical region 6 (DGCR6) protein|ENST00000248879|m.7862:27-216
ENST00000248899	1.25559114722782	0.024169735633705	5.21094851723695	2.2056462300916e-08	2.67802264061164e-07	up	yes	1.0578834308103	1.22702771632461	1.48186229454856	0	0	0.0725092069011149	22	36861006	36878015	+	ENSG00000100365	NCF4	protein_coding	protein_coding	GO:0002479|antigen processing and presentation of exogenous peptide antigen via MHC class I, TAP-dependent; GO:0006909|phagocytosis; GO:0006955|immune response; GO:0016192|vesicle-mediated transport; GO:0034599|cellular response to oxidative stress; GO:0045454|cell redox homeostasis; GO:0045730|respiratory burst; GO:0048010|vascular endothelial growth factor receptor signaling pathway; GO:0055114…	GO:0005802|trans-Golgi network; GO:0005829|cytosol; GO:0010008|endosome membrane; GO:0016020|membrane; GO:0032010|phagolysosome; GO:0043020|NADPH oxidase complex	GO:0005086|ARF guanyl-nucleotide exchange factor activity; GO:0016176|superoxide-generating NADPH oxidase activator activity; GO:0032266|phosphatidylinositol-3-phosphate binding; GO:0046983|protein dimerization activity	ko:K08012|NCF4,P40PHOX	ko04145|Phagosome; ko04380|Osteoclast differentiation; ko04670|Leukocyte transendothelial migration; ko05140|Leishmaniasis	1378	NP_000622.2	NP_000622.2 neutrophil cytosol factor 4 isoform 1 [Homo sapiens]	sp|Q15080|NCF4_HUMAN	sp|Q15080|NCF4_HUMAN Neutrophil cytosol factor 4 OS=Homo sapiens GN=NCF4 PE=1 SV=2	_	_	_	_	_	PF00787.21|PX|PX domain|ENST00000248899|m.119:26-135;PF00564.21|PB1|PB1 domain|ENST00000248899|m.119:237-328;PF00018.25|SH3_1|SH3 domain|ENST00000248899|m.119:177-220;PF07653.14|SH3_2|Variant SH3 domain|ENST00000248899|m.119:177-226;PF14604.3|SH3_9|Variant SH3 domain|ENST00000248899|m.119:177-225
ENST00000249014	93.3825829543049	41.0106078035171	1.18695911019964	1.1167540631015e-07	1.2316354619373e-06	up	yes	102.080826103777	88.0320029148788	90.0349198442588	39.4509372871159	50.2749904201901	33.3058957032454	22	37560480	37569405	+	ENSG00000128283	CDC42EP1	protein_coding	protein_coding	GO:0007266|Rho protein signal transduction; GO:0008360|regulation of cell shape; GO:0030838|positive regulation of actin filament polymerization; GO:0031274|positive regulation of pseudopodium assembly	GO:0005737|cytoplasm; GO:0005856|cytoskeleton; GO:0005886|plasma membrane; GO:0005913|cell-cell adherens junction; GO:0005925|focal adhesion; GO:0012505|endomembrane system	GO:0005096|GTPase activator activity; GO:0017049|GTP-Rho binding; GO:0098641|cadherin binding involved in cell-cell adhesion	--	--	2148	NP_689449.1	NP_689449.1 cdc42 effector protein 1 [Homo sapiens]	sp|Q00587|BORG5_HUMAN	sp|Q00587|BORG5_HUMAN Cdc42 effector protein 1 OS=Homo sapiens GN=CDC42EP1 PE=1 SV=1	9606.ENSP00000249014	CDC42 effector protein (Rho GTPase binding) 1; Probably involved in the organization of the [...]	_	_	NOG45247	PF14957.3|BORG_CEP|Cdc42 effector|ENST00000249014|m.351:115-215;PF00786.25|PBD|P21-Rho-binding domain|ENST00000249014|m.351:37-64
ENST00000249299	1.70182662563575	3.42819992926665	-1.00611684659856	1.03233718614359e-09	1.51410606387002e-08	down	yes	1.45031854718162	1.77494949210587	1.88021183761975	3.36365404404382	3.42199788281278	3.49894786094334	7	118184164	118204035	+	ENSG00000128534	LSM8	protein_coding	protein_coding	GO:0000398|mRNA splicing, via spliceosome	GO:0005688|U6 snRNP; GO:0046540|U4/U6 x U5 tri-snRNP complex; GO:0071011|precatalytic spliceosome	GO:0003723|RNA binding	ko:K12627|LSM8	ko03018|RNA degradation; ko03040|Spliceosome	12384	XP_011943226.1	XP_011943226.1 PREDICTED: LSM8 homolog, U6 small nuclear RNA associated [Cercocebus atys]	sp|Q3ZCE0|LSM8_BOVIN	sp|Q3ZCE0|LSM8_BOVIN U6 snRNA-associated Sm-like protein LSm8 OS=Bos taurus GN=LSM8 PE=3 SV=3	_	_	_	_	_	PF01423.19|LSM|LSM domain|ENST00000249299|m.1674:24-91
ENST00000249647	2.88219004311747	6.67758766828563	-1.20932354541229	1.20311316338227e-05	9.58703438688617e-05	down	yes	2.75049692010678	3.39144794863274	2.50462526061288	8.11834668591777	5.33974599829846	6.57467032064066	15	42495634	42533058	+	ENSG00000092531	SNAP23	protein_coding	protein_coding	GO:0002479|antigen processing and presentation of exogenous peptide antigen via MHC class I, TAP-dependent; GO:0002553|histamine secretion by mast cell; GO:0006892|post-Golgi vesicle-mediated transport; GO:0006903|vesicle targeting; GO:0015031|protein transport; GO:0016082|synaptic vesicle priming; GO:0031629|synaptic vesicle fusion to presynaptic active zone membrane; GO:0043312|neutrophil degra…	GO:0005654|nucleoplasm; GO:0005737|cytoplasm; GO:0005886|plasma membrane; GO:0005913|cell-cell adherens junction; GO:0005925|focal adhesion; GO:0030670|phagocytic vesicle membrane; GO:0031201|SNARE complex; GO:0035579|specific granule membrane; GO:0042581|specific granule; GO:0042582|azurophil granule; GO:0042629|mast cell granule; GO:0043005|neuron projection; GO:0070062|extracellular exosome; G…	GO:0005484|SNAP receptor activity; GO:0019905|syntaxin binding	ko:K08508|SNAP23	ko04130|SNARE interactions in vesicular transport; ko04611|Platelet activation	2310	NP_003816.2	NP_003816.2 synaptosomal-associated protein 23 isoform SNAP23A [Homo sapiens]	sp|O00161|SNP23_HUMAN	sp|O00161|SNP23_HUMAN Synaptosomal-associated protein 23 OS=Homo sapiens GN=SNAP23 PE=1 SV=1	9598.ENSPTRP00000011912	synaptosomal-associated protein, 23kDa	_	KOG3065	_	PF00835.16|SNAP-25|SNAP-25 family|ENST00000249647|m.6000:86-147
ENST00000249749	0.644058557368206	0.124948733705431	2.27700836559612	4.55897742878635e-09	6.1203663434846e-08	up	yes	0.537896362075756	0.740299559148563	0.653979750880299	0.139096120825792	0.0802059088801311	0.15554417141037	15	40929340	40939073	+	ENSG00000128917	DLL4	protein_coding	protein_coding	GO:0000122|negative regulation of transcription by RNA polymerase II; GO:0001525|angiogenesis; GO:0001569|branching involved in blood vessel morphogenesis; GO:0001974|blood vessel remodeling; GO:0003208|cardiac ventricle morphogenesis; GO:0003209|cardiac atrium morphogenesis; GO:0003222|ventricular trabecula myocardium morphogenesis; GO:0003344|pericardium morphogenesis; GO:0007165|signal transdu…	GO:0005886|plasma membrane; GO:0016021|integral component of membrane	GO:0005112|Notch binding; GO:0005509|calcium ion binding	ko:K06051|DLL	ko01522|Endocrine resistance; ko04330|Notch signaling pathway; ko04658|Th1 and Th2 cell differentiation; ko05224|Breast cancer	3426	EAW92466.1	EAW92466.1 delta-like 4 (Drosophila) [Homo sapiens]	sp|Q9NR61|DLL4_HUMAN	sp|Q9NR61|DLL4_HUMAN Delta-like protein 4 OS=Homo sapiens GN=DLL4 PE=1 SV=1	9606.ENSP00000249749	delta-like 4 (Drosophila); Plays a role in the Notch signaling pathway. Activates Notch-1 an [...]	_	KOG1217	_	PF00008.24|EGF|EGF-like domain|ENST00000249749|m.5582:292-318;PF00008.24|EGF|EGF-like domain|ENST00000249749|m.5582:328-357;PF00008.24|EGF|EGF-like domain|ENST00000249749|m.5582:366-398;PF00008.24|EGF|EGF-like domain|ENST00000249749|m.5582:406-435;PF00008.24|EGF|EGF-like domain|ENST00000249749|m.5582:444-474;PF01414.16|DSL|Delta serrate ligand|ENST00000249749|m.5582:155-217;PF12661.4|hEGF|Human g…
ENST00000249837	0	2.89624662315622	-8.18301332457872	3.19860979805716e-21	1.68571740199655e-19	down	yes	0	0	0	1.61236458253477	2.8993652092637	4.17701007767018	15	61852389	62060473	-	ENSG00000129003	VPS13C	protein_coding	protein_coding	GO:0006895|Golgi to endosome transport; GO:0007005|mitochondrion organization; GO:1905090|negative regulation of parkin-mediated stimulation of mitophagy in response to mitochondrial depolarization	GO:0005737|cytoplasm; GO:0005741|mitochondrial outer membrane; GO:0005829|cytosol; GO:0070062|extracellular exosome	--	ko:K19525|VPS13A_C	--	13300	NP_060154.3	NP_060154.3 vacuolar protein sorting-associated protein 13C isoform 1A [Homo sapiens]	sp|Q709C8|VP13C_HUMAN	sp|Q709C8|VP13C_HUMAN Vacuolar protein sorting-associated protein 13C OS=Homo sapiens GN=VPS13C PE=1 SV=1	9606.ENSP00000261517	vacuolar protein sorting 13 homolog C (S. cerevisiae)	COG5043	KOG1809	_	PF16910.2|VPS13_mid_rpt|Repeating coiled region of VPS13|ENST00000249837|m.7651:602-823;PF16910.2|VPS13_mid_rpt|Repeating coiled region of VPS13|ENST00000249837|m.7651:1166-1358;PF16910.2|VPS13_mid_rpt|Repeating coiled region of VPS13|ENST00000249837|m.7651:1681-1872;PF16908.2|VPS13|Vacuolar sorting-associated protein 13, N-terminal|ENST00000249837|m.7651:172-403;PF16909.2|VPS13_C|Vacuolar-sortin…
ENST00000249883	6.77555358262482	2.51933455580944	1.42370864384539	4.30263947162017e-11	7.5223191880082e-10	up	yes	6.93839403839589	7.276743189266	6.11152352021256	2.82738127972642	2.00074309731676	2.72987929038515	3	134355347	134374447	-	ENSG00000114019	AMOTL2	protein_coding	protein_coding	GO:0016055|Wnt signaling pathway; GO:0035329|hippo signaling	GO:0005829|cytosol; GO:0005923|bicellular tight junction; GO:0016324|apical plasma membrane; GO:0055037|recycling endosome	GO:0042802|identical protein binding	ko:K06104|AMOTL	ko04530|Tight junction	4868	BAD97318.1	BAD97318.1 Angiomotin like 2 (Fragment) variant, partial [Homo sapiens]	sp|Q9Y2J4|AMOL2_HUMAN	sp|Q9Y2J4|AMOL2_HUMAN Angiomotin-like protein 2 OS=Homo sapiens GN=AMOTL2 PE=1 SV=3	_	_	_	_	_	PF12240.5|Angiomotin_C|Angiomotin C terminal|ENST00000249883|m.2467:482-683
ENST00000250024	1.97808954181548	5.09733211755108	-1.36118714100977	0.00890330936960036	0.034291755855255	down	yes	0.905452305054038	2.24320487930886	2.78561144108353	4.65938666913249	5.03369629357961	5.59891338994115	11	19224063	19240945	-	ENSG00000129173	E2F8	protein_coding	protein_coding	GO:0000122|negative regulation of transcription by RNA polymerase II; GO:0001890|placenta development; GO:0002040|sprouting angiogenesis; GO:0006351|transcription, DNA-templated; GO:0006977|DNA damage response, signal transduction by p53 class mediator resulting in cell cycle arrest; GO:0008283|cell population proliferation; GO:0032466|negative regulation of cytokinesis; GO:0032877|positive regul…	GO:0005634|nucleus; GO:0005654|nucleoplasm; GO:0005667|transcription factor complex; GO:0005730|nucleolus; GO:0005829|cytosol	GO:0000978|RNA polymerase II proximal promoter sequence-specific DNA binding; GO:0001047|core promoter binding; GO:0001227|DNA-binding transcription repressor activity, RNA polymerase II-specific; GO:0003700|DNA-binding transcription factor activity; GO:0003714|transcription corepressor activity; GO:0042803|protein homodimerization activity	ko:K09391|E2F7_8	--	3706	NP_078956.2	NP_078956.2 transcription factor E2F8 [Homo sapiens]	sp|A0AVK6|E2F8_HUMAN	sp|A0AVK6|E2F8_HUMAN Transcription factor E2F8 OS=Homo sapiens GN=E2F8 PE=1 SV=1	9606.ENSP00000250024	E2F transcription factor 8; Along with E2F7, inhibitor of E2F-dependent transcription. Binds [...]	_	KOG2578	_	PF02319.17|E2F_TDP|E2F/DP family winged-helix DNA-binding domain|ENST00000250024|m.5683:114-182;PF02319.17|E2F_TDP|E2F/DP family winged-helix DNA-binding domain|ENST00000250024|m.5683:262-347
ENST00000250092	17.9419520697503	4.48375721158765	1.99814664328086	4.48757319361972e-09	6.02862785320784e-08	up	yes	17.1643913372059	23.4040603853663	13.2574044866786	3.46905773328527	4.94237748421238	5.03983641726529	17	7579638	7582111	+	ENSG00000129226	CD68	protein_coding	protein_coding	GO:0043312|neutrophil degranulation; GO:0071310|cellular response to organic substance	GO:0005886|plasma membrane; GO:0010008|endosome membrane; GO:0016020|membrane; GO:0016021|integral component of membrane; GO:0035577|azurophil granule membrane	--	ko:K06501|CD68	ko04142|Lysosome	1705	BAD96234.1	BAD96234.1 CD68 antigen variant, partial [Homo sapiens]	sp|P34810|CD68_HUMAN	sp|P34810|CD68_HUMAN Macrosialin OS=Homo sapiens GN=CD68 PE=1 SV=2	9606.ENSP00000250092	CD68 molecule; Could play a role in phagocytic activities of tissue macrophages, both in int [...]	_	KOG4818	_	PF01299.14|Lamp|Lysosome-associated membrane glycoprotein (Lamp)|ENST00000250092|m.7475:43-354
ENST00000250383	7.08569024399607	18.1439570807668	-1.35526911515709	5.36058439730932e-20	2.50284428230449e-18	down	yes	6.44955423390193	7.80182682573814	7.00568967234815	19.200888664244	18.3991844511776	16.8317981268788	14	23636364	23645639	+	ENSG00000100867	DHRS2	protein_coding	protein_coding	GO:0008207|C21-steroid hormone metabolic process; GO:0008285|negative regulation of cell population proliferation; GO:0009636|response to toxic substance; GO:0034599|cellular response to oxidative stress; GO:0043011|myeloid dendritic cell differentiation; GO:0043066|negative regulation of apoptotic process; GO:0055114|oxidation-reduction process	GO:0005634|nucleus; GO:0005635|nuclear envelope; GO:0005737|cytoplasm; GO:0005739|mitochondrion; GO:0005759|mitochondrial matrix; GO:0070062|extracellular exosome	GO:0004090|carbonyl reductase (NADPH) activity	ko:K11164|DHRS2	--	1676	NP_005785.1	NP_005785.1 dehydrogenase/reductase SDR family member 2, mitochondrial isoform 2 [Homo sapiens]	sp|Q13268|DHRS2_HUMAN	sp|Q13268|DHRS2_HUMAN Dehydrogenase/reductase SDR family member 2, mitochondrial OS=Homo sapiens GN=DHRS2 PE=1 SV=4	_	_	_	_	_	PF13561.3|adh_short_C2|Enoyl-(Acyl carrier protein) reductase|ENST00000250383|m.4763:43-275;PF00106.22|adh_short|short chain dehydrogenase|ENST00000250383|m.4763:38-224;PF08659.7|KR|KR domain|ENST00000250383|m.4763:40-178
ENST00000250457	8.37269149814386	2.29548866186973	1.86234096524136	4.95042820510506e-07	4.95552007411603e-06	up	yes	7.23707984891361	8.08139377828262	9.79960086723536	1.76106175147511	1.83912405942361	3.28628017471047	14	33924227	33951074	-	ENSG00000129521	EGLN3	protein_coding	protein_coding	GO:0001666|response to hypoxia; GO:0006915|apoptotic process; GO:0006919|activation of cysteine-type endopeptidase activity involved in apoptotic process; GO:0006974|cellular response to DNA damage stimulus; GO:0018126|protein hydroxylation; GO:0018401|peptidyl-proline hydroxylation to 4-hydroxy-L-proline; GO:0042127|regulation of cell population proliferation; GO:0043523|regulation of neuron apo…	GO:0005634|nucleus; GO:0005654|nucleoplasm; GO:0005737|cytoplasm; GO:0005829|cytosol	GO:0005506|iron ion binding; GO:0016706|2-oxoglutarate-dependent dioxygenase activity; GO:0031418|L-ascorbic acid binding; GO:0031545|peptidyl-proline 4-dioxygenase activity	ko:K09592|EGLN,HPH	ko04066|HIF-1 signaling pathway; ko05200|Pathways in cancer; ko05211|Renal cell carcinoma	2706	XP_021035020.1	XP_021035020.1 egl nine homolog 3 isoform X1 [Mus caroli]	sp|Q9H6Z9|EGLN3_HUMAN	sp|Q9H6Z9|EGLN3_HUMAN Egl nine homolog 3 OS=Homo sapiens GN=EGLN3 PE=1 SV=1	9823.ENSSSCP00000002145	egl nine homolog 3 (C. elegans)	_	KOG3710	_	PF13640.3|2OG-FeII_Oxy_3|2OG-Fe(II) oxygenase superfamily|ENST00000250457|m.5933:228-319;PF13661.3|2OG-FeII_Oxy_4|2OG-Fe(II) oxygenase superfamily|ENST00000250457|m.5933:230-319
ENST00000250572	2.05080058253496	0	7.68706109615248	0.0058484645661363	0.0240840155781795	up	yes	4.04292163826515	2.10948010933974	0	0	0	0	19	6887566	6940459	+	ENSG00000174837	ADGRE1	protein_coding	protein_coding	GO:0002250|adaptive immune response; GO:0007155|cell adhesion; GO:0007166|cell surface receptor signaling pathway; GO:0007186|G protein-coupled receptor signaling pathway	GO:0005887|integral component of plasma membrane; GO:0009897|external side of plasma membrane	GO:0004930|G protein-coupled receptor activity; GO:0005509|calcium ion binding	ko:K04591|EMR1	--	2939	NP_001243182.1	NP_001243182.1 adhesion G protein-coupled receptor E1 isoform 3 precursor [Homo sapiens]	sp|Q14246|AGRE1_HUMAN	sp|Q14246|AGRE1_HUMAN Adhesion G protein-coupled receptor E1 OS=Homo sapiens GN=ADGRE1 PE=2 SV=3	9606.ENSP00000311545	egf-like module containing, mucin-like, hormone receptor-like 1; Could be involved in cell-c [...]	_	KOG4193	_	PF07645.12|EGF_CA|Calcium-binding EGF domain|ENST00000250572|m.6147:33-66;PF07645.12|EGF_CA|Calcium-binding EGF domain|ENST00000250572|m.6147:80-116;PF07645.12|EGF_CA|Calcium-binding EGF domain|ENST00000250572|m.6147:132-170;PF07645.12|EGF_CA|Calcium-binding EGF domain|ENST00000250572|m.6147:172-205;PF07645.12|EGF_CA|Calcium-binding EGF domain|ENST00000250572|m.6147:221-254;PF07645.12|EGF_CA|Calc…
ENST00000251038	1.12519535626598	4.17550062095866	-1.88245959861345	3.33340355804298e-10	5.2287395710778e-09	down	yes	1.21517023628361	0.779305335145568	1.38111049736875	3.86514594833704	4.56806812111963	4.0932877934193	14	88563037	88627596	+	ENSG00000100722	ZC3H14	protein_coding	protein_coding	GO:0043488|regulation of mRNA stability; GO:1900364|negative regulation of mRNA polyadenylation	GO:0005634|nucleus; GO:0005730|nucleolus; GO:0005737|cytoplasm; GO:0016607|nuclear speck	GO:0003723|RNA binding; GO:0008143|poly(A) binding; GO:0046872|metal ion binding	--	--	18153	NP_079100.2	NP_079100.2 zinc finger CCCH domain-containing protein 14 isoform 1 [Homo sapiens]	sp|Q6PJT7|ZC3HE_HUMAN	sp|Q6PJT7|ZC3HE_HUMAN Zinc finger CCCH domain-containing protein 14 OS=Homo sapiens GN=ZC3H14 PE=1 SV=1	9606.ENSP00000251038	zinc finger CCCH-type containing 14; Binds the polyadenosine RNA oligonucleotides	_	KOG3702	_	PF14608.3|zf-CCCH_2|RNA-binding, Nab2-type zinc finger|ENST00000251038|m.1238:601-618;PF14608.3|zf-CCCH_2|RNA-binding, Nab2-type zinc finger|ENST00000251038|m.1238:621-639;PF14608.3|zf-CCCH_2|RNA-binding, Nab2-type zinc finger|ENST00000251038|m.1238:641-656;PF14608.3|zf-CCCH_2|RNA-binding, Nab2-type zinc finger|ENST00000251038|m.1238:682-698;PF14608.3|zf-CCCH_2|RNA-binding, Nab2-type zinc finger|…
ENST00000251047	8.55323205564346	40.0005665116573	-2.22415372921478	2.78979085498411e-21	1.47381050053111e-19	down	yes	7.13852019895042	7.99155215642065	10.5296238115593	36.2311913171037	41.0127528094521	42.7577554084161	18	59327823	59359265	-	ENSG00000074695	LMAN1	protein_coding	protein_coding	GO:0006457|protein folding; GO:0006888|endoplasmic reticulum to Golgi vesicle-mediated transport; GO:0007029|endoplasmic reticulum organization; GO:0007030|Golgi organization; GO:0007596|blood coagulation; GO:0010638|positive regulation of organelle organization; GO:0015031|protein transport; GO:0018279|protein N-linked glycosylation via asparagine; GO:0048208|COPII vesicle coating	GO:0000139|Golgi membrane; GO:0005789|endoplasmic reticulum membrane; GO:0005793|endoplasmic reticulum-Golgi intermediate compartment; GO:0012507|ER to Golgi transport vesicle membrane; GO:0016020|membrane; GO:0016021|integral component of membrane; GO:0030017|sarcomere; GO:0033116|endoplasmic reticulum-Golgi intermediate compartment membrane; GO:0044220|host cell perinuclear region of cytoplasm;…	GO:0005537|mannose binding; GO:0046872|metal ion binding; GO:0051082|unfolded protein binding	ko:K10080|LMAN1,ERGIC53	ko04141|Protein processing in endoplasmic reticulum	4824	NP_005561.1	NP_005561.1 protein ERGIC-53 precursor [Homo sapiens]	sp|P49257|LMAN1_HUMAN	sp|P49257|LMAN1_HUMAN Protein ERGIC-53 OS=Homo sapiens GN=LMAN1 PE=1 SV=2	9606.ENSP00000251047	lectin, mannose-binding, 1; Mannose-specific lectin. May recognize sugar residues of glycopr [...]	_	KOG3838	_	PF03388.10|Lectin_leg-like|Legume-like lectin family|ENST00000251047|m.2614:52-275
ENST00000251076	0.248064652339786	0.0738958903450721	1.62106049914023	2.90988942176777e-08	3.48192915918906e-07	up	yes	0.296389754321851	0.205968651707638	0.24183555098987	0.0630403884755045	0.074383865769267	0.0842634167904448	15	51447711	51622833	-	ENSG00000104093	DMXL2	protein_coding	protein_coding	GO:0007035|vacuolar acidification; GO:0070072|vacuolar proton-transporting V-type ATPase complex assembly	GO:0005615|extracellular space; GO:0008021|synaptic vesicle; GO:0030054|cell junction; GO:0030672|synaptic vesicle membrane; GO:0043291|RAVE complex	GO:0017137|Rab GTPase binding	--	--	10672	NP_056078.2	NP_056078.2 dmX-like protein 2 isoform 2 [Homo sapiens]	sp|Q8TDJ6|DMXL2_HUMAN	sp|Q8TDJ6|DMXL2_HUMAN DmX-like protein 2 OS=Homo sapiens GN=DMXL2 PE=1 SV=2	_	_	_	_	_	PF12234.5|Rav1p_C|RAVE protein 1 C terminal|ENST00000251076|m.7034:1143-1380;PF12234.5|Rav1p_C|RAVE protein 1 C terminal|ENST00000251076|m.7034:1496-1903;PF00400.29|WD40|WD domain, G-beta repeat|ENST00000251076|m.7034:2933-2969
ENST00000251102	0.122316263352788	0.363953137728797	-1.49886709072609	6.54084539197725e-05	0.000453397157235903	down	yes	0.0972422457170506	0.159410212064846	0.110296332276467	0.366689941002175	0.442566857060338	0.282602615123879	16	57882340	57971128	-	ENSG00000070729	CNGB1	protein_coding	protein_coding	GO:0001895|retina homeostasis; GO:0006810|transport; GO:0006812|cation transport; GO:0007601|visual perception; GO:0007608|sensory perception of smell; GO:0016056|rhodopsin mediated signaling pathway; GO:0022400|regulation of rhodopsin mediated signaling pathway; GO:0033365|protein localization to organelle; GO:0035845|photoreceptor cell outer segment organization; GO:0042391|regulation of membra…	GO:0000139|Golgi membrane; GO:0001750|photoreceptor outer segment; GO:0005886|plasma membrane; GO:0005887|integral component of plasma membrane; GO:0017071|intracellular cyclic nucleotide activated cation channel complex; GO:0030660|Golgi-associated vesicle membrane; GO:0043195|terminal bouton; GO:0060170|ciliary membrane; GO:1902495|transmembrane transporter complex	GO:0005222|intracellular cAMP-activated cation channel activity; GO:0005223|intracellular cGMP-activated cation channel activity; GO:0005249|voltage-gated potassium channel activity; GO:0015276|ligand-gated ion channel activity; GO:0030552|cAMP binding; GO:0030553|cGMP binding	ko:K04952|CNGB1	ko04022|cGMP-PKG signaling pathway; ko04024|cAMP signaling pathway; ko04740|Olfactory transduction; ko04744|Phototransduction	5657	NP_001288.3	NP_001288.3 cyclic nucleotide-gated cation channel beta-1 isoform a [Homo sapiens]	sp|Q14028|CNGB1_HUMAN	sp|Q14028|CNGB1_HUMAN Cyclic nucleotide-gated cation channel beta-1 OS=Homo sapiens GN=CNGB1 PE=1 SV=2	9606.ENSP00000251102	cyclic nucleotide gated channel beta 1; Subunit of cyclic nucleotide-gated (CNG) channels, n [...]	_	KOG0499	_	PF00027.26|cNMP_binding|Cyclic nucleotide-binding domain|ENST00000251102|m.701:982-1067;PF00520.28|Ion_trans|Ion transport protein|ENST00000251102|m.701:658-881
ENST00000251195	0.847216651451993	11.8098401951411	-3.78540684544045	4.2605513327914e-05	0.000306993823000328	down	yes	1.19962960658882	1.24092150887683	0.101098838890329	12.3730917499413	10.9604314863479	12.0959973491342	1	35720218	35769967	-	ENSG00000092853	CLSPN	protein_coding	protein_coding	GO:0000077|DNA damage checkpoint; GO:0006260|DNA replication; GO:0006281|DNA repair; GO:0016579|protein deubiquitination; GO:0018105|peptidyl-serine phosphorylation; GO:0031572|G2 DNA damage checkpoint; GO:0032147|activation of protein kinase activity; GO:0033314|mitotic DNA replication checkpoint; GO:0097194|execution phase of apoptosis	GO:0005654|nucleoplasm; GO:0005794|Golgi apparatus	GO:0003677|DNA binding; GO:0010997|anaphase-promoting complex binding	--	--	4769	XP_009451927.2	XP_009451927.2 claspin isoform X3 [Pan troglodytes]	sp|Q9HAW4|CLSPN_HUMAN	sp|Q9HAW4|CLSPN_HUMAN Claspin OS=Homo sapiens GN=CLSPN PE=1 SV=3	9606.ENSP00000312995	claspin homolog (Xenopus laevis); Required for checkpoint mediated cell cycle arrest in resp [...]	_	KOG4156	_	_
ENST00000251241	6.10334589751014	20.9089151284688	-1.77477393096735	1.87258156353225e-11	3.42706684391538e-10	down	yes	4.59313751413635	6.13275889150656	7.58414128688751	21.6571389893803	20.3687112204706	20.7008951755556	17	59565610	59608345	+	ENSG00000108406	DHX40	protein_coding	protein_coding	GO:0000398|mRNA splicing, via spliceosome	GO:0005681|spliceosomal complex; GO:0005737|cytoplasm	GO:0003723|RNA binding; GO:0003724|RNA helicase activity; GO:0005524|ATP binding	ko:K18711|DHX40,DDX40	--	3575	NP_078888.4	NP_078888.4 probable ATP-dependent RNA helicase DHX40 isoform 1 [Homo sapiens]	sp|Q8IX18|DHX40_HUMAN	sp|Q8IX18|DHX40_HUMAN Probable ATP-dependent RNA helicase DHX40 OS=Homo sapiens GN=DHX40 PE=1 SV=2	_	_	_	_	_	PF07717.13|OB_NTP_bind|Oligonucleotide/oligosaccharide-binding (OB)-fold|ENST00000251241|m.5387:634-718;PF04408.20|HA2|Helicase associated domain (HA2)|ENST00000251241|m.5387:483-561;PF00270.26|DEAD|DEAD/DEAH box helicase|ENST00000251241|m.5387:80-236;PF00271.28|Helicase_C|Helicase conserved C-terminal domain|ENST00000251241|m.5387:287-420;PF09848.6|DUF2075|Uncharacterized conserved protein (DUF2…
ENST00000251334	0.00153289472103942	1.27208689596966	-6.79659556609708	4.47200402015677e-13	9.85663895635458e-12	down	yes	0	0.00459868416311825	0	1.91667607576313	0.926713311414622	0.972871300731223	17	61865367	61927982	-	ENSG00000108506	INTS2	protein_coding	protein_coding	GO:0016180|snRNA processing; GO:0034472|snRNA 3'-end processing; GO:0042795|snRNA transcription by RNA polymerase II	GO:0005622|intracellular; GO:0005634|nucleus; GO:0005654|nucleoplasm; GO:0005737|cytoplasm; GO:0016020|membrane; GO:0016021|integral component of membrane; GO:0031965|nuclear membrane; GO:0032039|integrator complex	--	ko:K13139|INTS2	--	6128	BAA86601.1	BAA86601.1 KIAA1287 protein, partial [Homo sapiens]	sp|Q9H0H0|INT2_HUMAN	sp|Q9H0H0|INT2_HUMAN Integrator complex subunit 2 OS=Homo sapiens GN=INTS2 PE=1 SV=2	9606.ENSP00000414237	integrator complex subunit 2; Component of the Integrator complex, a complex involved in the [...]	_	_	NOG74468	PF14750.3|INTS2|Integrator complex subunit 2|ENST00000251334|m.5678:26-1129
[truncated: 9,114 more rows]
