# Supplementary material for: Urolithin A alleviates cell senescence by inhibiting ferroptosis and enhances corneal epithelial wound healing
Source: Front Med (Lausanne). 2024 Sep 16;11:1441196. doi: 10.3389/fmed.2024.1441196 (PMC11439666; doi:10.3389/fmed.2024.1441196)
Supplement: Supplementary file 1 [file Data_Sheet_1.zip › RNA-seq data/03.expldiff_enrichment_KEGG/Group.HS_vs_CTRL.de_all.KEGG_ALL.xls]

TermID	Description	Category	GeneRatio	BgRatio	Enrich_factor	P_value	P_adjust	GeneCount	GeneIDs	GeneNames	KeggIDs
ko04142	Lysosome	Cellular Processes	19/411	101/5212	2.38558454385585	0.00027502634801102	0.0792075882271738	19	ENST00000216124,ENST00000227266,ENST00000236067,ENST00000429084,ENST00000446007,ENST00000449045,ENST00000461475,ENST00000498664,ENST00000550782,ENST00000621217,ENST00000635958,ENST00000647346,ENST00000677342,ENST00000677704,ENST00000678487,ENST00000678946,ENST00000680456,ENST00000681324,ENST00000684688,ENST00000698256,ENST00000698691,ENST00000700708	AP4M1,ARSA,ATP6AP1,ATP6V0B,CLN3,CLTC,CTSC,CTSF,CTSH,CTSZ,DNASE2,GGA3,GLB1,GNPTG,IGF2R,PPT1,SLC11A2,TCIRG1,TPP1	K01074,K01134,K01158,K01275,K01279,K01366,K01373,K02154,K03661,K03662,K04646,K06564,K08568,K10087,K12309,K12389,K12402,K12404,K21398
ko05200	Pathways in cancer	Human Diseases	39/411	316/5212	1.56509285780283	0.00286124430741275	0.31189249589233	39	ENST00000219070,ENST00000249373,ENST00000252999,ENST00000258411,ENST00000261799,ENST00000262407,ENST00000282111,ENST00000284523,ENST00000290167,ENST00000303562,ENST00000313143,ENST00000317361,ENST00000322563,ENST00000329858,ENST00000333868,ENST00000342111,ENST00000348549,ENST00000357869,ENST00000361492,ENST00000373271,ENST00000378888,ENST00000394081,ENST00000421182,ENST00000461737,ENST00000466465…	ADCY6,ARHGEF11,BID,CASP9,CDKN2A,CEBPA,DAPK1,DAPK2,DVL1,DVL3,EGLN3,EPAS1,ERBB2,FN1,FOS,GLI2,GNAS,GNB1,ITGA2B,LAMA5,LAMB2,LPAR1,LPAR5,MAPK3,MMP2,NFKB2,NFKBIA,PDGFRB,PIK3CB,PLCG1,RARA,RASSF5,RXRA,SLC2A1,SMO,TCF7L1,TRAF3,WNT10A,WNT11,WNT3A,WNT4	K00312,K00408,K00922,K01116,K01357,K01384,K01398,K02353,K03174,K04289,K04371,K04379,K04399,K04469,K04490,K04536,K04632,K04726,K04734,K05083,K05089,K05717,K06226,K06240,K06243,K06476,K06621,K07299,K08015,K08046,K08390,K08524,K08527,K08803,K09055,K09095,K09592,K12331,K16798
ko04010	MAPK signaling pathway	Environmental Information Processing	26/411	192/5212	1.71725466342255	0.00419387420192052	0.31189249589233	26	ENST00000162749,ENST00000178640,ENST00000227378,ENST00000245960,ENST00000252729,ENST00000261799,ENST00000262138,ENST00000303562,ENST00000309340,ENST00000342782,ENST00000346968,ENST00000361357,ENST00000393648,ENST00000394310,ENST00000394825,ENST00000402142,ENST00000461737,ENST00000488952,ENST00000510118,ENST00000532091,ENST00000534624,ENST00000547488,ENST00000550082,ENST00000550557,ENST00000554617…	ARRB2,CACNA1I,CACNB1,CACNG4,CACNG6,CDC25B,DPY19L3-DT,DUSP2,DUSP9,FGFR4,FOS,GADD45B,HSPA8,HSPB1,MAP2K5,MAP2K6,MAP3K12,MAP3K3,MAPK3,MKNK2,NFKB2,NR4A1,NTF4,PDGFRB,RPS6KA2,TNFRSF1A	K03158,K03283,K04371,K04372,K04373,K04379,K04402,K04421,K04423,K04433,K04439,K04455,K04459,K04460,K04463,K04465,K04469,K04856,K04862,K04869,K04871,K05089,K05095,K05866,K12457,K18498
ko04015	Rap1 signaling pathway	Environmental Information Processing	22/411	155/5212	1.79992151322502	0.0046502129703625	0.31189249589233	22	ENST00000172229,ENST00000261799,ENST00000261937,ENST00000262407,ENST00000262494,ENST00000329858,ENST00000353265,ENST00000357869,ENST00000368408,ENST00000373271,ENST00000376105,ENST00000376112,ENST00000393648,ENST00000395358,ENST00000417101,ENST00000461737,ENST00000468895,ENST00000534313,ENST00000547260,ENST00000562556,ENST00000577571,ENST00000590474,ENST00000674063,ENST00000683809	ACTB,ADCY6,BCAR1,EFNA3,FGFR4,FLT4,GNAO1,GNAS,ID1,ITGA2B,LPAR1,LPAR5,MAP2K6,MAPK3,NGFR,PARD6G,PDGFRB,PIK3CB,PLCG1,RAPGEF3,RASSF5,SIPA1	K00922,K01116,K02583,K04289,K04371,K04433,K04534,K04632,K04680,K05089,K05095,K05097,K05462,K05692,K05726,K06093,K06476,K08013,K08014,K08015,K08046,K08390
ko05203	Viral carcinogenesis	Human Diseases	19/411	134/5212	1.79808984275702	0.00833814961638191	0.31189249589233	19	ENST00000245907,ENST00000317216,ENST00000360384,ENST00000377139,ENST00000430524,ENST00000461737,ENST00000470668,ENST00000494262,ENST00000498124,ENST00000540221,ENST00000545652,ENST00000557100,ENST00000567118,ENST00000569857,ENST00000579755,ENST00000593922,ENST00000638155,ENST00000646462,ENST00000646608,ENST00000652277,ENST00000674063,ENST00000695651,ENST00000696968,ENST00000699083,ENST00000699897	C3,CDKN2A,CHD4,EGR3,GSN,HDAC7,HNRNPK,IRF3,IRF9,JAK3,MAPK3,NFKB2,NFKBIA,PIK3CB,PKM,PXN,RANBP1,TRAF3,UBE3A	K00873,K00922,K03174,K03990,K04371,K04469,K04693,K04734,K05411,K05760,K05768,K06621,K10587,K11218,K11408,K11643,K12497,K12886,K15306
ko05230	Central carbon metabolism in cancer	Human Diseases	9/411	46/5212	2.48111710568074	0.00861535428681948	0.31189249589233	9	ENST00000261799,ENST00000397961,ENST00000461737,ENST00000524564,ENST00000567118,ENST00000569857,ENST00000584450,ENST00000584601,ENST00000674063,ENST00000676254,ENST00000696422,ENST00000696423	ERBB2,G6PD,MAPK3,PDGFRB,PFKL,PIK3CB,PKM,SIRT3,SLC2A1	K00036,K00850,K00873,K00922,K04371,K05083,K05089,K07299,K11413
ko04931	Insulin resistance	Human Diseases	12/411	71/5212	2.14331242932045	0.00878403649755188	0.31189249589233	12	ENST00000162749,ENST00000313375,ENST00000338432,ENST00000395756,ENST00000483882,ENST00000510118,ENST00000545054,ENST00000550448,ENST00000557100,ENST00000600297,ENST00000674063,ENST00000676254,ENST00000698337	ACACB,MLXIPL,NFKBIA,NR1H3,PCK2,PIK3CB,PRKAG1,RPS6KA2,SLC27A1,SLC2A1,SREBF1,TNFRSF1A	K00922,K01596,K01946,K03158,K04373,K04734,K07197,K07200,K07299,K08536,K08745,K09113
ko05145	Toxoplasmosis	Human Diseases	13/411	80/5212	2.06070559610706	0.00908051753769268	0.31189249589233	13	ENST00000162749,ENST00000227378,ENST00000252999,ENST00000262494,ENST00000333868,ENST00000348549,ENST00000369974,ENST00000369980,ENST00000422891,ENST00000461737,ENST00000483057,ENST00000495695,ENST00000532091,ENST00000534624,ENST00000542434,ENST00000546424,ENST00000557100,ENST00000590474,ENST00000696791,ENST00000698337	ALOX5,CASP9,GNAO1,HSPA8,IL10RB,IRAK1,IRAK4,LAMA5,LAMB2,MAP2K6,MAPK3,NFKBIA,TNFRSF1A	K00461,K03158,K03283,K04371,K04399,K04433,K04534,K04730,K04733,K04734,K05135,K06240,K06243
ko05100	Bacterial invasion of epithelial cells	Human Diseases	10/411	55/5212	2.30568458305685	0.00974664049663532	0.31189249589233	10	ENST00000296873,ENST00000346329,ENST00000417101,ENST00000421182,ENST00000440787,ENST00000540221,ENST00000562556,ENST00000628346,ENST00000674063,ENST00000700708	ACTB,ARPC4,BCAR1,CLTC,CTTN,DNM1,FN1,PIK3CB,PXN,SEPTIN8	K00922,K01528,K04646,K05692,K05717,K05726,K05755,K05760,K06106,K16939
ko04216	Ferroptosis	Cellular Processes	7/411	33/5212	2.68996534689965	0.0127434369260232	0.335249221639108	7	ENST00000293761,ENST00000513317,ENST00000530019,ENST00000547717,ENST00000550782,ENST00000679594,ENST00000680002,ENST00000681324,ENST00000706366,ENST00000706713	ACSL1,ALOX15,ENSG00000257379,FTH1,GPX4,SLC11A2,SLC3A2	K00460,K00522,K01897,K05361,K06519,K13162,K21398
ko05223	Non-small cell lung cancer	Human Diseases	9/411	50/5212	2.28262773722628	0.0148176035227914	0.335249221639108	9	ENST00000333868,ENST00000348549,ENST00000373271,ENST00000461737,ENST00000481739,ENST00000494262,ENST00000498124,ENST00000546424,ENST00000577571,ENST00000579755,ENST00000584450,ENST00000584601,ENST00000674063,ENST00000696968	CASP9,CDKN2A,ERBB2,JAK3,MAPK3,PIK3CB,PLCG1,RASSF5,RXRA	K00922,K01116,K04371,K04399,K05083,K06621,K08015,K08524,K11218
ko05217	Basal cell carcinoma	Human Diseases	8/411	42/5212	2.41547908701193	0.0152113569305998	0.335249221639108	8	ENST00000249373,ENST00000258411,ENST00000282111,ENST00000284523,ENST00000290167,ENST00000313143,ENST00000322563,ENST00000361492,ENST00000378888	DVL1,DVL3,GLI2,SMO,TCF7L1,WNT10A,WNT11,WNT3A,WNT4	K00312,K00408,K01357,K01384,K02353,K04490,K06226,K16798
ko00620	Pyruvate metabolism	Metabolism	6/411	27/5212	2.81805893484726	0.0165121457517746	0.335249221639108	6	ENST00000338432,ENST00000339618,ENST00000432020,ENST00000450168,ENST00000545054,ENST00000567118,ENST00000569857	ACACB,ALDH3A2,LDHD,MDH2,PCK2,PKM	K00026,K00102,K00128,K00873,K01596,K01946
ko05224	Breast cancer	Human Diseases	14/411	96/5212	1.84935117599351	0.0174342827018936	0.335249221639108	14	ENST00000258411,ENST00000261937,ENST00000263388,ENST00000282111,ENST00000284523,ENST00000290167,ENST00000303562,ENST00000313143,ENST00000322563,ENST00000371021,ENST00000378888,ENST00000461737,ENST00000554617,ENST00000555242,ENST00000555347,ENST00000555686,ENST00000556324,ENST00000584450,ENST00000584601,ENST00000652277,ENST00000674063	DVL1,DVL3,ERBB2,FLT4,FOS,FRAT1,MAPK3,NFKB2,NOTCH3,PIK3CB,TCF7L1,WNT10A,WNT11,WNT3A,WNT4	K00312,K00408,K00922,K01357,K01384,K02353,K03069,K04371,K04379,K04469,K04490,K05083,K05097,K20995
ko04919	Thyroid hormone signaling pathway	Organismal Systems	13/411	87/5212	1.89490169756971	0.0178550346298155	0.335249221639108	13	ENST00000263388,ENST00000290167,ENST00000333868,ENST00000348549,ENST00000373271,ENST00000394127,ENST00000417101,ENST00000450525,ENST00000461737,ENST00000463876,ENST00000481739,ENST00000546424,ENST00000674063,ENST00000676254,ENST00000693391	ACTB,CASP9,MAPK3,MED12,MED24,NOTCH3,PIK3CB,PLCD1,PLCG1,RXRA,SLC2A1,THRA,WNT4	K00408,K00922,K01116,K04371,K04399,K05547,K05692,K05857,K07299,K08524,K15162,K15167,K20995
ko04340	Hedgehog signaling pathway	Environmental Information Processing	7/411	36/5212	2.46580156799135	0.0203086032358111	0.335249221639108	7	ENST00000249373,ENST00000361492,ENST00000393328,ENST00000494610,ENST00000517395,ENST00000539777,ENST00000572457	ARRB2,CSNK1E,FBXW11,GLI2,GPR161,SMO,SPOP	K03362,K04439,K06226,K08439,K08960,K10523,K16798
ko05134	Legionellosis	Human Diseases	8/411	45/5212	2.2544471478778	0.0226002063389331	0.335249221639108	8	ENST00000227378,ENST00000245907,ENST00000247470,ENST00000333868,ENST00000348549,ENST00000532091,ENST00000534624,ENST00000546424,ENST00000557100,ENST00000652277,ENST00000672138,ENST00000678650,ENST00000695651	C3,CASP7,CASP9,HSPA8,NFKB2,NFKBIA,PYCARD,VCP	K03283,K03990,K04397,K04399,K04469,K04734,K12799,K13525
ko04210	Apoptosis	Cellular Processes	15/411	109/5212	1.74512823946963	0.0230912157389968	0.335249221639108	15	ENST00000162749,ENST00000227266,ENST00000261366,ENST00000303562,ENST00000317361,ENST00000333868,ENST00000342111,ENST00000348549,ENST00000395354,ENST00000417101,ENST00000461737,ENST00000546424,ENST00000554617,ENST00000555242,ENST00000555347,ENST00000555686,ENST00000556324,ENST00000557100,ENST00000592937,ENST00000672138,ENST00000674063,ENST00000678487,ENST00000678946,ENST00000680456,ENST00000698337	ACTB,BID,CASP7,CASP9,CTSC,CTSF,CTSH,CTSZ,FOS,GADD45B,LMNB1,MAPK3,NFKBIA,PIK3CB,TNFRSF1A	K00922,K01275,K01366,K01373,K03158,K04371,K04379,K04397,K04399,K04402,K04726,K04734,K05692,K07611,K08568
ko00010	Glycolysis / Gluconeogenesis	Metabolism	7/411	37/5212	2.39915828236996	0.0234068054830656	0.335249221639108	7	ENST00000339618,ENST00000397961,ENST00000507102,ENST00000535366,ENST00000537688,ENST00000545054,ENST00000567118,ENST00000569857,ENST00000617288,ENST00000673966	ADH5,ALDH3A2,ALDH3B1,ALDH3B2,ENO2,PCK2,PFKL,PKM	K00121,K00128,K00129,K00850,K00873,K01596,K01689
ko05205	Proteoglycans in cancer	Human Diseases	20/411	159/5212	1.59512769897015	0.0240040291963959	0.335249221639108	20	ENST00000219070,ENST00000249373,ENST00000254351,ENST00000258411,ENST00000263398,ENST00000264039,ENST00000284523,ENST00000290167,ENST00000318974,ENST00000322563,ENST00000346329,ENST00000373271,ENST00000374695,ENST00000380384,ENST00000416215,ENST00000417101,ENST00000421182,ENST00000461737,ENST00000540221,ENST00000584450,ENST00000584601,ENST00000674063	ACTB,CD44,CTTN,ERBB2,FN1,GPC1,HSPG2,MAPK3,MMP2,PIK3CB,PLCG1,PTPN6,PXN,RPS6,SDC1,SMO,WNT10A,WNT11,WNT3A,WNT4	K00312,K00408,K00922,K01116,K01357,K01384,K01398,K02991,K04371,K05083,K05692,K05697,K05717,K05760,K06106,K06226,K06255,K06256,K06257,K08107
ko05132	Salmonella infection	Human Diseases	9/411	55/5212	2.07511612475116	0.026568932881597	0.335249221639108	9	ENST00000247470,ENST00000303562,ENST00000417101,ENST00000417856,ENST00000440787,ENST00000461737,ENST00000554617,ENST00000555242,ENST00000555347,ENST00000555686,ENST00000556324,ENST00000586039,ENST00000617070,ENST00000679720	ACTB,ARPC4,DYNC1H1,FOS,KLC2,MAPK3,PKN1,PYCARD,RAB7B	K04371,K04379,K05692,K05755,K06071,K07898,K10407,K10413,K12799
ko04390	Hippo signaling pathway	Environmental Information Processing	15/411	111/5212	1.71368448740711	0.0267733753392343	0.335249221639108	15	ENST00000221496,ENST00000258411,ENST00000282111,ENST00000284523,ENST00000290167,ENST00000313143,ENST00000322563,ENST00000353265,ENST00000361492,ENST00000367976,ENST00000376105,ENST00000376112,ENST00000377214,ENST00000378888,ENST00000417101,ENST00000494610,ENST00000517395	ACTB,AMH,CCN2,CSNK1E,DVL1,DVL3,FBXW11,GLI2,ID1,PARD6G,TCF7L1,TEAD2,WNT10A,WNT11,WNT3A,WNT4	K00312,K00408,K01357,K01384,K02353,K03362,K04490,K04665,K04680,K05692,K06093,K06827,K08960,K09448,K16798
ko04921	Oxytocin signaling pathway	Organismal Systems	15/411	111/5212	1.71368448740711	0.0267733753392343	0.335249221639108	15	ENST00000178640,ENST00000252729,ENST00000262138,ENST00000262494,ENST00000303562,ENST00000303592,ENST00000346968,ENST00000357869,ENST00000394310,ENST00000417101,ENST00000461737,ENST00000468895,ENST00000547260,ENST00000550448,ENST00000554050,ENST00000554617,ENST00000554655,ENST00000555242,ENST00000555347,ENST00000555686,ENST00000556324,ENST00000583088,ENST00000619168	ACTB,ADCY6,CACNB1,CACNG4,CACNG6,CAMK1D,FOS,GNAO1,GNAS,KCNJ12,KCNJ4,MAP2K5,MAPK3,NFATC4,PRKAG1	K04371,K04379,K04463,K04534,K04632,K04862,K04869,K04871,K04998,K05005,K05692,K07200,K08046,K08794,K17334
ko01230	Biosynthesis of amino acids	Metabolism	8/411	47/5212	2.15851322669152	0.0287461080928003	0.344953297113604	8	ENST00000352886,ENST00000397961,ENST00000405481,ENST00000535366,ENST00000537688,ENST00000546672,ENST00000556825,ENST00000567118,ENST00000569857,ENST00000636880,ENST00000680454	ACY1,ENO2,MTR,PFKL,PKM,PYCR1,SDSL,SHMT1,SHMT2	K00286,K00548,K00600,K00850,K00873,K01689,K14677,K17989
ko05164	Influenza A	Human Diseases	15/411	113/5212	1.68335378851495	0.0308754514657342	0.355685200885258	15	ENST00000162749,ENST00000227378,ENST00000247470,ENST00000333868,ENST00000348549,ENST00000377139,ENST00000417101,ENST00000461737,ENST00000484112,ENST00000524993,ENST00000526090,ENST00000532091,ENST00000534624,ENST00000546424,ENST00000557100,ENST00000590474,ENST00000593922,ENST00000624362,ENST00000674063,ENST00000696791,ENST00000698337,ENST00000699083	ACTB,CASP9,CCL2,CPSF4,HSPA8,IRAK4,IRF3,IRF9,MAP2K6,MAPK3,NFKBIA,PIK3CB,PYCARD,TMPRSS13,TNFRSF1A	K00922,K03158,K03283,K04371,K04399,K04433,K04693,K04733,K04734,K05411,K05692,K09643,K12799,K14404,K14624
ko04721	Synaptic vesicle cycle	Organismal Systems	7/411	40/5212	2.21922141119221	0.0346146574207316	0.370082813203115	7	ENST00000236067,ENST00000498664,ENST00000602082,ENST00000628346,ENST00000687623,ENST00000698256,ENST00000700708,ENST00000704680	AP2M1,ATP6V0B,CLTC,DNM1,NAPA,STXBP1,TCIRG1	K01528,K02154,K03661,K04646,K11826,K15292,K15296
ko04916	Melanogenesis	Organismal Systems	10/411	67/5212	1.89272615027055	0.0356338740000152	0.370082813203115	10	ENST00000258411,ENST00000262494,ENST00000282111,ENST00000284523,ENST00000290167,ENST00000313143,ENST00000322563,ENST00000357869,ENST00000378888,ENST00000461737,ENST00000468895,ENST00000547260	ADCY6,DVL1,DVL3,GNAO1,GNAS,MAPK3,TCF7L1,WNT10A,WNT11,WNT3A,WNT4	K00312,K00408,K01357,K01384,K02353,K04371,K04490,K04534,K04632,K08046
ko00600	Sphingolipid metabolism	Metabolism	6/411	32/5212	2.37773722627737	0.036263500604609	0.370082813203115	6	ENST00000216124,ENST00000321276,ENST00000337841,ENST00000439886,ENST00000461475,ENST00000559450	ARSA,CERS4,GLB1,SGPP2,SMPD4,SPTLC1	K00654,K01134,K04710,K04717,K12309,K12353
ko04144	Endocytosis	Cellular Processes	21/411	177/5212	1.50455688894387	0.0372652832739248	0.370082813203115	21	ENST00000227378,ENST00000324941,ENST00000337540,ENST00000353265,ENST00000388747,ENST00000393648,ENST00000393676,ENST00000418251,ENST00000426523,ENST00000440787,ENST00000461811,ENST00000473140,ENST00000532091,ENST00000534624,ENST00000572457,ENST00000622277,ENST00000628346,ENST00000677704,ENST00000677811,ENST00000687623,ENST00000699673,ENST00000700708,ENST00000705519	AGAP3,AP2M1,ARAP1,ARPC4,ARRB2,CLTC,DNM1,FGFR4,FOLR1,GBF1,HSPA8,IGF2R,PARD6G,PIP5KL1,PSD4,SH3GLB1,SH3GLB2,SH3KBP1,SNX12,VPS37D,ZFYVE27	K01528,K03283,K04439,K04646,K05095,K05755,K06093,K06564,K11248,K11826,K12185,K12470,K12491,K12494,K13649,K13712,K17918,K18439,K18443,K19368,K21269
ko04512	ECM-receptor interaction	Environmental Information Processing	9/411	60/5212	1.9021897810219	0.0437353123326693	0.407272842350127	9	ENST00000225964,ENST00000252999,ENST00000254351,ENST00000262407,ENST00000263398,ENST00000300527,ENST00000361866,ENST00000374695,ENST00000421182,ENST00000483057,ENST00000495695	CD44,COL1A1,COL6A1,COL6A2,FN1,HSPG2,ITGA2B,LAMA5,LAMB2,SDC1	K05717,K06236,K06238,K06240,K06243,K06255,K06256,K06257,K06476
ko05142	Chagas disease (American trypanosomiasis)	Human Diseases	11/411	79/5212	1.76574578829037	0.0442933898907688	0.407272842350127	11	ENST00000162749,ENST00000245907,ENST00000262494,ENST00000303562,ENST00000369974,ENST00000369980,ENST00000461737,ENST00000468895,ENST00000554617,ENST00000555242,ENST00000555347,ENST00000555686,ENST00000556324,ENST00000557100,ENST00000624362,ENST00000674063,ENST00000695651,ENST00000696791,ENST00000698337	C3,CCL2,FOS,GNAO1,GNAS,IRAK1,IRAK4,MAPK3,NFKBIA,PIK3CB,TNFRSF1A	K00922,K03158,K03990,K04371,K04379,K04534,K04632,K04730,K04733,K04734,K14624
ko04722	Neurotrophin signaling pathway	Organismal Systems	12/411	90/5212	1.69083536090835	0.0488075688074543	0.407272842350127	12	ENST00000172229,ENST00000178640,ENST00000361357,ENST00000369974,ENST00000369980,ENST00000373271,ENST00000461737,ENST00000510118,ENST00000554995,ENST00000557100,ENST00000674063,ENST00000696091,ENST00000696791	IRAK1,IRAK4,MAP2K5,MAP3K3,MAPK3,NFKBIA,NGFR,NTF4,PIK3CB,PLCG1,PSEN1,RPS6KA2	K00922,K01116,K02583,K04371,K04373,K04421,K04463,K04505,K04730,K04733,K04734,K12457
ko04920	Adipocytokine signaling pathway	Organismal Systems	8/411	52/5212	1.95096387797118	0.0489148237967927	0.407272842350127	8	ENST00000162749,ENST00000338432,ENST00000481739,ENST00000513317,ENST00000545054,ENST00000550448,ENST00000557100,ENST00000676254,ENST00000698337,ENST00000706366	ACACB,ACSL1,NFKBIA,PCK2,PRKAG1,RXRA,SLC2A1,TNFRSF1A	K01596,K01897,K01946,K03158,K04734,K07200,K07299,K08524
ko04310	Wnt signaling pathway	Environmental Information Processing	13/411	100/5212	1.64856447688565	0.0492037155527348	0.407272842350127	13	ENST00000258411,ENST00000282111,ENST00000284523,ENST00000290167,ENST00000313143,ENST00000322563,ENST00000371021,ENST00000377263,ENST00000378888,ENST00000409678,ENST00000494610,ENST00000517395,ENST00000554050,ENST00000554655,ENST00000554995	CSNK1E,CTNNBIP1,DVL1,DVL3,FBXW11,FRAT1,NFATC4,NOTUM,PSEN1,TCF7L1,WNT10A,WNT11,WNT3A,WNT4	K00312,K00408,K01357,K01384,K02353,K03069,K03362,K04490,K04493,K04505,K08960,K17334,K19882
ko01100	Metabolic pathways	Metabolism	88/411	952/5212	1.17221779222638	0.0510816902332979	0.407272842350127	88	ENST00000215904,ENST00000236067,ENST00000244043,ENST00000249005,ENST00000252999,ENST00000262520,ENST00000263556,ENST00000268124,ENST00000269195,ENST00000291839,ENST00000292591,ENST00000293761,ENST00000295453,ENST00000299641,ENST00000301395,ENST00000326080,ENST00000327898,ENST00000330877,ENST00000337841,ENST00000338432,ENST00000339618,ENST00000341184,ENST00000352886,ENST00000366730,ENST00000366911…	A4GALT,ACACB,ACSL1,ACY1,ADH5,ADSS1,AFMID,AGPAT4,ALDH3A2,ALDH3B1,ALDH3B2,ALG1,ALOX15,ALOX5,ALPG,ALPP,ATP6AP1,ATP6V0B,B3GALT4,CERS4,COMT,COQ6,DCXR,DGAT1,DHRS3,DSE,ENO2,EPHX2,FAXDC2,FECH,FLAD1,G6PD,GALNT1,GALT,GGT6,GLB1,GUK1,H6PD,HADH,HMBS,HSD17B4,HSD3B7,ITPK1,LAMA5,MDH2,MGAT3,MGAT4B,MGLL,MMAB,MTR,NADSYN1,NDST2,NDUFV1,NFS1,NT5M,P4HA1,PCK2,PDXP,PFKL,PIGQ,PIGV,PIK3C2B,PIP5KL1,PKM,PLA2G6,PLCD1,PLCG1,PL…	K00022,K00026,K00036,K00121,K00128,K00129,K00286,K00318,K00414,K00420,K00460,K00461,K00472,K00509,K00545,K00548,K00600,K00654,K00681,K00710,K00715,K00728,K00737,K00738,K00798,K00850,K00873,K00913,K00923,K00942,K00953,K00965,K01054,K01074,K01077,K01081,K01116,K01432,K01596,K01689,K01719,K01749,K01772,K01794,K01831,K01897,K01939,K01946,K01950,K01988,K02154,K02332,K02577,K03331,K03376,K03661,K03662,…
ko04657	IL-17 signaling pathway	Organismal Systems	11/411	81/5212	1.7221471268511	0.0516677332997401	0.407272842350127	11	ENST00000277480,ENST00000303562,ENST00000368723,ENST00000368738,ENST00000372998,ENST00000383814,ENST00000417353,ENST00000461737,ENST00000466046,ENST00000488391,ENST00000494317,ENST00000554617,ENST00000555242,ENST00000555347,ENST00000555686,ENST00000556324,ENST00000557100,ENST00000590335,ENST00000592811,ENST00000624362,ENST00000696830,ENST00000699897	CCL2,FOS,FOSB,IL17RC,IL17RE,LCN2,MAPK3,NFKBIA,S100A7,S100A9,TRAF3	K03174,K04371,K04379,K04734,K05166,K05168,K09029,K14624,K21126,K21128,K21129
ko05110	Vibrio cholerae infection	Human Diseases	6/411	35/5212	2.17393117831074	0.0533050946601599	0.407272842350127	6	ENST00000236067,ENST00000373271,ENST00000417101,ENST00000468895,ENST00000498664,ENST00000677342,ENST00000698256	ACTB,ATP6AP1,ATP6V0B,GNAS,PLCG1,TCIRG1	K01116,K02154,K03661,K03662,K04632,K05692
ko04066	HIF-1 signaling pathway	Environmental Information Processing	10/411	72/5212	1.76128683427954	0.0544392572907029	0.407272842350127	10	ENST00000309340,ENST00000373271,ENST00000380384,ENST00000461737,ENST00000535366,ENST00000537688,ENST00000547327,ENST00000584450,ENST00000584601,ENST00000640683,ENST00000674063,ENST00000676254	EGLN3,ENO2,ERBB2,MAPK3,MKNK2,PFKFB3,PIK3CB,PLCG1,RPS6,SLC2A1	K00922,K01103,K01116,K01689,K02991,K04371,K04372,K05083,K07299,K09592
ko04360	Axon guidance	Organismal Systems	15/411	122/5212	1.55917195165729	0.055151530734913	0.407272842350127	15	ENST00000226091,ENST00000249373,ENST00000290167,ENST00000305476,ENST00000308127,ENST00000329542,ENST00000335350,ENST00000339773,ENST00000353265,ENST00000368408,ENST00000373271,ENST00000374630,ENST00000456774,ENST00000461737,ENST00000463165,ENST00000554050,ENST00000554655,ENST00000674063,ENST00000676793	EFNA3,EFNB3,EPHB2,MAPK3,NFATC4,PARD6G,PIK3CB,PLCG1,PLXNB1,PLXNB2,SEMA4C,SEMA4F,SEMA6B,SMO,SSH3,UNC5A,UNC5B,WNT4	K00408,K00922,K01116,K04371,K05111,K05462,K05463,K05766,K06093,K06226,K06521,K06821,K06842,K07521,K17334
ko04215	Apoptosis - multiple species	Cellular Processes	5/411	28/5212	2.26451164407369	0.0647626166025579	0.450908680817551	5	ENST00000162749,ENST00000172229,ENST00000317361,ENST00000333868,ENST00000342111,ENST00000348549,ENST00000546424,ENST00000672138,ENST00000698337	BID,CASP7,CASP9,NGFR,TNFRSF1A	K02583,K03158,K04397,K04399,K04726
ko05131	Shigellosis	Human Diseases	7/411	46/5212	1.9297577488628	0.0664852218233882	0.450908680817551	7	ENST00000263398,ENST00000346329,ENST00000417101,ENST00000440787,ENST00000461737,ENST00000517395,ENST00000557100	ACTB,ARPC4,CD44,CTTN,FBXW11,MAPK3,NFKBIA	K03362,K04371,K04734,K05692,K05755,K06106,K06256
ko04670	Leukocyte transendothelial migration	Organismal Systems	10/411	75/5212	1.69083536090835	0.0683929572309893	0.450908680817551	10	ENST00000219070,ENST00000373271,ENST00000395145,ENST00000395358,ENST00000417101,ENST00000534313,ENST00000540221,ENST00000562556,ENST00000577571,ENST00000674063	ACTB,BCAR1,CLDN3,MMP2,PIK3CB,PLCG1,PXN,RAPGEF3,RASSF5,SIPA1	K00922,K01116,K01398,K05692,K05726,K05760,K06087,K08013,K08014,K08015
ko05222	Small cell lung cancer	Human Diseases	9/411	66/5212	1.72926343729263	0.0725719952215514	0.450908680817551	9	ENST00000252999,ENST00000262407,ENST00000333868,ENST00000348549,ENST00000421182,ENST00000481739,ENST00000483057,ENST00000495695,ENST00000546424,ENST00000557100,ENST00000674063,ENST00000699897	CASP9,FN1,ITGA2B,LAMA5,LAMB2,NFKBIA,PIK3CB,RXRA,TRAF3	K00922,K03174,K04399,K04734,K05717,K06240,K06243,K06476,K08524
ko05418	Fluid shear stress and atherosclerosis	Human Diseases	12/411	96/5212	1.58515815085158	0.0730568154880333	0.450908680817551	12	ENST00000162749,ENST00000178640,ENST00000219070,ENST00000248071,ENST00000254351,ENST00000262407,ENST00000264039,ENST00000303562,ENST00000417101,ENST00000554617,ENST00000555242,ENST00000555347,ENST00000555686,ENST00000556324,ENST00000590474,ENST00000624362,ENST00000674063,ENST00000698337	ACTB,CCL2,FOS,GPC1,ITGA2B,KLF2,MAP2K5,MAP2K6,MMP2,PIK3CB,SDC1,TNFRSF1A	K00922,K01398,K03158,K04379,K04433,K04463,K05692,K06257,K06476,K08107,K14624,K17845
ko04961	Endocrine and other factor-regulated calcium reabsorption	Organismal Systems	5/411	29/5212	2.18642503565735	0.0734231607611635	0.450908680817551	5	ENST00000357869,ENST00000468895,ENST00000547260,ENST00000628346,ENST00000687623,ENST00000700708	ADCY6,AP2M1,CLTC,DNM1,GNAS	K01528,K04632,K04646,K08046,K11826
ko04620	Toll-like receptor signaling pathway	Organismal Systems	10/411	76/5212	1.66858752721219	0.0735067092866808	0.450908680817551	10	ENST00000303562,ENST00000369974,ENST00000369980,ENST00000377139,ENST00000461737,ENST00000554617,ENST00000555242,ENST00000555347,ENST00000555686,ENST00000556324,ENST00000557100,ENST00000590474,ENST00000593922,ENST00000674063,ENST00000696791,ENST00000699897,ENST00000700151	FOS,IRAK1,IRAK4,IRF3,IRF5,MAP2K6,MAPK3,NFKBIA,PIK3CB,TRAF3	K00922,K03174,K04371,K04379,K04433,K04730,K04733,K04734,K05411,K09446
ko04668	TNF signaling pathway	Environmental Information Processing	11/411	86/5212	1.62202229389464	0.0735857916611976	0.450908680817551	11	ENST00000162749,ENST00000302754,ENST00000303562,ENST00000461737,ENST00000554617,ENST00000555242,ENST00000555347,ENST00000555686,ENST00000556324,ENST00000557100,ENST00000590474,ENST00000624362,ENST00000672138,ENST00000674063,ENST00000680941,ENST00000698337,ENST00000699897	CASP7,CCL2,FOS,JUNB,MAP2K6,MAPK3,MMP14,NFKBIA,PIK3CB,TNFRSF1A,TRAF3	K00922,K03158,K03174,K04371,K04379,K04397,K04433,K04734,K07763,K09028,K14624
ko05160	Hepatitis C	Human Diseases	10/411	77/5212	1.64691755932632	0.0788544879598153	0.459881099392529	10	ENST00000162749,ENST00000377139,ENST00000395145,ENST00000461737,ENST00000481739,ENST00000483882,ENST00000557100,ENST00000593922,ENST00000674063,ENST00000698337,ENST00000699083,ENST00000699897	CLDN3,IRF3,IRF9,MAPK3,NFKBIA,NR1H3,PIK3CB,RXRA,TNFRSF1A,TRAF3	K00922,K03158,K03174,K04371,K04693,K04734,K05411,K06087,K08524,K08536
ko00590	Arachidonic acid metabolism	Metabolism	6/411	39/5212	1.95096387797118	0.0824877148726589	0.459881099392529	6	ENST00000244043,ENST00000293761,ENST00000521400,ENST00000540753,ENST00000542434,ENST00000655142	ALOX15,ALOX5,EPHX2,PLA2G6,PTGIS,PTGS1	K00460,K00461,K00509,K01831,K08726,K16343
ko04370	VEGF signaling pathway	Environmental Information Processing	6/411	39/5212	1.95096387797118	0.0824877148726589	0.459881099392529	6	ENST00000333868,ENST00000348549,ENST00000373271,ENST00000461737,ENST00000540221,ENST00000546424,ENST00000674063,ENST00000675417	CASP9,HSPB1,MAPK3,PIK3CB,PLCG1,PXN	K00922,K01116,K04371,K04399,K04455,K05760
ko05130	Pathogenic Escherichia coli infection	Human Diseases	5/411	30/5212	2.11354420113544	0.0826824404364991	0.459881099392529	5	ENST00000264071,ENST00000346329,ENST00000417101,ENST00000440787,ENST00000676913,ENST00000677703,ENST00000681757	ACTB,ARPC4,CTTN,NCL,TUBB2B,TUBB4A	K05692,K05755,K06106,K07375,K11294
ko05133	Pertussis	Human Diseases	8/411	58/5212	1.74914002852588	0.0830340873903178	0.459881099392529	8	ENST00000245907,ENST00000247470,ENST00000303562,ENST00000369974,ENST00000369980,ENST00000377139,ENST00000461737,ENST00000554617,ENST00000555242,ENST00000555347,ENST00000555686,ENST00000556324,ENST00000593922,ENST00000672138,ENST00000695651,ENST00000696791	C3,CASP7,FOS,IRAK1,IRAK4,IRF3,MAPK3,PYCARD	K03990,K04371,K04379,K04397,K04730,K04733,K05411,K12799
ko04260	Cardiac muscle contraction	Organismal Systems	8/411	59/5212	1.71949358736443	0.0898118132567819	0.488034004112324	8	ENST00000232975,ENST00000252729,ENST00000262138,ENST00000346968,ENST00000370089,ENST00000394310,ENST00000480561,ENST00000559556,ENST00000593029	CACNB1,CACNG4,CACNG6,COX7A2,TNNC1,TPM1,UQCR11,UQCRC1	K00414,K00420,K02270,K04862,K04869,K04871,K05865,K10373
ko00604	Glycosphingolipid biosynthesis - ganglio series	Metabolism	3/411	14/5212	2.71741397288843	0.0924070785741	0.4928377523952	3	ENST00000291839,ENST00000451237,ENST00000461475	B3GALT4,GLB1,ST6GALNAC6	K00715,K03376,K12309
ko00730	Thiamine metabolism	Metabolism	2/411	7/5212	3.6232186305179	0.0999613780986222	0.523434125316422	2	ENST00000295453,ENST00000392027,ENST00000541387	ALPG,ALPP,NFS1	K01077,K04487
ko00860	Porphyrin and chlorophyll metabolism	Metabolism	4/411	23/5212	2.20543742727177	0.102356315988369	0.526403910797326	4	ENST00000368797,ENST00000382873,ENST00000537496,ENST00000691144	FECH,HMBS,MMAB,UROS	K00798,K01719,K01749,K01772
ko04932	Non-alcoholic fatty liver disease (NAFLD)	Human Diseases	14/411	124/5212	1.43175574915627	0.10820601185396	0.541462533472547	14	ENST00000162749,ENST00000313375,ENST00000317361,ENST00000342111,ENST00000370089,ENST00000395756,ENST00000480561,ENST00000481739,ENST00000483882,ENST00000498907,ENST00000550448,ENST00000593029,ENST00000647561,ENST00000672138,ENST00000674063,ENST00000698337	BID,CASP7,CEBPA,COX7A2,MLXIPL,NDUFV1,NR1H3,PIK3CB,PRKAG1,RXRA,SREBF1,TNFRSF1A,UQCR11,UQCRC1	K00414,K00420,K00922,K02270,K03158,K03942,K04397,K04726,K07197,K07200,K08524,K08536,K09055,K09113
ko00670	One carbon pool by folate	Metabolism	3/411	15/5212	2.53625304136253	0.109044537990999	0.541462533472547	3	ENST00000352886,ENST00000393434,ENST00000556825,ENST00000680454	ALDH1L1,MTR,SHMT1,SHMT2	K00289,K00548,K00600
ko04962	Vasopressin-regulated water reabsorption	Organismal Systems	5/411	33/5212	1.92140381921404	0.113923480977371	0.55610105968615	5	ENST00000357869,ENST00000409438,ENST00000468895,ENST00000547260,ENST00000552316,ENST00000679720	ADCY6,DCTN1,DYNC1H1,DYNLL1,GNAS	K04632,K04648,K08046,K10413,K10418
ko05168	Herpes simplex infection	Human Diseases	14/411	127/5212	1.39793474720769	0.124806232931508	0.582845800388283	14	ENST00000162749,ENST00000245907,ENST00000303562,ENST00000353334,ENST00000360384,ENST00000377139,ENST00000473560,ENST00000496064,ENST00000534377,ENST00000554617,ENST00000555242,ENST00000555347,ENST00000555686,ENST00000556324,ENST00000557100,ENST00000593922,ENST00000624362,ENST00000688962,ENST00000695651,ENST00000698337,ENST00000699083,ENST00000699897	C3,CCL2,CD74,EEF1D,FOS,HNRNPK,IRF3,IRF9,MED8,NFKBIA,TAF6,TNFRSF14,TNFRSF1A,TRAF3	K03131,K03158,K03174,K03990,K04379,K04693,K04734,K05152,K05411,K06505,K12886,K14624,K15129,K15410
ko03022	Basal transcription factors	Genetic Information Processing	5/411	34/5212	1.86489194217833	0.125432963528834	0.582845800388283	5	ENST00000285398,ENST00000391942,ENST00000650109,ENST00000685684,ENST00000688962	ERCC2,ERCC3,TAF11,TAF2,TAF6	K03128,K03131,K03135,K10843,K10844
ko00061	Fatty acid biosynthesis	Metabolism	2/411	8/5212	3.17031630170316	0.126547533356513	0.582845800388283	2	ENST00000338432,ENST00000513317,ENST00000706366	ACACB,ACSL1	K01897,K01946
ko00562	Inositol phosphate metabolism	Metabolism	6/411	44/5212	1.72926343729263	0.129141329387106	0.582845800388283	6	ENST00000367187,ENST00000373271,ENST00000388747,ENST00000463876,ENST00000557309,ENST00000674063	ITPK1,PIK3C2B,PIK3CB,PIP5KL1,PLCD1,PLCG1	K00913,K00922,K00923,K01116,K05857,K13712
ko00480	Glutathione metabolism	Metabolism	4/411	25/5212	2.02900243309002	0.129521288975174	0.582845800388283	4	ENST00000301395,ENST00000641198,ENST00000652660,ENST00000696422,ENST00000696423,ENST00000706713	G6PD,GGT6,GPX4,RRM2	K00036,K00681,K05361,K10808
ko04151	PI3K-Akt signaling pathway	Environmental Information Processing	24/411	241/5212	1.2628645849108	0.136586973888715	0.589646027900988	24	ENST00000172229,ENST00000225964,ENST00000252999,ENST00000261799,ENST00000261937,ENST00000262407,ENST00000300527,ENST00000329858,ENST00000333868,ENST00000348549,ENST00000361866,ENST00000368408,ENST00000380384,ENST00000393648,ENST00000394825,ENST00000421182,ENST00000461737,ENST00000471240,ENST00000481739,ENST00000483057,ENST00000495695,ENST00000545054,ENST00000546424,ENST00000550082,ENST00000550557…	CASP9,COL1A1,COL6A1,COL6A2,DDIT4,EFNA3,FGFR4,FLT4,FN1,GNB1,ITGA2B,JAK3,LAMA5,LAMB2,LPAR1,LPAR5,MAPK3,NGFR,NR4A1,PCK2,PDGFRB,PIK3CB,PKN1,RPS6,RXRA	K00922,K01596,K02583,K02991,K04289,K04371,K04399,K04465,K04536,K05089,K05095,K05097,K05462,K05717,K06071,K06236,K06238,K06240,K06243,K06476,K08270,K08390,K08524,K11218
ko04915	Estrogen signaling pathway	Organismal Systems	8/411	65/5212	1.56077110237694	0.136890821684051	0.589646027900988	8	ENST00000219070,ENST00000227378,ENST00000262494,ENST00000303562,ENST00000357869,ENST00000461737,ENST00000468895,ENST00000532091,ENST00000534624,ENST00000547260,ENST00000554617,ENST00000555242,ENST00000555347,ENST00000555686,ENST00000556324,ENST00000674063	ADCY6,FOS,GNAO1,GNAS,HSPA8,MAPK3,MMP2,PIK3CB	K00922,K01398,K03283,K04371,K04379,K04534,K04632,K08046
ko01524	Platinum drug resistance	Human Diseases	6/411	45/5212	1.69083536090835	0.139739211663516	0.589646027900988	6	ENST00000317361,ENST00000333868,ENST00000342111,ENST00000348549,ENST00000461737,ENST00000494262,ENST00000498124,ENST00000546424,ENST00000579755,ENST00000584450,ENST00000584601,ENST00000674063	BID,CASP9,CDKN2A,ERBB2,MAPK3,PIK3CB	K00922,K04371,K04399,K04726,K05083,K06621
ko01522	Endocrine resistance	Human Diseases	9/411	76/5212	1.50172877449097	0.141830568155697	0.589646027900988	9	ENST00000219070,ENST00000263388,ENST00000303562,ENST00000357869,ENST00000461737,ENST00000468895,ENST00000494262,ENST00000498124,ENST00000547260,ENST00000554617,ENST00000555242,ENST00000555347,ENST00000555686,ENST00000556324,ENST00000579755,ENST00000584450,ENST00000584601,ENST00000674063	ADCY6,CDKN2A,ERBB2,FOS,GNAS,MAPK3,MMP2,NOTCH3,PIK3CB	K00922,K01398,K04371,K04379,K04632,K05083,K06621,K08046,K20995
ko04713	Circadian entrainment	Organismal Systems	9/411	76/5212	1.50172877449097	0.141830568155697	0.589646027900988	9	ENST00000225688,ENST00000262494,ENST00000293190,ENST00000303562,ENST00000357869,ENST00000402142,ENST00000461737,ENST00000468895,ENST00000547260,ENST00000554617,ENST00000555242,ENST00000555347,ENST00000555686,ENST00000556324,ENST00000615252	ADCY6,CACNA1I,FOS,GNAO1,GNAS,GNB1,GRIN2C,MAPK3,RASD1	K04371,K04379,K04534,K04536,K04632,K04856,K05211,K07843,K08046
ko00120	Primary bile acid biosynthesis	Metabolism	3/411	17/5212	2.237870330614	0.145364124933924	0.589646027900988	3	ENST00000262520,ENST00000435345,ENST00000520216	HSD17B4,HSD3B7,SCP2	K08764,K12405,K12408
ko04320	Dorso-ventral axis formation	Organismal Systems	3/411	17/5212	2.237870330614	0.145364124933924	0.589646027900988	3	ENST00000263388,ENST00000393062,ENST00000461737	MAPK3,NOTCH3,SPIRE2	K02098,K04371,K20995
ko05140	Leishmaniasis	Human Diseases	7/411	56/5212	1.58515815085158	0.148933742523225	0.5957349700929	7	ENST00000245907,ENST00000303562,ENST00000318974,ENST00000369974,ENST00000369980,ENST00000416215,ENST00000461737,ENST00000554617,ENST00000555242,ENST00000555347,ENST00000555686,ENST00000556324,ENST00000557100,ENST00000695651,ENST00000696791	C3,FOS,IRAK1,IRAK4,MAPK3,NFKBIA,PTPN6	K03990,K04371,K04379,K04730,K04733,K04734,K05697
ko00290	Valine, leucine and isoleucine biosynthesis	Metabolism	1/411	2/5212	6.34063260340633	0.151508564222947	0.597732417756284	1	ENST00000546672	SDSL	K17989
ko05152	Tuberculosis	Human Diseases	13/411	123/5212	1.34029632267126	0.169748682152174	0.62973768308917	13	ENST00000162749,ENST00000236067,ENST00000245907,ENST00000303375,ENST00000317361,ENST00000333868,ENST00000342111,ENST00000348549,ENST00000353334,ENST00000369974,ENST00000369980,ENST00000422891,ENST00000461737,ENST00000498664,ENST00000546424,ENST00000583597,ENST00000677342,ENST00000695651,ENST00000696791,ENST00000698256,ENST00000698337	ATP6AP1,ATP6V0B,BID,C3,CASP9,CD74,IL10RB,IRAK1,IRAK4,MAPK3,MRC2,TCIRG1,TNFRSF1A	K02154,K03158,K03661,K03662,K03990,K04371,K04399,K04726,K04730,K04733,K05135,K06505,K06560
ko05146	Amoebiasis	Human Diseases	8/411	69/5212	1.47029161818118	0.173995487051851	0.62973768308917	8	ENST00000225964,ENST00000252999,ENST00000421182,ENST00000468895,ENST00000483057,ENST00000495695,ENST00000617070,ENST00000674063,ENST00000675417	COL1A1,FN1,GNAS,HSPB1,LAMA5,LAMB2,PIK3CB,RAB7B	K00922,K04455,K04632,K05717,K06236,K06240,K06243,K07898
ko04330	Notch signaling pathway	Environmental Information Processing	4/411	28/5212	1.81160931525895	0.175072839989041	0.62973768308917	4	ENST00000263388,ENST00000313143,ENST00000378888,ENST00000554995,ENST00000699539,ENST00000699548	DVL1,DVL3,NCSTN,NOTCH3,PSEN1	K02353,K04505,K06171,K20995
ko05219	Bladder cancer	Human Diseases	5/411	38/5212	1.66858752721219	0.17632906621749	0.62973768308917	5	ENST00000219070,ENST00000461737,ENST00000469067,ENST00000472284,ENST00000494262,ENST00000498124,ENST00000559007,ENST00000579755,ENST00000584450,ENST00000584601	CDKN2A,DAPK1,DAPK2,ERBB2,MAPK3,MMP2	K01398,K04371,K05083,K06621,K08803
ko05416	Viral myocarditis	Human Diseases	5/411	38/5212	1.66858752721219	0.17632906621749	0.62973768308917	5	ENST00000317361,ENST00000333868,ENST00000342111,ENST00000348549,ENST00000367063,ENST00000417101,ENST00000525681,ENST00000546424	ACTB,BID,CASP9,CD55,EIF4G2	K03260,K04006,K04399,K04726,K05692
ko04150	mTOR signaling pathway	Environmental Information Processing	12/411	113/5212	1.34668303081196	0.177811991481057	0.62973768308917	12	ENST00000162749,ENST00000258411,ENST00000284523,ENST00000290167,ENST00000313143,ENST00000322563,ENST00000378888,ENST00000380384,ENST00000461737,ENST00000471240,ENST00000510118,ENST00000674063,ENST00000679594,ENST00000680002,ENST00000698337	DDIT4,DVL1,DVL3,MAPK3,PIK3CB,RPS6,RPS6KA2,SLC3A2,TNFRSF1A,WNT10A,WNT11,WNT3A,WNT4	K00312,K00408,K00922,K01357,K01384,K02353,K02991,K03158,K04371,K04373,K06519,K08270
ko04072	Phospholipase D signaling pathway	Environmental Information Processing	11/411	102/5212	1.36758742426411	0.178163776296831	0.62973768308917	11	ENST00000261799,ENST00000329858,ENST00000357869,ENST00000366911,ENST00000373271,ENST00000395358,ENST00000461737,ENST00000468895,ENST00000547260,ENST00000628346,ENST00000674063,ENST00000683809	ADCY6,AGPAT4,DNM1,GNAS,LPAR1,LPAR5,MAPK3,PDGFRB,PIK3CB,PLCG1,RAPGEF3	K00922,K01116,K01528,K04289,K04371,K04632,K05089,K08014,K08046,K08390,K13523
ko04540	Gap junction	Cellular Processes	7/411	59/5212	1.50455688894387	0.180227734529209	0.62973768308917	7	ENST00000178640,ENST00000261799,ENST00000264071,ENST00000357869,ENST00000461737,ENST00000468895,ENST00000547260,ENST00000681757,ENST00000683809	ADCY6,GNAS,LPAR1,MAP2K5,MAPK3,PDGFRB,TUBB2B,TUBB4A	K04289,K04371,K04463,K04632,K05089,K07375,K08046
ko00062	Fatty acid elongation	Metabolism	3/411	19/5212	2.00230503265463	0.184987494186739	0.62973768308917	3	ENST00000449045,ENST00000542638,ENST00000640752	ELOVL5,HADH,PPT1	K00022,K01074,K10244
ko01200	Carbon metabolism	Metabolism	9/411	81/5212	1.40902946742363	0.18582116877364	0.62973768308917	9	ENST00000352886,ENST00000377403,ENST00000397961,ENST00000432020,ENST00000507102,ENST00000535366,ENST00000537688,ENST00000546672,ENST00000556825,ENST00000567118,ENST00000569857,ENST00000696422,ENST00000696423	ADH5,ENO2,G6PD,H6PD,MDH2,PFKL,PKM,SDSL,SHMT1,SHMT2	K00026,K00036,K00121,K00600,K00850,K00873,K01689,K13937,K17989
ko05414	Dilated cardiomyopathy	Human Diseases	9/411	81/5212	1.40902946742363	0.18582116877364	0.62973768308917	9	ENST00000232975,ENST00000252729,ENST00000262138,ENST00000262407,ENST00000346968,ENST00000357869,ENST00000394310,ENST00000417101,ENST00000468895,ENST00000547260,ENST00000559556	ACTB,ADCY6,CACNB1,CACNG4,CACNG6,GNAS,ITGA2B,TNNC1,TPM1	K04632,K04862,K04869,K04871,K05692,K05865,K06476,K08046,K10373
ko04070	Phosphatidylinositol signaling system	Environmental Information Processing	6/411	49/5212	1.55280798450767	0.185860080078401	0.62973768308917	6	ENST00000367187,ENST00000373271,ENST00000432678,ENST00000463876,ENST00000557309,ENST00000674063	IP6K2,ITPK1,PIK3C2B,PIK3CB,PLCD1,PLCG1	K00913,K00922,K00923,K01116,K05857,K07756
ko05213	Endometrial cancer	Human Diseases	5/411	39/5212	1.62580323164265	0.19012926494467	0.636711957024011	5	ENST00000282111,ENST00000333868,ENST00000348549,ENST00000461737,ENST00000546424,ENST00000584450,ENST00000584601,ENST00000674063	CASP9,ERBB2,MAPK3,PIK3CB,TCF7L1	K00922,K04371,K04399,K04490,K05083
ko05410	Hypertrophic cardiomyopathy (HCM)	Human Diseases	8/411	72/5212	1.40902946742363	0.2044620375913	0.673387316714356	8	ENST00000232975,ENST00000252729,ENST00000262138,ENST00000262407,ENST00000346968,ENST00000394310,ENST00000417101,ENST00000550448,ENST00000559556	ACTB,CACNB1,CACNG4,CACNG6,ITGA2B,PRKAG1,TNNC1,TPM1	K04862,K04869,K04871,K05692,K05865,K06476,K07200,K10373
ko00030	Pentose phosphate pathway	Metabolism	3/411	20/5212	1.9021897810219	0.20575723566272	0.673387316714356	3	ENST00000377403,ENST00000397961,ENST00000696422,ENST00000696423	G6PD,H6PD,PFKL	K00036,K00850,K13937
ko05034	Alcoholism	Human Diseases	9/411	84/5212	1.35870698644421	0.214786404882558	0.69503915287839	9	ENST00000262494,ENST00000293190,ENST00000358739,ENST00000373255,ENST00000417353,ENST00000461737,ENST00000468895,ENST00000470668,ENST00000587171,ENST00000590335,ENST00000592811,ENST00000615252	FOSB,GNAO1,GNAS,GNB1,GRIN2C,H2AC13,H3-3B,HDAC7,MACROH2A2,MAPK3	K04371,K04534,K04536,K04632,K05211,K09029,K11251,K11253,K11408
ko04912	GnRH signaling pathway	Organismal Systems	7/411	63/5212	1.40902946742363	0.225773378757801	0.711767459610418	7	ENST00000219070,ENST00000357869,ENST00000361357,ENST00000461737,ENST00000468895,ENST00000547260,ENST00000590474,ENST00000680941	ADCY6,GNAS,MAP2K6,MAP3K3,MAPK3,MMP14,MMP2	K01398,K04371,K04421,K04433,K04632,K07763,K08046
ko04933	AGE-RAGE signaling pathway in diabetic complications	Human Diseases	8/411	74/5212	1.37094758992569	0.225873465324432	0.711767459610418	8	ENST00000219070,ENST00000225964,ENST00000373271,ENST00000421182,ENST00000461737,ENST00000463876,ENST00000624362,ENST00000674063	CCL2,COL1A1,FN1,MAPK3,MMP2,PIK3CB,PLCD1,PLCG1	K00922,K01116,K01398,K04371,K05717,K05857,K06236,K14624
ko04550	Signaling pathways regulating pluripotency of stem cells	Cellular Processes	11/411	108/5212	1.29161034513833	0.229669841196882	0.711767459610418	11	ENST00000258411,ENST00000284523,ENST00000290167,ENST00000313143,ENST00000322563,ENST00000342782,ENST00000376105,ENST00000376112,ENST00000378888,ENST00000393648,ENST00000461737,ENST00000674063,ENST00000696968	DUSP9,DVL1,DVL3,FGFR4,ID1,JAK3,MAPK3,PIK3CB,WNT10A,WNT11,WNT3A,WNT4	K00312,K00408,K00922,K01357,K01384,K02353,K04371,K04680,K05095,K11218,K18498
ko05166	HTLV-I infection	Human Diseases	19/411	201/5212	1.19872656183801	0.234297244999426	0.711767459610418	19	ENST00000162749,ENST00000258411,ENST00000261799,ENST00000284523,ENST00000290167,ENST00000291232,ENST00000303562,ENST00000313143,ENST00000322563,ENST00000357869,ENST00000361357,ENST00000378888,ENST00000430524,ENST00000494262,ENST00000498124,ENST00000547260,ENST00000554050,ENST00000554617,ENST00000554655,ENST00000555242,ENST00000555347,ENST00000555686,ENST00000556324,ENST00000557100,ENST00000579755…	ADCY6,CDKN2A,DVL1,DVL3,FOS,JAK3,MAP3K3,NFATC4,NFKB2,NFKBIA,PDGFRB,PIK3CB,RANBP1,SLC2A1,TNFRSF13C,TNFRSF1A,WNT10A,WNT11,WNT3A,WNT4	K00312,K00408,K00922,K01357,K01384,K02353,K03158,K04379,K04421,K04469,K04734,K05089,K05151,K06621,K07299,K08046,K11218,K15306,K17334
ko05010	Alzheimer's disease	Human Diseases	14/411	143/5212	1.24152246779984	0.235382286802869	0.711767459610418	14	ENST00000162749,ENST00000243077,ENST00000293190,ENST00000309890,ENST00000317361,ENST00000333868,ENST00000342111,ENST00000348549,ENST00000370089,ENST00000461737,ENST00000480561,ENST00000546424,ENST00000554995,ENST00000593029,ENST00000647561,ENST00000672138,ENST00000698337,ENST00000699539,ENST00000699548	ATP2A3,BID,CASP7,CASP9,COX7A2,GRIN2C,LRP1,MAPK3,NCSTN,NDUFV1,PSEN1,TNFRSF1A,UQCR11,UQCRC1	K00414,K00420,K02270,K03158,K03942,K04371,K04397,K04399,K04505,K04550,K04726,K05211,K05853,K06171
ko00071	Fatty acid degradation	Metabolism	4/411	32/5212	1.58515815085158	0.242627277707873	0.711767459610418	4	ENST00000339618,ENST00000507102,ENST00000513317,ENST00000640752,ENST00000706366	ACSL1,ADH5,ALDH3A2,HADH	K00022,K00121,K00128,K01897
ko00051	Fructose and mannose metabolism	Metabolism	3/411	22/5212	1.72926343729263	0.248676336853626	0.711767459610418	3	ENST00000397961,ENST00000485648,ENST00000640683	PFKFB3,PFKL,PMM1	K00850,K01103,K17497
ko00052	Galactose metabolism	Metabolism	3/411	22/5212	1.72926343729263	0.248676336853626	0.711767459610418	3	ENST00000397961,ENST00000461475,ENST00000555020	GALT,GLB1,PFKL	K00850,K00965,K12309
ko04710	Circadian rhythm	Organismal Systems	3/411	22/5212	1.72926343729263	0.248676336853626	0.711767459610418	3	ENST00000494610,ENST00000517395,ENST00000550448	CSNK1E,FBXW11,PRKAG1	K03362,K07200,K08960
ko05014	Amyotrophic lateral sclerosis (ALS)	Human Diseases	5/411	43/5212	1.4745657217224	0.248712778591491	0.711767459610418	5	ENST00000162749,ENST00000293190,ENST00000317361,ENST00000333868,ENST00000342111,ENST00000348549,ENST00000546424,ENST00000590474,ENST00000698337	BID,CASP9,GRIN2C,MAP2K6,TNFRSF1A	K03158,K04399,K04433,K04726,K05211
ko04750	Inflammatory mediator regulation of TRP channels	Organismal Systems	7/411	65/5212	1.36567471457982	0.249915403385194	0.711767459610418	7	ENST00000357869,ENST00000373271,ENST00000393597,ENST00000468895,ENST00000547260,ENST00000590474,ENST00000655142,ENST00000674063	ADCY6,GNAS,MAP2K6,P2RY2,PIK3CB,PLA2G6,PLCG1	K00922,K01116,K04269,K04433,K04632,K08046,K16343
ko05323	Rheumatoid arthritis	Human Diseases	7/411	65/5212	1.36567471457982	0.249915403385194	0.711767459610418	7	ENST00000236067,ENST00000303562,ENST00000380535,ENST00000498664,ENST00000554617,ENST00000555242,ENST00000555347,ENST00000555686,ENST00000556324,ENST00000585513,ENST00000624362,ENST00000677342,ENST00000698256	ATP6AP1,ATP6V0B,CCL2,FOS,IL11,TCIRG1,TNFSF13	K02154,K03661,K03662,K04379,K05417,K05475,K14624
ko04380	Osteoclast differentiation	Organismal Systems	10/411	99/5212	1.28093587947603	0.252084308612023	0.711767459610418	10	ENST00000162749,ENST00000302754,ENST00000303562,ENST00000417353,ENST00000461737,ENST00000554617,ENST00000555242,ENST00000555347,ENST00000555686,ENST00000556324,ENST00000557100,ENST00000590335,ENST00000590474,ENST00000592811,ENST00000652277,ENST00000674063,ENST00000698337,ENST00000699083	FOS,FOSB,IRF9,JUNB,MAP2K6,MAPK3,NFKB2,NFKBIA,PIK3CB,TNFRSF1A	K00922,K03158,K04371,K04379,K04433,K04469,K04693,K04734,K09028,K09029
ko04658	Th1 and Th2 cell differentiation	Organismal Systems	7/411	66/5212	1.34498267344983	0.262272541283747	0.724367234088167	7	ENST00000263388,ENST00000303562,ENST00000373271,ENST00000461737,ENST00000538913,ENST00000554617,ENST00000555242,ENST00000555347,ENST00000555686,ENST00000556324,ENST00000557100,ENST00000557563,ENST00000696968	FOS,JAK3,MAPK3,NFKBIA,NOTCH3,PLCG1,STAT6	K01116,K04371,K04379,K04734,K11218,K11225,K20995
ko04923	Regulation of lipolysis in adipocytes	Organismal Systems	5/411	44/5212	1.44105286441053	0.264042451566475	0.724367234088167	5	ENST00000357869,ENST00000453507,ENST00000468895,ENST00000540753,ENST00000547260,ENST00000674063	ADCY6,GNAS,MGLL,PIK3CB,PTGS1	K00509,K00922,K01054,K04632,K08046
ko04922	Glucagon signaling pathway	Organismal Systems	6/411	55/5212	1.38341074983411	0.264092220761311	0.724367234088167	6	ENST00000338432,ENST00000468895,ENST00000545054,ENST00000550448,ENST00000567118,ENST00000569857,ENST00000676254	ACACB,GNAS,PCK2,PKM,PRKAG1,SLC2A1	K00873,K01596,K01946,K04632,K07200,K07299
ko01521	EGFR tyrosine kinase inhibitor resistance	Human Diseases	7/411	67/5212	1.32490830518938	0.274798251098355	0.737343444112213	7	ENST00000261799,ENST00000361474,ENST00000373271,ENST00000380384,ENST00000461737,ENST00000584450,ENST00000584601,ENST00000674063	ERBB2,MAPK3,NRG2,PDGFRB,PIK3CB,PLCG1,RPS6	K00922,K01116,K02991,K04371,K05083,K05089,K05456
ko04510	Focal adhesion	Cellular Processes	14/411	148/5212	1.19957914118498	0.276334289491654	0.737343444112213	14	ENST00000225964,ENST00000252999,ENST00000261799,ENST00000261937,ENST00000262407,ENST00000300527,ENST00000361866,ENST00000417101,ENST00000421182,ENST00000461737,ENST00000483057,ENST00000495695,ENST00000540221,ENST00000562556,ENST00000584450,ENST00000584601,ENST00000674063	ACTB,BCAR1,COL1A1,COL6A1,COL6A2,ERBB2,FLT4,FN1,ITGA2B,LAMA5,LAMB2,MAPK3,PDGFRB,PIK3CB,PXN	K00922,K04371,K05083,K05089,K05097,K05692,K05717,K05726,K05760,K06236,K06238,K06240,K06243,K06476
ko05161	Hepatitis B	Human Diseases	11/411	113/5212	1.23445944491097	0.27650379154208	0.737343444112213	11	ENST00000303562,ENST00000317216,ENST00000333868,ENST00000348549,ENST00000374695,ENST00000377139,ENST00000461737,ENST00000538913,ENST00000546424,ENST00000554050,ENST00000554617,ENST00000554655,ENST00000555242,ENST00000555347,ENST00000555686,ENST00000556324,ENST00000557100,ENST00000557563,ENST00000593922,ENST00000674063,ENST00000677342	ATP6AP1,CASP9,EGR3,FOS,HSPG2,IRF3,MAPK3,NFATC4,NFKBIA,PIK3CB,STAT6	K00922,K03662,K04371,K04379,K04399,K04734,K05411,K06255,K11225,K12497,K17334
ko05221	Acute myeloid leukemia	Human Diseases	5/411	45/5212	1.40902946742363	0.279580356554283	0.738707731079207	5	ENST00000282111,ENST00000394081,ENST00000461737,ENST00000498907,ENST00000674063	CEBPA,MAPK3,PIK3CB,RARA,TCF7L1	K00922,K04371,K04490,K08527,K09055
ko04261	Adrenergic signaling in cardiomyocytes	Organismal Systems	9/411	91/5212	1.25419106441004	0.288330198807689	0.743322139398163	9	ENST00000232975,ENST00000252729,ENST00000262138,ENST00000346968,ENST00000357869,ENST00000394310,ENST00000395358,ENST00000461737,ENST00000468895,ENST00000547260,ENST00000559556	ADCY6,CACNB1,CACNG4,CACNG6,GNAS,MAPK3,RAPGEF3,TNNC1,TPM1	K04371,K04632,K04862,K04869,K04871,K05865,K08014,K08046,K10373
ko04371	Apelin signaling pathway	Environmental Information Processing	10/411	103/5212	1.23119079677793	0.292696309268108	0.743322139398163	10	ENST00000248071,ENST00000263388,ENST00000302386,ENST00000357869,ENST00000367976,ENST00000380384,ENST00000461737,ENST00000464356,ENST00000547260,ENST00000550448,ENST00000615252	ADCY6,CCN2,GABARAP,GNB1,KLF2,MAPK3,MEF2D,NOTCH3,PRKAG1,RPS6	K02991,K04371,K04536,K06827,K07200,K08046,K08341,K09262,K17845,K20995
ko00563	Glycosylphosphatidylinositol (GPI)-anchor biosynthesis	Metabolism	3/411	24/5212	1.58515815085158	0.292772549732623	0.743322139398163	3	ENST00000412723,ENST00000420990,ENST00000688522	PIGQ,PIGV,PIGZ	K03860,K07542,K08098
ko00630	Glyoxylate and dicarboxylate metabolism	Metabolism	3/411	24/5212	1.58515815085158	0.292772549732623	0.743322139398163	3	ENST00000327898,ENST00000352886,ENST00000432020,ENST00000556825,ENST00000587750	AFMID,MDH2,SHMT1,SHMT2	K00026,K00600,K01432
ko04810	Regulation of actin cytoskeleton	Cellular Processes	14/411	151/5212	1.17574644301574	0.301982786435638	0.743322139398163	14	ENST00000261799,ENST00000262407,ENST00000308127,ENST00000337352,ENST00000380636,ENST00000393648,ENST00000416701,ENST00000417101,ENST00000421182,ENST00000440787,ENST00000461737,ENST00000494669,ENST00000540221,ENST00000545652,ENST00000562556,ENST00000674063	ACTB,ARPC4,BCAR1,FGD3,FGFR4,FN1,GSN,ITGA2B,MAPK3,PDGFRB,PIK3CB,PXN,SSH3,TMSB4X	K00922,K04371,K05089,K05095,K05692,K05717,K05722,K05726,K05755,K05760,K05764,K05766,K05768,K06476
ko00533	Glycosaminoglycan biosynthesis - keratan sulfate	Metabolism	2/411	14/5212	1.81160931525895	0.303853323193103	0.743322139398163	2	ENST00000287590,ENST00000332272	B3GNT7,CHST6	K09664,K09671
ko04925	Aldosterone synthesis and secretion	Organismal Systems	6/411	58/5212	1.31185502139441	0.306015408555585	0.743322139398163	6	ENST00000302909,ENST00000357869,ENST00000394825,ENST00000402142,ENST00000468895,ENST00000547260,ENST00000550082,ENST00000550557,ENST00000565848,ENST00000619168	ADCY6,CACNA1I,CAMK1D,GNAS,KCNK3,NR4A1	K04465,K04632,K04856,K04914,K08046,K08794
ko04664	Fc epsilon RI signaling pathway	Organismal Systems	5/411	47/5212	1.3490707666822	0.31115190598523	0.743322139398163	5	ENST00000373271,ENST00000461737,ENST00000542434,ENST00000590474,ENST00000674063	ALOX5,MAP2K6,MAPK3,PIK3CB,PLCG1	K00461,K00922,K01116,K04371,K04433
ko05214	Glioma	Human Diseases	5/411	47/5212	1.3490707666822	0.31115190598523	0.743322139398163	5	ENST00000261799,ENST00000373271,ENST00000461737,ENST00000494262,ENST00000498124,ENST00000579755,ENST00000674063	CDKN2A,MAPK3,PDGFRB,PIK3CB,PLCG1	K00922,K01116,K04371,K05089,K06621
ko05215	Prostate cancer	Human Diseases	7/411	70/5212	1.26812652068127	0.313218182149159	0.743322139398163	7	ENST00000261799,ENST00000282111,ENST00000333868,ENST00000348549,ENST00000461737,ENST00000546424,ENST00000557100,ENST00000584450,ENST00000584601,ENST00000674063	CASP9,ERBB2,MAPK3,NFKBIA,PDGFRB,PIK3CB,TCF7L1	K00922,K04371,K04399,K04490,K04734,K05083,K05089
ko00330	Arginine and proline metabolism	Metabolism	4/411	36/5212	1.40902946742363	0.314879517383944	0.743322139398163	4	ENST00000263556,ENST00000339618,ENST00000405481,ENST00000621424	ALDH3A2,P4HA1,PRODH,PYCR1	K00128,K00286,K00318,K00472
ko00561	Glycerolipid metabolism	Metabolism	4/411	36/5212	1.40902946742363	0.314879517383944	0.743322139398163	4	ENST00000339618,ENST00000366911,ENST00000453507,ENST00000531896	AGPAT4,ALDH3A2,DGAT1,MGLL	K00128,K01054,K11155,K13523
ko01212	Fatty acid metabolism	Metabolism	4/411	36/5212	1.40902946742363	0.314879517383944	0.743322139398163	4	ENST00000449045,ENST00000513317,ENST00000542638,ENST00000640752,ENST00000706366	ACSL1,ELOVL5,HADH,PPT1	K00022,K01074,K01897,K10244
ko05206	MicroRNAs in cancer	Human Diseases	12/411	129/5212	1.17965257737792	0.317554314386702	0.743541809295692	12	ENST00000245960,ENST00000261799,ENST00000263388,ENST00000263398,ENST00000284523,ENST00000360384,ENST00000373271,ENST00000397573,ENST00000471240,ENST00000494262,ENST00000498124,ENST00000559556,ENST00000579755,ENST00000584450,ENST00000584601	BMF,CD44,CDC25B,CDKN2A,DDIT4,ERBB2,HNRNPK,NOTCH3,PDGFRB,PLCG1,TPM1,WNT3A	K00312,K01116,K05083,K05089,K05866,K06256,K06621,K08270,K10373,K12886,K17460,K20995
ko04145	Phagosome	Cellular Processes	9/411	95/5212	1.20138301959278	0.333062687919389	0.758988200706784	9	ENST00000236067,ENST00000245907,ENST00000264071,ENST00000303375,ENST00000417101,ENST00000498664,ENST00000583597,ENST00000617070,ENST00000677342,ENST00000679720,ENST00000681757,ENST00000695651,ENST00000698256	ACTB,ATP6AP1,ATP6V0B,C3,DYNC1H1,MRC2,RAB7B,TCIRG1,TUBB2B,TUBB4A	K02154,K03661,K03662,K03990,K05692,K06560,K07375,K07898,K10413
ko00591	Linoleic acid metabolism	Metabolism	2/411	15/5212	1.69083536090835	0.333823905531866	0.758988200706784	2	ENST00000293761,ENST00000655142	ALOX15,PLA2G6	K00460,K16343
ko03320	PPAR signaling pathway	Organismal Systems	6/411	60/5212	1.26812652068127	0.334591334264522	0.758988200706784	6	ENST00000435345,ENST00000481739,ENST00000483882,ENST00000513317,ENST00000545054,ENST00000600297,ENST00000706366	ACSL1,NR1H3,PCK2,RXRA,SCP2,SLC27A1	K01596,K01897,K08524,K08536,K08745,K08764
ko01523	Antifolate resistance	Human Diseases	3/411	26/5212	1.46322290847838	0.337328089203015	0.758988200706784	3	ENST00000285238,ENST00000352886,ENST00000393676,ENST00000556825	ABCC3,FOLR1,SHMT1,SHMT2	K00600,K05667,K13649
ko04960	Aldosterone-regulated sodium reabsorption	Organismal Systems	3/411	26/5212	1.46322290847838	0.337328089203015	0.758988200706784	3	ENST00000360168,ENST00000461737,ENST00000674063	MAPK3,PIK3CB,SCNN1A	K00922,K04371,K04824
ko04726	Serotonergic synapse	Organismal Systems	8/411	84/5212	1.20773954350597	0.342462781192177	0.760264325738587	8	ENST00000262494,ENST00000293761,ENST00000395358,ENST00000461737,ENST00000468895,ENST00000540753,ENST00000542434,ENST00000615252	ALOX15,ALOX5,GNAO1,GNAS,GNB1,MAPK3,PTGS1,RAPGEF3	K00460,K00461,K00509,K04371,K04534,K04536,K04632,K08014
ko05210	Colorectal cancer	Human Diseases	5/411	49/5212	1.29400665375639	0.343174869257001	0.760264325738587	5	ENST00000282111,ENST00000303562,ENST00000333868,ENST00000348549,ENST00000461737,ENST00000546424,ENST00000554617,ENST00000555242,ENST00000555347,ENST00000555686,ENST00000556324,ENST00000674063	CASP9,FOS,MAPK3,PIK3CB,TCF7L1	K00922,K04371,K04379,K04399,K04490
ko04115	p53 signaling pathway	Cellular Processes	6/411	61/5212	1.24733756132583	0.349001010575125	0.767269397294931	6	ENST00000317361,ENST00000333868,ENST00000342111,ENST00000348549,ENST00000413037,ENST00000494262,ENST00000498124,ENST00000546424,ENST00000579755,ENST00000592937,ENST00000641198,ENST00000652660	BID,CASP9,CDKN2A,GADD45B,RRM2,TP53I3	K04399,K04402,K04726,K06621,K10133,K10808
ko04659	Th17 cell differentiation	Organismal Systems	8/411	85/5212	1.19353084299413	0.354685381391967	0.768040525119447	8	ENST00000303562,ENST00000373271,ENST00000394081,ENST00000461737,ENST00000481739,ENST00000538913,ENST00000554617,ENST00000555242,ENST00000555347,ENST00000555686,ENST00000556324,ENST00000557100,ENST00000557563,ENST00000696968	FOS,JAK3,MAPK3,NFKBIA,PLCG1,RARA,RXRA,STAT6	K01116,K04371,K04379,K04734,K08524,K08527,K11218,K11225
ko04910	Insulin signaling pathway	Organismal Systems	8/411	85/5212	1.19353084299413	0.354685381391967	0.768040525119447	8	ENST00000309340,ENST00000338432,ENST00000380384,ENST00000395756,ENST00000461737,ENST00000545054,ENST00000550448,ENST00000674063	ACACB,MAPK3,MKNK2,PCK2,PIK3CB,PRKAG1,RPS6,SREBF1	K00922,K01596,K01946,K02991,K04371,K04372,K07197,K07200
ko00350	Tyrosine metabolism	Metabolism	3/411	27/5212	1.40902946742363	0.359579820772358	0.77282827151074	3	ENST00000403184,ENST00000407537,ENST00000507102,ENST00000617288,ENST00000673966	ADH5,ALDH3B1,ALDH3B2,COMT	K00121,K00129,K00545
ko05211	Renal cell carcinoma	Human Diseases	5/411	51/5212	1.24326129478555	0.375408274692849	0.787895149442727	5	ENST00000461737,ENST00000466465,ENST00000547327,ENST00000674063,ENST00000676254	EGLN3,EPAS1,MAPK3,PIK3CB,SLC2A1	K00922,K04371,K07299,K09095,K09592
ko04068	FoxO signaling pathway	Environmental Information Processing	9/411	99/5212	1.15284229152842	0.378912613264383	0.787895149442727	9	ENST00000248071,ENST00000302386,ENST00000461737,ENST00000494610,ENST00000545054,ENST00000550448,ENST00000592937,ENST00000641094,ENST00000674063	CSNK1E,FOXO6,GABARAP,GADD45B,KLF2,MAPK3,PCK2,PIK3CB,PRKAG1	K00922,K01596,K04371,K04402,K07200,K08341,K08960,K17845,K17847
ko04140	Autophagy - animal	Cellular Processes	9/411	99/5212	1.15284229152842	0.378912613264383	0.787895149442727	9	ENST00000302386,ENST00000396761,ENST00000435507,ENST00000461737,ENST00000469067,ENST00000471240,ENST00000472284,ENST00000559007,ENST00000617070,ENST00000674063,ENST00000705519	ATG16L2,ATG9A,DAPK1,DAPK2,DDIT4,GABARAP,MAPK3,PIK3CB,RAB7B,SH3GLB1	K00922,K04371,K07898,K08270,K08341,K08803,K11248,K17907,K20868
ko05216	Thyroid cancer	Human Diseases	3/411	28/5212	1.35870698644421	0.381720658466386	0.787895149442727	3	ENST00000282111,ENST00000461737,ENST00000481739	MAPK3,RXRA,TCF7L1	K04371,K04490,K08524
ko00750	Vitamin B6 metabolism	Metabolism	1/411	6/5212	2.11354420113544	0.389259506566923	0.787895149442727	1	ENST00000215904	PDXP	K07758
ko00910	Nitrogen metabolism	Metabolism	1/411	6/5212	2.11354420113544	0.389259506566923	0.787895149442727	1	ENST00000378357	CA9	K01672
ko05120	Epithelial cell signaling in Helicobacter pylori infection	Human Diseases	5/411	52/5212	1.21935242373199	0.391532656317929	0.787895149442727	5	ENST00000236067,ENST00000373271,ENST00000498664,ENST00000557100,ENST00000677342,ENST00000698256	ATP6AP1,ATP6V0B,NFKBIA,PLCG1,TCIRG1	K01116,K02154,K03661,K03662,K04734
ko00532	Glycosaminoglycan biosynthesis - chondroitin sulfate / dermatan sulfate	Metabolism	2/411	17/5212	1.49191355374267	0.39248063627782	0.787895149442727	2	ENST00000319340,ENST00000606712	CHST13,DSE	K01794,K07779
ko04530	Tight junction	Cellular Processes	9/411	101/5212	1.13001373130014	0.402044222519826	0.787895149442727	9	ENST00000307662,ENST00000346329,ENST00000353265,ENST00000394243,ENST00000395145,ENST00000417101,ENST00000472100,ENST00000479007,ENST00000519664,ENST00000550448,ENST00000584450,ENST00000584601,ENST00000589378	ACTB,CLDN3,CTTN,ERBB2,MICALL2,PARD6G,PRKAG1,SYNPO,TJP3	K05083,K05692,K06087,K06093,K06097,K06106,K07200,K21068,K21112
ko05169	Epstein-Barr virus infection	Human Diseases	13/411	150/5212	1.09904298459043	0.403093795642879	0.787895149442727	13	ENST00000227378,ENST00000263398,ENST00000369974,ENST00000369980,ENST00000373271,ENST00000377139,ENST00000422891,ENST00000532091,ENST00000534624,ENST00000557100,ENST00000590474,ENST00000593922,ENST00000652277,ENST00000674063,ENST00000675417,ENST00000696968,ENST00000699897	CD44,HSPA8,HSPB1,IL10RB,IRAK1,IRF3,JAK3,MAP2K6,NFKB2,NFKBIA,PIK3CB,PLCG1,TRAF3	K00922,K01116,K03174,K03283,K04433,K04455,K04469,K04730,K04734,K05135,K05411,K06256,K11218
ko04064	NF-kappa B signaling pathway	Environmental Information Processing	8/411	89/5212	1.13988900735395	0.403947714239571	0.787895149442727	8	ENST00000162749,ENST00000291232,ENST00000369974,ENST00000369980,ENST00000373271,ENST00000557100,ENST00000652277,ENST00000696791,ENST00000698337,ENST00000699897	IRAK1,IRAK4,NFKB2,NFKBIA,PLCG1,TNFRSF13C,TNFRSF1A,TRAF3	K01116,K03158,K03174,K04469,K04730,K04733,K04734,K05151
ko04611	Platelet activation	Organismal Systems	8/411	89/5212	1.13988900735395	0.403947714239571	0.787895149442727	8	ENST00000225964,ENST00000262407,ENST00000357869,ENST00000417101,ENST00000461737,ENST00000468895,ENST00000540753,ENST00000547260,ENST00000674063	ACTB,ADCY6,COL1A1,GNAS,ITGA2B,MAPK3,PIK3CB,PTGS1	K00509,K00922,K04371,K04632,K05692,K06236,K06476,K08046
ko05412	Arrhythmogenic right ventricular cardiomyopathy (ARVC)	Human Diseases	6/411	65/5212	1.17057832678271	0.406957844777102	0.787895149442727	6	ENST00000252729,ENST00000262138,ENST00000262407,ENST00000282111,ENST00000346968,ENST00000394310,ENST00000417101	ACTB,CACNB1,CACNG4,CACNG6,ITGA2B,TCF7L1	K04490,K04862,K04869,K04871,K05692,K06476
ko00510	N-Glycan biosynthesis	Metabolism	4/411	41/5212	1.2371966055427	0.407038478234503	0.787895149442727	4	ENST00000292591,ENST00000341184,ENST00000526213,ENST00000591822	ALG1,MGAT3,MGAT4B,STT3A	K00737,K00738,K03842,K07151
ko05212	Pancreatic cancer	Human Diseases	5/411	53/5212	1.19634577422761	0.407626309954744	0.787895149442727	5	ENST00000333868,ENST00000348549,ENST00000461737,ENST00000494262,ENST00000498124,ENST00000546424,ENST00000579755,ENST00000584450,ENST00000584601,ENST00000674063	CASP9,CDKN2A,ERBB2,MAPK3,PIK3CB	K00922,K04371,K04399,K05083,K06621
ko04725	Cholinergic synapse	Organismal Systems	8/411	90/5212	1.1272235739389	0.416293618726462	0.790467600175256	8	ENST00000262494,ENST00000303562,ENST00000303592,ENST00000357869,ENST00000461737,ENST00000547260,ENST00000554617,ENST00000555242,ENST00000555347,ENST00000555686,ENST00000556324,ENST00000583088,ENST00000615252,ENST00000674063	ADCY6,FOS,GNAO1,GNB1,KCNJ12,KCNJ4,MAPK3,PIK3CB	K00922,K04371,K04379,K04534,K04536,K04998,K05005,K08046
ko04071	Sphingolipid signaling pathway	Environmental Information Processing	7/411	78/5212	1.13806226214985	0.418918988405657	0.790467600175256	7	ENST00000162749,ENST00000317361,ENST00000321276,ENST00000337841,ENST00000342111,ENST00000461737,ENST00000559450,ENST00000674063,ENST00000698337	BID,CERS4,MAPK3,PIK3CB,SGPP2,SPTLC1,TNFRSF1A	K00654,K00922,K03158,K04371,K04710,K04717,K04726
ko00340	Histidine metabolism	Metabolism	2/411	18/5212	1.40902946742363	0.420938278801689	0.790467600175256	2	ENST00000339618,ENST00000617288,ENST00000673966	ALDH3A2,ALDH3B1,ALDH3B2	K00128,K00129
ko00760	Nicotinate and nicotinamide metabolism	Metabolism	2/411	18/5212	1.40902946742363	0.420938278801689	0.790467600175256	2	ENST00000483704,ENST00000528509	NADSYN1,NT5M	K01081,K01950
ko05218	Melanoma	Human Diseases	4/411	42/5212	1.20773954350597	0.425292637153253	0.790467600175256	4	ENST00000261799,ENST00000461737,ENST00000494262,ENST00000498124,ENST00000579755,ENST00000674063	CDKN2A,MAPK3,PDGFRB,PIK3CB	K00922,K04371,K05089,K06621
ko03410	Base excision repair	Genetic Information Processing	3/411	30/5212	1.26812652068127	0.425425270927655	0.790467600175256	3	ENST00000355498,ENST00000466231,ENST00000561643,ENST00000651583	MUTYH,NEIL1,NTHL1	K03575,K10567,K10773
ko00740	Riboflavin metabolism	Metabolism	1/411	7/5212	1.81160931525895	0.437475861311639	0.795293901095969	1	ENST00000368428,ENST00000368432,ENST00000487371	FLAD1	K00953
ko03015	mRNA surveillance pathway	Genetic Information Processing	5/411	55/5212	1.15284229152842	0.439620971186902	0.795293901095969	5	ENST00000257552,ENST00000302731,ENST00000321256,ENST00000428425,ENST00000484112,ENST00000496882,ENST00000681650	CLP1,CPSF4,MSI1,NCBP2,SRRM1	K12883,K13171,K14399,K14404,K14411
ko04213	Longevity regulating pathway - multiple species	Organismal Systems	4/411	43/5212	1.17965257737792	0.443403391877511	0.795293901095969	4	ENST00000227378,ENST00000357869,ENST00000532091,ENST00000534624,ENST00000547260,ENST00000550448,ENST00000674063	ADCY6,HSPA8,PIK3CB,PRKAG1	K00922,K03283,K07200,K08046
ko04720	Long-term potentiation	Organismal Systems	4/411	43/5212	1.17965257737792	0.443403391877511	0.795293901095969	4	ENST00000293190,ENST00000395358,ENST00000461737,ENST00000510118	GRIN2C,MAPK3,RAPGEF3,RPS6KA2	K04371,K04373,K05211,K08014
ko04978	Mineral absorption	Organismal Systems	3/411	31/5212	1.22721921356251	0.446881464921118	0.795293901095969	3	ENST00000359396,ENST00000530019,ENST00000550782,ENST00000615386,ENST00000681324	FTH1,SLC11A2,TRPV6	K00522,K04975,K21398
ko04392	Hippo signaling pathway -multiple species	Environmental Information Processing	2/411	19/5212	1.33487002176975	0.448697194638781	0.795293901095969	2	ENST00000377214,ENST00000494610	CSNK1E,TEAD2	K08960,K09448
ko04974	Protein digestion and absorption	Organismal Systems	5/411	56/5212	1.13225582203684	0.45547486658262	0.795293901095969	5	ENST00000225964,ENST00000300527,ENST00000303045,ENST00000361866,ENST00000371817,ENST00000679594,ENST00000680002	COL1A1,COL22A1,COL5A1,COL6A1,COL6A2,SLC3A2	K06236,K06238,K06519,K16630,K19721
ko00380	Tryptophan metabolism	Metabolism	3/411	32/5212	1.18886861313869	0.468011208425919	0.795293901095969	3	ENST00000327898,ENST00000339618,ENST00000587750,ENST00000640752	AFMID,ALDH3A2,HADH	K00022,K00128,K01432
ko04621	NOD-like receptor signaling pathway	Organismal Systems	11/411	132/5212	1.05677210056772	0.470603487010492	0.795293901095969	11	ENST00000247470,ENST00000302386,ENST00000377139,ENST00000461737,ENST00000476870,ENST00000531173,ENST00000557100,ENST00000593922,ENST00000624362,ENST00000696791,ENST00000699083,ENST00000699897	CCL2,GABARAP,GSDMD,IRAK4,IRF3,IRF9,MAPK3,NFKBIA,PYCARD,TRAF3,TRIP6	K03174,K04371,K04693,K04733,K04734,K05411,K08341,K12792,K12799,K14624,K20917
ko04662	B cell receptor signaling pathway	Organismal Systems	5/411	57/5212	1.11239168480813	0.471203876008896	0.795293901095969	5	ENST00000303562,ENST00000318974,ENST00000416215,ENST00000461737,ENST00000554617,ENST00000555242,ENST00000555347,ENST00000555686,ENST00000556324,ENST00000557100,ENST00000674063	FOS,MAPK3,NFKBIA,PIK3CB,PTPN6	K00922,K04371,K04379,K04734,K05697
ko02010	ABC transporters	Environmental Information Processing	4/411	45/5212	1.1272235739389	0.479072083894409	0.795293901095969	4	ENST00000263094,ENST00000285238,ENST00000301732,ENST00000474270,ENST00000525073,ENST00000556517,ENST00000673773	ABCA3,ABCA7,ABCC3,ABCD4	K05643,K05645,K05667,K05678
ko04730	Long-term depression	Organismal Systems	4/411	45/5212	1.1272235739389	0.479072083894409	0.795293901095969	4	ENST00000262494,ENST00000461737,ENST00000468895,ENST00000615612	GNAO1,GNAS,GNAZ,MAPK3	K04371,K04534,K04535,K04632
ko05031	Amphetamine addiction	Human Diseases	4/411	45/5212	1.1272235739389	0.479072083894409	0.795293901095969	4	ENST00000293190,ENST00000303562,ENST00000417353,ENST00000468895,ENST00000554617,ENST00000555242,ENST00000555347,ENST00000555686,ENST00000556324,ENST00000590335,ENST00000592811	FOS,FOSB,GNAS,GRIN2C	K04379,K04632,K05211,K09029
ko00053	Ascorbate and aldarate metabolism	Metabolism	1/411	8/5212	1.58515815085158	0.481894193876655	0.795293901095969	1	ENST00000339618	ALDH3A2	K00128
ko00430	Taurine and hypotaurine metabolism	Metabolism	1/411	8/5212	1.58515815085158	0.481894193876655	0.795293901095969	1	ENST00000301395	GGT6	K00681
ko00592	alpha-Linolenic acid metabolism	Metabolism	1/411	8/5212	1.58515815085158	0.481894193876655	0.795293901095969	1	ENST00000655142	PLA2G6	K16343
ko04122	Sulfur relay system	Genetic Information Processing	1/411	8/5212	1.58515815085158	0.481894193876655	0.795293901095969	1	ENST00000541387	NFS1	K04487
ko04152	AMPK signaling pathway	Environmental Information Processing	7/411	83/5212	1.06950429455046	0.484676566685588	0.795293901095969	7	ENST00000338432,ENST00000395756,ENST00000397961,ENST00000545054,ENST00000550448,ENST00000640683,ENST00000674063	ACACB,PCK2,PFKFB3,PFKL,PIK3CB,PRKAG1,SREBF1	K00850,K00922,K01103,K01596,K01946,K07197,K07200
ko03018	RNA degradation	Genetic Information Processing	5/411	58/5212	1.09321251782868	0.486787693693153	0.795293901095969	5	ENST00000273064,ENST00000397961,ENST00000419190,ENST00000514697,ENST00000535366,ENST00000537688,ENST00000542068,ENST00000656129	CNOT9,ELF3-AS1,ENO2,PCMTD1-DT,PFKL,TENT4A	K00850,K01689,K03514,K12581,K12606
ko04666	Fc gamma R-mediated phagocytosis	Organismal Systems	5/411	58/5212	1.09321251782868	0.486787693693153	0.795293901095969	5	ENST00000373271,ENST00000440787,ENST00000461737,ENST00000545652,ENST00000674063	ARPC4,GSN,MAPK3,PIK3CB,PLCG1	K00922,K01116,K04371,K05755,K05768
ko04914	Progesterone-mediated oocyte maturation	Organismal Systems	5/411	58/5212	1.09321251782868	0.486787693693153	0.795293901095969	5	ENST00000245960,ENST00000357869,ENST00000461737,ENST00000510118,ENST00000547260,ENST00000674063	ADCY6,CDC25B,MAPK3,PIK3CB,RPS6KA2	K00922,K04371,K04373,K05866,K08046
ko00270	Cysteine and methionine metabolism	Metabolism	3/411	33/5212	1.15284229152842	0.488774376715231	0.795293901095969	3	ENST00000432020,ENST00000546672,ENST00000680454	MDH2,MTR,SDSL	K00026,K00548,K17989
ko04146	Peroxisome	Cellular Processes	6/411	71/5212	1.07165621466022	0.492736168364192	0.797236047690378	6	ENST00000221480,ENST00000435345,ENST00000474270,ENST00000513317,ENST00000520216,ENST00000521400,ENST00000556517,ENST00000706366	ABCD4,ACSL1,EPHX2,HSD17B4,PEX11G,SCP2	K01897,K05678,K08726,K08764,K12405,K13353
ko00515	Mannose type O-glycan biosynthesis	Metabolism	2/411	21/5212	1.20773954350597	0.501866237372897	0.801137790652018	2	ENST00000682247,ENST00000682895,ENST00000684062,ENST00000687440	POMGNT2,POMT1,POMT2	K00728,K18207
ko04976	Bile secretion	Organismal Systems	5/411	59/5212	1.07468349210277	0.502207339165056	0.801137790652018	5	ENST00000285238,ENST00000357869,ENST00000468895,ENST00000481739,ENST00000547260,ENST00000676254	ABCC3,ADCY6,GNAS,RXRA,SLC2A1	K04632,K05667,K07299,K08046,K08524
ko04060	Cytokine-cytokine receptor interaction	Environmental Information Processing	18/411	224/5212	1.01903023983316	0.503492847597275	0.801137790652018	18	ENST00000162749,ENST00000172229,ENST00000221496,ENST00000261799,ENST00000261937,ENST00000279804,ENST00000291232,ENST00000361115,ENST00000380535,ENST00000383814,ENST00000393580,ENST00000422891,ENST00000466046,ENST00000496064,ENST00000513135,ENST00000585513,ENST00000602473,ENST00000624362,ENST00000696830,ENST00000698337	AMH,CCL2,CCL28,CTF1,FLT4,IL10RB,IL11,IL11RA,IL17RC,IL17RE,NGFR,PDGFRB,RELT,TNFRSF13C,TNFRSF14,TNFRSF1A,TNFRSF25,TNFSF13	K02583,K03158,K04665,K05056,K05089,K05097,K05135,K05151,K05152,K05156,K05160,K05166,K05168,K05417,K05422,K05475,K05513,K14624
ko04724	Glutamatergic synapse	Organismal Systems	7/411	85/5212	1.04433948761987	0.510431220571948	0.807715338047918	7	ENST00000262494,ENST00000293190,ENST00000357869,ENST00000461737,ENST00000468895,ENST00000547260,ENST00000593562,ENST00000615252	ADCY6,GNAO1,GNAS,GNB1,GRIK5,GRIN2C,MAPK3	K04371,K04534,K04536,K04632,K05205,K05211,K08046
ko04520	Adherens junction	Cellular Processes	5/411	60/5212	1.05677210056772	0.517445157792315	0.810482978627147	5	ENST00000282111,ENST00000318974,ENST00000416215,ENST00000417101,ENST00000461737,ENST00000584450,ENST00000584601	ACTB,ERBB2,MAPK3,PTPN6,TCF7L1	K04371,K04490,K05083,K05692,K05697
ko00020	Citrate cycle (TCA cycle)	Metabolism	2/411	22/5212	1.15284229152842	0.527185227424806	0.810482978627147	2	ENST00000432020,ENST00000545054	MDH2,PCK2	K00026,K01596
ko00565	Ether lipid metabolism	Metabolism	2/411	22/5212	1.15284229152842	0.527185227424806	0.810482978627147	2	ENST00000409735,ENST00000594908,ENST00000655142	PLA2G6,PLD3	K16343,K16860
ko00982	Drug metabolism - cytochrome P450	Metabolism	2/411	22/5212	1.15284229152842	0.527185227424806	0.810482978627147	2	ENST00000507102,ENST00000617288,ENST00000673966	ADH5,ALDH3B1,ALDH3B2	K00121,K00129
ko04136	Autophagy - other	Cellular Processes	2/411	22/5212	1.15284229152842	0.527185227424806	0.810482978627147	2	ENST00000302386,ENST00000396761	ATG9A,GABARAP	K08341,K17907
ko05204	Chemical carcinogenesis	Human Diseases	3/411	35/5212	1.08696558915537	0.529065277714943	0.810482978627147	3	ENST00000314752,ENST00000507102,ENST00000534108,ENST00000564950,ENST00000567998,ENST00000617288,ENST00000673966	ADH5,ALDH3B1,ALDH3B2,SLX1B-SULT1A4,SULT1A1,SULT1A2	K00121,K00129,K01014
ko05231	Choline metabolism in cancer	Human Diseases	5/411	61/5212	1.03944796777153	0.532484813793841	0.811405430542996	5	ENST00000261799,ENST00000303562,ENST00000373271,ENST00000461737,ENST00000554617,ENST00000555242,ENST00000555347,ENST00000555686,ENST00000556324,ENST00000674063	FOS,MAPK3,PDGFRB,PIK3CB,PLCG1	K00922,K01116,K04371,K04379,K05089
ko00310	Lysine degradation	Metabolism	4/411	49/5212	1.03520532300511	0.547473654985257	0.827112945633658	4	ENST00000339618,ENST00000640752,ENST00000686993,ENST00000691932	ALDH3A2,HADH,KMT2D,NSD1	K00022,K00128,K09187,K15588
ko04930	Type II diabetes mellitus	Human Diseases	3/411	36/5212	1.05677210056772	0.548536710472322	0.827112945633658	3	ENST00000461737,ENST00000567118,ENST00000569857,ENST00000674063	MAPK3,PIK3CB,PKM	K00873,K00922,K04371
ko04014	Ras signaling pathway	Environmental Information Processing	13/411	166/5212	0.993111130654003	0.553560548342263	0.830340822513394	13	ENST00000172229,ENST00000261799,ENST00000261937,ENST00000262940,ENST00000368408,ENST00000373271,ENST00000393648,ENST00000461737,ENST00000497454,ENST00000577571,ENST00000615252,ENST00000655142,ENST00000674063	EFNA3,FGFR4,FLT4,GNB1,MAPK3,NGFR,PDGFRB,PIK3CB,PLA2G6,PLCG1,RASA4,RASSF5,RGL2	K00922,K01116,K02583,K04371,K04536,K05089,K05095,K05097,K05462,K08015,K16343,K17630,K17636
ko00130	Ubiquinone and other terpenoid-quinone biosynthesis	Metabolism	1/411	10/5212	1.26812652068127	0.560507382995717	0.8364047994962	1	ENST00000394026	COQ6	K06126
ko04672	Intestinal immune network for IgA production	Organismal Systems	3/411	37/5212	1.02821069244427	0.567528394318179	0.838212219016812	3	ENST00000291232,ENST00000361115,ENST00000380535	CCL28,TNFRSF13C,TNFSF13	K05151,K05475,K05513
ko04141	Protein processing in endoplasmic reticulum	Genetic Information Processing	10/411	129/5212	0.983043814481601	0.57116573681106	0.838212219016812	10	ENST00000227378,ENST00000360466,ENST00000374491,ENST00000471384,ENST00000526213,ENST00000527833,ENST00000531694,ENST00000532091,ENST00000534624,ENST00000678650,ENST00000679889,ENST00000680259,ENST00000700662,ENST00000700663	EDEM2,HSPA8,HYOU1,OS9,P4HB,RNF185,SELENOS,STT3A,UBE2J2,VCP	K03283,K04554,K07151,K09486,K09580,K10085,K10088,K10666,K13525,K14025
ko05162	Measles	Human Diseases	8/411	103/5212	0.984952637422342	0.571825735531867	0.838212219016812	8	ENST00000227378,ENST00000369974,ENST00000369980,ENST00000377139,ENST00000532091,ENST00000534624,ENST00000557100,ENST00000593922,ENST00000674063,ENST00000696791,ENST00000696968,ENST00000699083	HSPA8,IRAK1,IRAK4,IRF3,IRF9,JAK3,NFKBIA,PIK3CB	K00922,K03283,K04693,K04730,K04733,K04734,K05411,K11218
ko00410	beta-Alanine metabolism	Metabolism	2/411	24/5212	1.05677210056772	0.575151147468656	0.838212219016812	2	ENST00000339618,ENST00000617288,ENST00000673966	ALDH3A2,ALDH3B1,ALDH3B2	K00128,K00129
ko05032	Morphine addiction	Human Diseases	5/411	64/5212	0.990723844282238	0.576270900574058	0.838212219016812	5	ENST00000262494,ENST00000357869,ENST00000468895,ENST00000547260,ENST00000572457,ENST00000615252	ADCY6,ARRB2,GNAO1,GNAS,GNB1	K04439,K04534,K04536,K04632,K08046
ko03460	Fanconi anemia pathway	Genetic Information Processing	4/411	51/5212	0.994609035828443	0.579874941933509	0.839215996366083	4	ENST00000344620,ENST00000562881,ENST00000576027,ENST00000696710	FAN1,FANCG,RMI2,SLX1B-SULT1A4	K10894,K15078,K15363,K15365
ko05030	Cocaine addiction	Human Diseases	3/411	38/5212	1.00115251632731	0.586022440998965	0.84387231503851	3	ENST00000293190,ENST00000417353,ENST00000468895,ENST00000590335,ENST00000592811	FOSB,GNAS,GRIN2C	K04632,K05211,K09029
ko00450	Selenocompound metabolism	Metabolism	1/411	11/5212	1.15284229152842	0.595230848122349	0.84391061991624	1	ENST00000680454	MTR	K00548
ko00512	Mucin type O-glycan biosynthesis	Metabolism	1/411	11/5212	1.15284229152842	0.595230848122349	0.84391061991624	1	ENST00000269195	GALNT1	K00710
ko01210	2-Oxocarboxylic acid metabolism	Metabolism	1/411	11/5212	1.15284229152842	0.595230848122349	0.84391061991624	1	ENST00000636880	ACY1	K14677
ko04740	Olfactory transduction	Organismal Systems	2/411	25/5212	1.01450121654501	0.59777002244067	0.84391061991624	2	ENST00000572457,ENST00000615252	ARRB2,GNB1	K04439,K04536
ko04913	Ovarian steroidogenesis	Organismal Systems	3/411	39/5212	0.975481938985589	0.604004551370598	0.84855273558406	3	ENST00000357869,ENST00000468895,ENST00000542434,ENST00000547260	ADCY6,ALOX5,GNAS	K00461,K04632,K08046
ko04742	Taste transduction	Organismal Systems	3/411	40/5212	0.951094890510949	0.621463736437109	0.86845434642908	3	ENST00000355097,ENST00000357869,ENST00000360168,ENST00000547260	ADCY6,ENTPD2,SCNN1A	K01509,K04824,K08046
ko00770	Pantothenate and CoA biosynthesis	Metabolism	1/411	12/5212	1.05677210056772	0.627217027976558	0.86845434642908	1	ENST00000326499	VNN2	K08069
ko00790	Folate biosynthesis	Metabolism	1/411	12/5212	1.05677210056772	0.627217027976558	0.86845434642908	1	ENST00000295453,ENST00000392027	ALPG,ALPP	K01077
ko04012	ErbB signaling pathway	Environmental Information Processing	5/411	68/5212	0.932445971089166	0.631109684938975	0.869663106518779	5	ENST00000361474,ENST00000373271,ENST00000461737,ENST00000584450,ENST00000584601,ENST00000674063	ERBB2,MAPK3,NRG2,PIK3CB,PLCG1	K00922,K01116,K04371,K05083,K05456
ko04062	Chemokine signaling pathway	Organismal Systems	11/411	149/5212	0.936200787080129	0.636629846232155	0.871359759872125	11	ENST00000357869,ENST00000361115,ENST00000461737,ENST00000540221,ENST00000547260,ENST00000557100,ENST00000562556,ENST00000572457,ENST00000615252,ENST00000624362,ENST00000674063,ENST00000696968	ADCY6,ARRB2,BCAR1,CCL2,CCL28,GNB1,JAK3,MAPK3,NFKBIA,PIK3CB,PXN	K00922,K04371,K04439,K04536,K04734,K05513,K05726,K05760,K08046,K11218,K14624
ko04612	Antigen processing and presentation	Organismal Systems	3/411	41/5212	0.927897454157023	0.638392046295203	0.871359759872125	3	ENST00000227378,ENST00000353334,ENST00000470718,ENST00000532091,ENST00000534624	CD74,HSPA8,PSME1	K03283,K06505,K06696
ko04917	Prolactin signaling pathway	Organismal Systems	4/411	56/5212	0.905804657629475	0.654734750124485	0.878019063972657	4	ENST00000303562,ENST00000461737,ENST00000554617,ENST00000555020,ENST00000555242,ENST00000555347,ENST00000555686,ENST00000556324,ENST00000674063	FOS,GALT,MAPK3,PIK3CB	K00922,K00965,K04371,K04379
ko00360	Phenylalanine metabolism	Metabolism	1/411	13/5212	0.975481938985589	0.656681220573033	0.878019063972657	1	ENST00000617288,ENST00000673966	ALDH3B1,ALDH3B2	K00129
ko00603	Glycosphingolipid biosynthesis - globo and isoglobo series	Metabolism	1/411	13/5212	0.975481938985589	0.656681220573033	0.878019063972657	1	ENST00000249005	A4GALT	K01988
ko03450	Non-homologous end-joining	Genetic Information Processing	1/411	13/5212	0.975481938985589	0.656681220573033	0.878019063972657	1	ENST00000392133	XRCC5	K10885
ko05220	Chronic myeloid leukemia	Human Diseases	4/411	57/5212	0.889913347846502	0.668586136850236	0.878019063972657	4	ENST00000461737,ENST00000494262,ENST00000498124,ENST00000557100,ENST00000579755,ENST00000674063	CDKN2A,MAPK3,NFKBIA,PIK3CB	K00922,K04371,K04734,K06621
ko00830	Retinol metabolism	Metabolism	3/411	43/5212	0.884739433033441	0.670637877286342	0.878019063972657	3	ENST00000482265,ENST00000507102,ENST00000531896,ENST00000616661	ADH5,DGAT1,DHRS3	K00121,K11146,K11155
ko04270	Vascular smooth muscle contraction	Organismal Systems	6/411	85/5212	0.895148132245599	0.671366153815559	0.878019063972657	6	ENST00000357869,ENST00000404910,ENST00000461737,ENST00000468895,ENST00000487682,ENST00000547260,ENST00000655142	ADCY6,ARHGEF11,GNAS,MAPK3,PLA2G6,RAMP1	K04371,K04632,K08046,K08447,K12331,K16343
ko04660	T cell receptor signaling pathway	Organismal Systems	6/411	85/5212	0.895148132245599	0.671366153815559	0.878019063972657	6	ENST00000303562,ENST00000318974,ENST00000373271,ENST00000416215,ENST00000461737,ENST00000554617,ENST00000555242,ENST00000555347,ENST00000555686,ENST00000556324,ENST00000557100,ENST00000674063	FOS,MAPK3,NFKBIA,PIK3CB,PLCG1,PTPN6	K00922,K01116,K04371,K04379,K04734,K05697
ko04630	Jak-STAT signaling pathway	Environmental Information Processing	9/411	127/5212	0.89867233749066	0.680954321022387	0.878019063972657	9	ENST00000279804,ENST00000318974,ENST00000416215,ENST00000422891,ENST00000538913,ENST00000557563,ENST00000585513,ENST00000602473,ENST00000674063,ENST00000696968,ENST00000699083	CTF1,IL10RB,IL11,IL11RA,IRF9,JAK3,PIK3CB,PTPN6,STAT6	K00922,K04693,K05056,K05135,K05417,K05422,K05697,K11218,K11225
ko00040	Pentose and glucuronate interconversions	Metabolism	1/411	14/5212	0.905804657629475	0.6838218280638	0.878019063972657	1	ENST00000578885,ENST00000579334,ENST00000579842	DCXR	K03331
ko00511	Other glycan degradation	Metabolism	1/411	14/5212	0.905804657629475	0.6838218280638	0.878019063972657	1	ENST00000461475	GLB1	K12309
ko00531	Glycosaminoglycan degradation	Metabolism	1/411	14/5212	0.905804657629475	0.6838218280638	0.878019063972657	1	ENST00000461475	GLB1	K12309
ko04964	Proximal tubule bicarbonate reclamation	Organismal Systems	1/411	14/5212	0.905804657629475	0.6838218280638	0.878019063972657	1	ENST00000545054	PCK2	K01596
ko03050	Proteasome	Genetic Information Processing	3/411	44/5212	0.864631718646317	0.685952393728638	0.878019063972657	3	ENST00000412908,ENST00000470718,ENST00000697663	POMP,PSMA3,PSME1	K02727,K06696,K11599
ko04020	Calcium signaling pathway	Environmental Information Processing	10/411	142/5212	0.893046845550187	0.693192599139132	0.883360480318894	10	ENST00000232975,ENST00000261799,ENST00000293190,ENST00000309890,ENST00000373271,ENST00000402142,ENST00000463876,ENST00000468895,ENST00000551178,ENST00000584450,ENST00000584601	ATP2A3,CACNA1I,ERBB2,GNAS,GRIN2C,P2RX5,PDGFRB,PLCD1,PLCG1,TNNC1	K01116,K04632,K04856,K05083,K05089,K05211,K05219,K05853,K05857,K05865
ko00980	Metabolism of xenobiotics by cytochrome P450	Metabolism	2/411	30/5212	0.845417680454177	0.697273675020901	0.884646777119029	2	ENST00000507102,ENST00000617288,ENST00000673966	ADH5,ALDH3B1,ALDH3B2	K00121,K00129
ko05322	Systemic lupus erythematosus	Human Diseases	3/411	45/5212	0.845417680454177	0.700729558716772	0.885132074168554	3	ENST00000245907,ENST00000358739,ENST00000373255,ENST00000587171,ENST00000695651	C3,H2AC13,H3-3B,MACROH2A2	K03990,K11251,K11253
ko05144	Malaria	Human Diseases	3/411	46/5212	0.827039035226912	0.714972917816084	0.898274013852505	3	ENST00000243077,ENST00000254351,ENST00000624362	CCL2,LRP1,SDC1	K04550,K06257,K14624
ko04024	cAMP signaling pathway	Environmental Information Processing	10/411	146/5212	0.868579808685798	0.726109016605648	0.898274013852505	10	ENST00000221496,ENST00000293190,ENST00000303562,ENST00000328880,ENST00000357869,ENST00000395358,ENST00000461737,ENST00000468895,ENST00000547260,ENST00000554617,ENST00000555242,ENST00000555347,ENST00000555686,ENST00000556324,ENST00000557100,ENST00000674063	ADCY6,AMH,FOS,GNAS,GRIN2C,HCAR2,MAPK3,NFKBIA,PIK3CB,RAPGEF3	K00922,K04371,K04379,K04632,K04665,K04734,K05211,K08014,K08046,K08402
ko00220	Arginine biosynthesis	Metabolism	1/411	16/5212	0.792579075425791	0.731849251282675	0.898274013852505	1	ENST00000636880	ACY1	K14677
ko00514	Other types of O-glycan biosynthesis	Metabolism	1/411	16/5212	0.792579075425791	0.731849251282675	0.898274013852505	1	ENST00000682247,ENST00000682895,ENST00000684062	POMT1,POMT2	K00728
ko00650	Butanoate metabolism	Metabolism	1/411	16/5212	0.792579075425791	0.731849251282675	0.898274013852505	1	ENST00000640752	HADH	K00022
ko01040	Biosynthesis of unsaturated fatty acids	Metabolism	1/411	16/5212	0.792579075425791	0.731849251282675	0.898274013852505	1	ENST00000542638	ELOVL5	K10244
ko00230	Purine metabolism	Metabolism	9/411	133/5212	0.858130728280555	0.732966643247704	0.898274013852505	9	ENST00000330877,ENST00000355097,ENST00000357869,ENST00000366730,ENST00000378927,ENST00000483704,ENST00000547260,ENST00000567118,ENST00000569857,ENST00000641198,ENST00000650332,ENST00000652660	ADCY6,ADSS1,ENTPD2,GUK1,NT5M,NUDT5,PKM,PRUNE1,RRM2	K00873,K00942,K01081,K01509,K01514,K01939,K08046,K10808,K13987
ko04623	Cytosolic DNA-sensing pathway	Organismal Systems	3/411	48/5212	0.792579075425791	0.741880422677045	0.905345600555038	3	ENST00000247470,ENST00000377139,ENST00000557100,ENST00000593922	IRF3,NFKBIA,PYCARD	K04734,K05411,K12799
ko04610	Complement and coagulation cascades	Organismal Systems	5/411	78/5212	0.812901615821324	0.747866793244608	0.905978913884879	5	ENST00000233156,ENST00000245907,ENST00000367063,ENST00000440909,ENST00000502854,ENST00000695651	C3,CD55,F12,SERPINA1,TFPI	K01328,K03909,K03984,K03990,K04006
ko04966	Collecting duct acid secretion	Organismal Systems	1/411	17/5212	0.745956776871333	0.75305978972047	0.905978913884879	1	ENST00000698256	TCIRG1	K02154
ko00260	Glycine, serine and threonine metabolism	Metabolism	2/411	34/5212	0.745956776871333	0.761445231868001	0.905978913884879	2	ENST00000352886,ENST00000546672,ENST00000556825	SDSL,SHMT1,SHMT2	K00600,K17989
ko04727	GABAergic synapse	Organismal Systems	4/411	65/5212	0.780385551188471	0.765513435837956	0.905978913884879	4	ENST00000262494,ENST00000302386,ENST00000357869,ENST00000547260,ENST00000615252	ADCY6,GABARAP,GNAO1,GNB1	K04534,K04536,K08046,K08341
ko04972	Pancreatic secretion	Organismal Systems	4/411	65/5212	0.780385551188471	0.765513435837956	0.905978913884879	4	ENST00000309890,ENST00000357869,ENST00000468895,ENST00000547260,ENST00000637342	ADCY6,ATP2A3,GNAS,TPCN2	K04632,K05853,K08046,K14077
ko04640	Hematopoietic cell lineage	Organismal Systems	5/411	80/5212	0.792579075425791	0.767589203323233	0.905978913884879	5	ENST00000262407,ENST00000263398,ENST00000367063,ENST00000585513,ENST00000602473	CD44,CD55,IL11,IL11RA,ITGA2B	K04006,K05056,K05417,K06256,K06476
ko00100	Steroid biosynthesis	Metabolism	1/411	18/5212	0.704514733711814	0.772596349186282	0.905978913884879	1	ENST00000326080	FAXDC2	K07750
ko04744	Phototransduction	Organismal Systems	1/411	18/5212	0.704514733711814	0.772596349186282	0.905978913884879	1	ENST00000615252	GNB1	K04536
ko00520	Amino sugar and nucleotide sugar metabolism	Metabolism	2/411	35/5212	0.72464372610358	0.775528865453039	0.905978913884879	2	ENST00000485648,ENST00000555020	GALT,PMM1	K00965,K17497
ko00190	Oxidative phosphorylation	Metabolism	7/411	110/5212	0.806989604069896	0.775847610936413	0.905978913884879	7	ENST00000236067,ENST00000370089,ENST00000480561,ENST00000498664,ENST00000593029,ENST00000647561,ENST00000677342,ENST00000698256	ATP6AP1,ATP6V0B,COX7A2,NDUFV1,TCIRG1,UQCR11,UQCRC1	K00414,K00420,K02154,K02270,K03661,K03662,K03942
ko04650	Natural killer cell mediated cytotoxicity	Organismal Systems	5/411	81/5212	0.782794148568682	0.77700274906099	0.905978913884879	5	ENST00000317361,ENST00000318974,ENST00000342111,ENST00000373271,ENST00000416215,ENST00000461737,ENST00000674063	BID,MAPK3,PIK3CB,PLCG1,PTPN6	K00922,K01116,K04371,K04726,K05697
ko03013	RNA transport	Genetic Information Processing	8/411	125/5212	0.81160097323601	0.78085204992198	0.906795928941654	8	ENST00000321256,ENST00000322177,ENST00000428425,ENST00000434423,ENST00000496882,ENST00000525681,ENST00000533626,ENST00000596437,ENST00000672797	AAAS,EIF3F,EIF4G2,NCBP2,NUP62,POM121,RPP25,SRRM1	K03249,K03260,K12883,K13171,K14306,K14316,K14320,K14525
ko00564	Glycerophospholipid metabolism	Metabolism	3/411	52/5212	0.731611454239191	0.789605771422125	0.913278964536434	3	ENST00000366911,ENST00000409735,ENST00000594908,ENST00000655142	AGPAT4,PLA2G6,PLD3	K13523,K16343,K16860
ko04728	Dopaminergic synapse	Organismal Systems	5/411	83/5212	0.763931638964618	0.794949685944665	0.915782038208254	5	ENST00000262494,ENST00000303562,ENST00000403184,ENST00000407537,ENST00000468895,ENST00000554617,ENST00000555242,ENST00000555347,ENST00000555686,ENST00000556324,ENST00000615252	COMT,FOS,GNAO1,GNAS,GNB1	K00545,K04379,K04534,K04536,K04632
ko04622	RIG-I-like receptor signaling pathway	Organismal Systems	3/411	53/5212	0.717807464536565	0.800327368592192	0.91830391296634	3	ENST00000377139,ENST00000557100,ENST00000593922,ENST00000699897	IRF3,NFKBIA,TRAF3	K03174,K04734,K05411
ko04350	TGF-beta signaling pathway	Environmental Information Processing	4/411	69/5212	0.735145809090589	0.804959262620084	0.919953442994382	4	ENST00000221496,ENST00000288840,ENST00000376105,ENST00000376112,ENST00000461737,ENST00000612349	AMH,ID1,MAPK3,SMAD6	K04371,K04665,K04677,K04680
ko04973	Carbohydrate digestion and absorption	Organismal Systems	1/411	21/5212	0.603869771752984	0.822429352883971	0.932518321380251	1	ENST00000674063	PIK3CB	K00922
ko04977	Vitamin digestion and absorption	Organismal Systems	1/411	21/5212	0.603869771752984	0.822429352883971	0.932518321380251	1	ENST00000381944	SLC52A3	K14620
ko00140	Steroid hormone biosynthesis	Metabolism	2/411	40/5212	0.634063260340633	0.835530285547357	0.93277698047379	2	ENST00000201586,ENST00000403184,ENST00000407537	COMT,SULT2B1	K00545,K01015
ko03420	Nucleotide excision repair	Genetic Information Processing	2/411	40/5212	0.634063260340633	0.835530285547357	0.93277698047379	2	ENST00000285398,ENST00000391942	ERCC2,ERCC3	K10843,K10844
ko00534	Glycosaminoglycan biosynthesis - heparan sulfate / heparin	Metabolism	1/411	22/5212	0.576421145764211	0.836488596953449	0.93277698047379	1	ENST00000299641	NDST2	K02577
ko04137	Mitophagy - animal	Cellular Processes	3/411	57/5212	0.667435010884876	0.838733372593643	0.93277698047379	3	ENST00000302386,ENST00000396761,ENST00000617070	ATG9A,GABARAP,RAB7B	K07898,K08341,K17907
ko04114	Oocyte meiosis	Cellular Processes	4/411	73/5212	0.694863846948639	0.838851520634415	0.93277698047379	4	ENST00000357869,ENST00000461737,ENST00000510118,ENST00000517395,ENST00000547260	ADCY6,FBXW11,MAPK3,RPS6KA2	K03362,K04371,K04373,K08046
ko00280	Valine, leucine and isoleucine degradation	Metabolism	2/411	41/5212	0.618598302771349	0.845639938842336	0.936708855333049	2	ENST00000339618,ENST00000640752	ALDH3A2,HADH	K00022,K00128
ko00640	Propanoate metabolism	Metabolism	1/411	25/5212	0.507250608272506	0.87234569473818	0.960449152127802	1	ENST00000338432	ACACB	K01946
ko04975	Fat digestion and absorption	Organismal Systems	1/411	26/5212	0.487740969492794	0.882460581852622	0.960449152127802	1	ENST00000531896	DGAT1	K11155
ko04970	Salivary secretion	Organismal Systems	3/411	63/5212	0.603869771752983	0.884347395197154	0.960449152127802	3	ENST00000357869,ENST00000359396,ENST00000468895,ENST00000547260,ENST00000615386	ADCY6,GNAS,TRPV6	K04632,K04975,K08046
ko04924	Renin secretion	Organismal Systems	2/411	46/5212	0.551359356817941	0.888201164056508	0.960449152127802	2	ENST00000357869,ENST00000468895,ENST00000547260	ADCY6,GNAS	K04632,K08046
ko00601	Glycosphingolipid biosynthesis - lacto and neolacto series	Metabolism	1/411	27/5212	0.469676489141209	0.891775796055969	0.960449152127802	1	ENST00000249005	A4GALT	K01988
ko05033	Nicotine addiction	Human Diseases	1/411	27/5212	0.469676489141209	0.891775796055969	0.960449152127802	1	ENST00000293190	GRIN2C	K05211
ko03040	Spliceosome	Genetic Information Processing	6/411	114/5212	0.667435010884876	0.896046435532772	0.960449152127802	6	ENST00000227378,ENST00000321256,ENST00000360384,ENST00000403633,ENST00000428425,ENST00000531951,ENST00000532091,ENST00000534624,ENST00000649899	BUD31,HNRNPK,HNRNPU,HSPA8,NCBP2,PUF60	K03283,K12838,K12873,K12883,K12886,K12888
ko04211	Longevity regulating pathway	Organismal Systems	3/411	67/5212	0.567817845081164	0.908000077043577	0.960449152127802	3	ENST00000357869,ENST00000547260,ENST00000550448,ENST00000674063	ADCY6,PIK3CB,PRKAG1	K00922,K07200,K08046
ko04911	Insulin secretion	Organismal Systems	3/411	67/5212	0.567817845081164	0.908000077043577	0.960449152127802	3	ENST00000357869,ENST00000468895,ENST00000547260,ENST00000676254	ADCY6,GNAS,SLC2A1	K04632,K07299,K08046
ko04971	Gastric acid secretion	Organismal Systems	2/411	49/5212	0.517602661502557	0.908233069077836	0.960449152127802	2	ENST00000357869,ENST00000468895,ENST00000547260	ADCY6,GNAS	K04632,K08046
ko00250	Alanine, aspartate and glutamate metabolism	Metabolism	1/411	29/5212	0.437285007131471	0.908254558392776	0.960449152127802	1	ENST00000330877	ADSS1	K01939
ko05016	Huntington's disease	Human Diseases	8/411	149/5212	0.680873299694639	0.911367509805971	0.960449152127802	8	ENST00000333868,ENST00000348549,ENST00000370089,ENST00000409438,ENST00000480561,ENST00000546424,ENST00000593029,ENST00000647561,ENST00000687623,ENST00000700708	AP2M1,CASP9,CLTC,COX7A2,DCTN1,NDUFV1,UQCR11,UQCRC1	K00414,K00420,K02270,K03942,K04399,K04646,K04648,K11826
ko05020	Prion diseases	Human Diseases	1/411	30/5212	0.422708840227088	0.915529761267673	0.960449152127802	1	ENST00000461737	MAPK3	K04371
ko04120	Ubiquitin mediated proteolysis	Genetic Information Processing	6/411	119/5212	0.639391523032571	0.917095544566478	0.960449152127802	6	ENST00000360466,ENST00000395198,ENST00000517395,ENST00000519685,ENST00000583387,ENST00000638155	FBXW11,HERC4,RHOBTB2,TRIM37,UBE2J2,UBE3A	K03362,K04554,K07868,K10587,K10608,K10615
ko04723	Retrograde endocannabinoid signaling	Organismal Systems	6/411	119/5212	0.639391523032571	0.917095544566478	0.960449152127802	6	ENST00000262494,ENST00000357869,ENST00000453507,ENST00000461737,ENST00000547260,ENST00000615252,ENST00000647561	ADCY6,GNAO1,GNB1,MAPK3,MGLL,NDUFV1	K01054,K03942,K04371,K04534,K04536,K08046
ko04918	Thyroid hormone synthesis	Organismal Systems	2/411	52/5212	0.487740969492794	0.92487090931348	0.964707956300985	2	ENST00000357869,ENST00000468895,ENST00000547260	ADCY6,GNAS	K04632,K08046
ko05012	Parkinson's disease	Human Diseases	6/411	122/5212	0.623668780662917	0.927861471858934	0.964707956300985	6	ENST00000333868,ENST00000348549,ENST00000360466,ENST00000370089,ENST00000480561,ENST00000546424,ENST00000593029,ENST00000647561	CASP9,COX7A2,NDUFV1,UBE2J2,UQCR11,UQCRC1	K00414,K00420,K02270,K03942,K04399,K04554
ko05340	Primary immunodeficiency	Human Diseases	1/411	35/5212	0.36232186305179	0.944128346993245	0.978089798323937	1	ENST00000291232	TNFRSF13C	K05151
ko05202	Transcriptional misregulation in cancer	Human Diseases	7/411	147/5212	0.603869771752983	0.951821080542602	0.982524986366557	7	ENST00000172229,ENST00000312049,ENST00000394081,ENST00000395146,ENST00000481739,ENST00000498907,ENST00000587171	AFF1,CEBPA,H3-3B,MEN1,NGFR,RARA,RXRA	K02583,K08524,K08527,K09055,K11253,K14970,K15184
ko04022	cGMP-PKG signaling pathway	Environmental Information Processing	5/411	116/5212	0.546606258914339	0.957741534512373	0.985105578355584	5	ENST00000309890,ENST00000357869,ENST00000461737,ENST00000464356,ENST00000547260,ENST00000554050,ENST00000554655	ADCY6,ATP2A3,MAPK3,MEF2D,NFATC4	K04371,K05853,K08046,K09262,K17334
ko03010	Ribosome	Genetic Information Processing	5/411	120/5212	0.528386050283861	0.965819588209957	0.986387668591198	5	ENST00000380384,ENST00000476545,ENST00000489392,ENST00000546990,ENST00000552902,ENST00000578069	RPL26,RPL7A,RPLP0,RPS24,RPS6	K02898,K02936,K02941,K02974,K02991
ko05150	Staphylococcus aureus infection	Human Diseases	1/411	41/5212	0.309299151385674	0.965995361319099	0.986387668591198	1	ENST00000245907,ENST00000695651	C3	K03990
ko03008	Ribosome biogenesis in eukaryotes	Genetic Information Processing	2/411	66/5212	0.384280763842808	0.971290399538095	0.986387668591198	2	ENST00000322177,ENST00000675032	EIF6,RPP25	K03264,K14525
ko04110	Cell cycle	Cellular Processes	4/411	106/5212	0.478538309691043	0.972687839860765	0.986387668591198	4	ENST00000245960,ENST00000428239,ENST00000494262,ENST00000498124,ENST00000579755,ENST00000592937	CDC25B,CDC7,CDKN2A,GADD45B	K02214,K04402,K05866,K06621
ko00240	Pyrimidine metabolism	Metabolism	2/411	76/5212	0.333717505442438	0.985884772818789	0.990800497991873	2	ENST00000483704,ENST00000641198,ENST00000652660	NT5M,RRM2	K01081,K10808
ko05321	Inflammatory bowel disease (IBD)	Human Diseases	1/411	52/5212	0.243870484746397	0.986338596556122	0.990800497991873	1	ENST00000538913,ENST00000557563	STAT6	K11225
ko04514	Cell adhesion molecules (CAMs)	Environmental Information Processing	3/411	99/5212	0.384280763842808	0.987360218484957	0.990800497991873	3	ENST00000254351,ENST00000395145,ENST00000593348	CLDN3,MAG,SDC1	K06087,K06257,K06771
ko04080	Neuroactive ligand-receptor interaction	Environmental Information Processing	7/411	245/5212	0.36232186305179	0.999782315439758	0.999782315439758	7	ENST00000293190,ENST00000393597,ENST00000450525,ENST00000544437,ENST00000551178,ENST00000593562,ENST00000683809	GRIK5,GRIN2C,LPAR1,P2RX5,P2RY2,P2RY6,THRA	K04269,K04272,K04289,K05205,K05211,K05219,K05547
